# Supplementary material for: Investigating the impact of environmental enrichment on proteome and neurotransmitter‐related profiles in an animal model of Alzheimer's disease
Source: Aging Cell. 2024 Jul 1;23(9):e14231. doi: 10.1111/acel.14231 (PMC11488327; doi:10.1111/acel.14231)
Supplement: Supplementary file 2 — Table S2. [file ACEL-23-e14231-s001.xlsx]

## Sheet: Total proteins
Supplementary table 2. List of totals identified and quantified protein groups
				Standard housing WT mice										Standard housing 5XFAD mice										EE-exposed 5XFAD mice
NO.	Accession	Description	Gene name	1	2	3	4	5	6	7	8	9	10	1	2	3	4	5	6	7	8	9	10	1	2	3	4	5	6	7	8	9	10
1	Q6ZPJ3	(E3-independent) E2 ubiquitin-conjugating enzyme UBE2O	Ube2o	1.68429e+07	1.77781e+07	1.65907e+07	1.34842e+07	1.97208e+07	1.91667e+07	1.91838e+07	1.64726e+07	1.67069e+07	1.67357e+07	1.27282e+07	1.33901e+07	1.50925e+07	1.30512e+07	1.13034e+07	1.03648e+07	1.29597e+07	1.3914e+07	1.38932e+07	1.39817e+07	9.71001e+06	1.04395e+07	1.34426e+07	1.1834e+07	1.04403e+07	1.14295e+07	1.14536e+07	1.27537e+07	1.23162e+07	1.46541e+07
2	Q8VD66	(Lyso)-N-acylphosphatidylethanolamine lipase	Abhd4	163413	200198	226675	119824	199383	282752	225175	235596	195737	327384	84579.4	118678	115984	59546.9	102427	79120.4	119051	241393	387770					128157	94610.5	125087		89693.1	116095	119751
3	O55028	[3-methyl-2-oxobutanoate dehydrogenase [lipoamide]] kinase, mitochondrial	Bckdk	260722	235339	188510	308559	256238	177076	146908	179717	237527	190435	443699	398015	411967	528630	908401	812669	569798	672595	627759	265343	596856	623157	364893	346178	531541	511585	858658	510533	452947	379635
4	Q8VDP3	[F-actin]-monooxygenase MICAL1	Mical1											313660	738953	137634	420162	282182	1.08769e+06	525640	129142	218869		490420	495987	1.01952e+06	317985	236008	363028	295939	375268	256937	501954
5	Q8CJ19	[F-actin]-monooxygenase MICAL3	Mical3	4.06719e+06	4.28794e+06	4.11509e+06	4.07943e+06	4.01122e+06	4.57624e+06	4.25167e+06	4.26107e+06	4.91493e+06	5.10323e+06	3.32419e+06	2.81736e+06	3.82616e+06	2.76903e+06	2.29239e+06	4.74698e+06	3.05991e+06	2.66064e+06	3.5134e+06	3.82823e+06	2.49589e+06	1.76268e+06	1.2738e+06	2.82513e+06	3.74697e+06	3.30697e+06	3.48724e+06	3.05013e+06	1.72186e+06	2.3336e+06
6	P54923	[Protein ADP-ribosylarginine] hydrolase	Adprh	3.43531e+06	2.99668e+06	3.47677e+06	1.36157e+06	3.62265e+06	2.9433e+06	3.14491e+06	2.05487e+06	3.15361e+06	2.7799e+06	1.62373e+06	2.31954e+06	2.00056e+06	1.43993e+06	1.42268e+06	1.73769e+06	2.50742e+06	3.81545e+06	1.54728e+06	1.11964e+06	2.10633e+06	1.4087e+06	2.25641e+06	2.53438e+06	2.95401e+06	1.46355e+06	2.65545e+06	1.64359e+06	1.96589e+06	1.9041e+06
7	Q8BFP9	[Pyruvate dehydrogenase (acetyl-transferring)] kinase isozyme 1, mitochondrial	Pdk1	5.78139e+06	4.63684e+06	3.57811e+06	4.22283e+06	5.1777e+06	5.90192e+06	4.20202e+06	4.66852e+06	2.622e+06	5.75557e+06	8.81332e+06	1.87351e+06	1.53059e+07	9.81411e+06	4.366e+06	5.65835e+06	8.18097e+06	8.45983e+06	6.42367e+06	3.66064e+06	8.3382e+06	7.21372e+06	2.81798e+06	2.82042e+06	4.96186e+06	6.29653e+06	5.95108e+06	3.38391e+06	3.26952e+06	4.87696e+06
8	Q9JK42	[Pyruvate dehydrogenase (acetyl-transferring)] kinase isozyme 2, mitochondrial	Pdk2	3.63845e+06	2.75243e+06	3.10739e+06	3.43682e+06	3.00801e+06	1.38331e+06	3.75995e+06	3.25234e+06	3.52657e+06	1.81213e+06	4.1125e+06	4.37878e+06	2.35019e+06	3.03729e+06	5.72862e+06	2.8782e+06	4.01926e+06	4.05907e+06	3.35447e+06	2.2438e+06	4.28674e+06	5.53192e+06	2.90972e+06	3.82199e+06	3.79714e+06	3.77956e+06	5.38778e+06	6.18373e+06	2.44442e+06	4.14234e+06
9	Q922H2	[Pyruvate dehydrogenase (acetyl-transferring)] kinase isozyme 3, mitochondrial	Pdk3	2.04397e+06	1.66628e+06	1.05351e+06	384294	1.34498e+06	1.43334e+06	463651	3.22509e+06	1.61154e+06	2.00623e+06	1.14407e+06	721741	1.72279e+06	780972	1.7213e+06	801524	762809	919876	700119	3.21051e+06	2.47394e+06	3.67666e+06	1.62092e+06	1.77882e+06	1.98051e+06	1.85497e+06	2.1596e+06	2.13072e+06	1.54966e+06	1.80535e+06
10	Q3UV70	[Pyruvate dehydrogenase [acetyl-transferring]]-phosphatase 1, mitochondrial	Pdp1	2.87713e+06	2.65232e+06	2.19906e+06	1.42455e+06	1.92895e+06	2.59661e+06	2.28098e+06	1.07543e+06	796604	1.65118e+06	3.25841e+06	3.3715e+06	2.79522e+06	3.19172e+06	2.90429e+06	2.5014e+06	4.31264e+06	2.30687e+06	3.67948e+06	2.72965e+06	4.17192e+06	2.82718e+06	3.85604e+06	3.5365e+06	3.41825e+06	4.7137e+06	3.10563e+06	3.44176e+06	3.27698e+06	2.88254e+06
11	Q9D6Y9	1,4-alpha-glucan-branching enzyme	Gbe1	1.41023e+06	1.34342e+06	1.66789e+06	1.58594e+06	1.98952e+06	2.16673e+06	1.95923e+06	1.71785e+06	930714	951012	890537	1.12799e+06	941224	1.62011e+06	1.14083e+06	810135	1.04983e+06	1.57451e+06	1.54106e+06	2.11155e+06	1.14169e+06	263754	967990	583310	834705	889132	915286	1.026e+06	641504	1.21408e+06
12	Q9DCT1	1,5-anhydro-D-fructose reductase	Akr1e2	2.52846e+06	1.42645e+06	894084	1.15403e+06	1.81885e+06	3.91456e+06	1.61312e+06	1.40505e+06	1.14231e+06	1.42773e+06	251581	1.36952e+06	1.24406e+06	140961	1.03313e+06	313608	2.01691e+06	1.34853e+06	154297	483792	1.11191e+06	910207	1.03327e+06	913063	373957	1.25442e+06	1.04996e+06	797902	1.07524e+06	867409
13	Q64433	10 kDa heat shock protein, mitochondrial	Hspe1	3.46441e+07	6.41129e+07	5.00483e+07	3.82063e+07	4.26599e+07	2.08972e+07	4.67467e+07	4.71609e+07	3.64155e+07	3.95982e+07	3.71189e+07	5.49685e+07	4.56764e+07	3.78973e+07	5.33132e+07	5.579e+07	6.69248e+07	5.90933e+07	7.92298e+07	7.10004e+07	2.75188e+07	2.12253e+07	3.27553e+07	3.09755e+07	2.82702e+07	3.07355e+07	2.2909e+07	3.76803e+07	3.42593e+07	3.7667e+07
14	O08810	116 kDa U5 small nuclear ribonucleoprotein component	Eftud2	4.6595e+06	5.4064e+06	4.36321e+06	4.32665e+06	6.06017e+06	5.09266e+06	5.4928e+06	3.93264e+06	4.31123e+06	3.79303e+06	3.52127e+06	3.82725e+06	4.55048e+06	4.21199e+06	4.84515e+06	4.30466e+06	5.02391e+06	5.41367e+06	3.67142e+06	2.99206e+06	4.09581e+06	3.22249e+06	4.39818e+06	3.93254e+06	3.79626e+06	4.63615e+06	3.75809e+06	4.76285e+06	3.922e+06	4.468e+06
15	Q9DAK9	14 kDa phosphohistidine phosphatase	Phpt1	219683	305750	218365	303824	352370	144292	160316	139561	186713	143741	76848.3	68094.2	75369.5	75973.6	67223.9	84994.1	70632.5	129924	92966.4	356967	76448.7	81386	76628.3	78715.8	115131	61773.7	75103.6	74491.5	75425.6	92110.8
16	Q9CQV8	14-3-3 protein beta/alpha	Ywhab	3.49959e+07	4.02393e+07	3.80673e+07	5.69921e+07	5.22778e+07	4.02475e+07	4.5927e+07	4.07218e+07	6.39709e+07	4.26579e+07	9.15929e+07	5.68949e+07	4.29191e+07	6.76041e+07	7.39196e+07	8.48345e+07	7.26997e+07	5.91086e+07	6.25342e+07	1.74827e+07	6.3721e+07	7.13814e+07	7.40838e+07	5.3833e+07	8.04766e+07	6.06437e+07	4.94329e+07	5.2223e+07	5.65139e+07	6.88088e+07
17	P62259	14-3-3 protein epsilon	Ywhae	1.71369e+08	1.45186e+08	1.20595e+08	1.54702e+08	1.7668e+08	1.51652e+08	1.43137e+08	1.34169e+08	1.6257e+08	1.72756e+08	1.44577e+08	1.67483e+08	1.44507e+08	1.8909e+08	1.91527e+08	2.14483e+08	1.56718e+08	1.56023e+08	1.47578e+08	1.32065e+08	1.92438e+08	1.5047e+08	1.84626e+08	1.84594e+08	2.05281e+08	1.19476e+08	1.4782e+08	1.78338e+08	1.79101e+08	2.16202e+08
18	P68510	14-3-3 protein eta	Ywhah	8.81408e+06	3.49852e+07	3.61584e+07	4.78692e+07	4.54593e+07	3.34942e+07	3.68141e+07	3.92231e+07	4.2497e+07	3.84831e+07	3.04652e+07	5.99366e+07	5.82587e+07	5.01155e+07	4.40993e+07	4.77878e+07	5.35549e+07	6.82438e+07	4.32725e+07	3.29588e+07	3.02364e+07	3.39953e+07	3.24482e+07	3.14373e+07	2.66084e+07	1.60229e+07	2.70505e+07	2.26288e+07	1.83447e+07	3.9232e+07
19	P61982	14-3-3 protein gamma	Ywhag	5.23887e+07	5.82728e+07	6.91783e+07	6.60915e+07	6.96303e+07	4.66558e+07	6.31811e+07	7.29091e+07	6.46876e+07	6.16683e+07	7.15011e+07	7.55151e+07	7.29963e+07	8.39345e+07	6.85032e+07	8.88831e+07	8.61624e+07	8.13246e+07	6.67281e+07	4.41013e+07	5.89726e+07	7.18624e+07	1.06964e+08	8.68501e+07	1.05597e+08	1.16669e+08	7.14376e+07	1.1269e+08	8.45165e+07	9.13353e+07
20	P68254	14-3-3 protein theta	Ywhaq	2.75139e+07	2.9354e+07	2.58119e+07	3.15489e+07	2.73796e+07	3.4103e+07	3.44098e+07	3.17879e+07	3.58123e+07	4.03359e+07	4.87109e+07	5.0508e+07	4.5152e+07	8.17507e+07	5.93526e+07	5.80176e+07	8.57266e+07	4.70053e+07	5.01868e+07	2.55372e+07	3.86475e+07	6.47318e+07	9.67297e+07	4.51346e+07	4.58895e+07	7.67999e+07	5.46295e+07	6.92655e+07	5.84332e+07	4.91763e+07
21	P63101	14-3-3 protein zeta/delta	Ywhaz	5.7887e+08	1.04055e+09	1.12431e+09	1.24345e+09	1.21282e+09	9.3381e+08	9.84395e+08	1.1101e+09	1.23005e+09	1.21112e+09	7.095e+08	7.78954e+08	7.83102e+08	1.21398e+09	1.6788e+09	1.59549e+09	1.23735e+09	1.68346e+09	1.46616e+09	9.74291e+08	6.78768e+08	7.24226e+08	1.12053e+09	8.36182e+08	9.76313e+08	9.94559e+08	8.01138e+08	1.28928e+09	1.13011e+09	9.79257e+08
22	P58871	182 kDa tankyrase-1-binding protein	Tnks1bp1	6122940	8.33833e+06	7.38895e+06	5.34942e+06	7.35104e+06	6.63887e+06	7.41388e+06	5.82312e+06	3.79316e+06	6.2749e+06	3.94271e+06	2.80009e+06	3.5126e+06	4.21604e+06	2.85736e+06	4.92268e+06	3.75567e+06	4.42126e+06	5.0572e+06	5.49137e+06	3.01916e+06	2.89228e+06	2.61882e+06	3.11369e+06	1.88736e+06	3.39588e+06	2.34914e+06	3.25893e+06	2.98805e+06	3.24185e+06
23	O35083	1-acyl-sn-glycerol-3-phosphate acyltransferase alpha	Agpat1	794862	739113	734791	1.88313e+06	851551	1.45687e+06	925154	1.07009e+06	766981	734512	3.05084e+06	809648	770127	796377	976352	3.32989e+06	3.18536e+06	5.10777e+06	3.13949e+06	377864	1.02981e+06	4.11483e+06	1.91177e+06	3.13846e+06	2.11842e+06	1.06196e+06	2.02948e+06	2.54728e+06	4.2698e+06	3.0495e+06
24	Q8K4X7	1-acyl-sn-glycerol-3-phosphate acyltransferase delta	Agpat4	466575	1.39438e+06	622082	1.15181e+06	1.18202e+06	1.91778e+06	1.53189e+06	1.22951e+06	1.7648e+06	1.74534e+06	1.97119e+06	1.08057e+06	2.09503e+06	1.03958e+06	922330	1.48084e+06	1.75055e+06	600790	685354	1.39508e+06	1.12166e+06	316661	810586	1.03198e+06	2.22782e+06	1.52914e+06	830114	1.2555e+06	482334	811667
25	Q9D1E8	1-acyl-sn-glycerol-3-phosphate acyltransferase epsilon	Agpat5	388756	376648	456750	329520	426514	225417	144619	457090	450767	553499	378182	481995	151381	545614	378407	440726	463525	549480	425213	261648	139421	381940	306181	481939	464826	543856	435861		408717	488360
26	Q9D517	1-acyl-sn-glycerol-3-phosphate acyltransferase gamma	Agpat3	2.07016e+06	2.50961e+06	2.74151e+06	3.48796e+06	2.59667e+06	3.84366e+06	3.59421e+06	2.94679e+06	4.16451e+06	3.33423e+06	2.79342e+06	3.44174e+06	1.77546e+06	1.93097e+06	3.84402e+06	5.06915e+06	2.16618e+06	4.04764e+06	2.70346e+06	3.12012e+06	2.71667e+06	3.817e+06	4.11526e+06	1.77016e+06	1.69417e+06	1.52525e+06	5.09537e+06	4.28726e+06	2.33487e+06	4.05071e+06
27	Q9Z1B3	1-phosphatidylinositol 4,5-bisphosphate phosphodiesterase beta-1	Plcb1	8.43941e+07	7.41771e+07	7.38368e+07	6.36538e+07	7.94119e+07	6.29415e+07	7.3665e+07	7.02212e+07	7.23689e+07	7.00486e+07	9.61614e+07	9.32273e+07	6.21676e+07	8.65564e+07	8.38928e+07	9.10148e+07	9.66384e+07	7.9338e+07	8.70962e+07	6.67457e+07	8.48998e+07	8.00647e+07	7.75878e+07	8.2449e+07	7.21364e+07	1.01098e+08	8.36779e+07	9.9552e+07	8.46454e+07	6.42765e+07
28	P51432	1-phosphatidylinositol 4,5-bisphosphate phosphodiesterase beta-3	Plcb3	286032	503341	1.06058e+06	63157.4	880465	37642.7	281673	100871	125613	524725	1.55174e+06	994165	310440	909335	952844	1.22565e+06	518459	514784	985792	1.22835e+06	909606	692456	917862	1.52774e+06	630780	1.47106e+06	812703	744619	640360	1.03872e+06
29	Q8R3B1	1-phosphatidylinositol 4,5-bisphosphate phosphodiesterase delta-1	Plcd1	3.23508e+06	4.7182e+06	4.31317e+06	4.55177e+06	5.08398e+06	4.09549e+06	5.9331e+06	4.8056e+06	5.26948e+06	4.27968e+06	4.13225e+06	4.54349e+06	4.16727e+06	4.57487e+06	4.26882e+06	4.87029e+06	4.30883e+06	5.39904e+06	3.83003e+06	5.42469e+06	3.90219e+06	2.88204e+06	3.1583e+06	4.4996e+06	2.79291e+06	3.5936e+06	3.06446e+06	4.07958e+06	3.50494e+06	3.49174e+06
30	Q8K3R3	1-phosphatidylinositol 4,5-bisphosphate phosphodiesterase delta-4	Plcd4	1.65676e+07	3.61742e+07	6.01787e+07	4.63082e+07	6.10864e+07	1.43161e+07	4.24008e+07	6.56092e+07	5.50005e+07	4.25114e+07	4.03075e+07	6.19038e+07	3.72152e+07	3.25828e+07	4.95927e+07	4.19449e+07	4.91922e+07	4.63937e+07	3.04427e+07	3.27069e+07	6.60839e+07	1.78932e+07	2.58453e+07	1.497e+07	3.83072e+07	3.22315e+07	1.84044e+07	5.07347e+07	2.21984e+07	3.35414e+07
31	Q4KWH5	1-phosphatidylinositol 4,5-bisphosphate phosphodiesterase eta-1	Plch1											269285	260018		162311	26375.6		91023.3		253101	282340	383770	629665	515660	503877	449564		297429	29994	382604	331858
32	A2AP18	1-phosphatidylinositol 4,5-bisphosphate phosphodiesterase eta-2	Plch2	2.62516e+06	2.48419e+06	1.11897e+06	992919	3.36834e+06	3.35022e+06	1.56735e+06	1.46112e+06	434479	1.58171e+06	1.22655e+06	1.77421e+06	1.32848e+06	1.75574e+06	1.89758e+06	1.495e+06	1.23822e+06	2.55232e+06	2.30966e+06	2.38932e+06	1.74916e+06	1.78338e+06	1.90729e+06	1.96449e+06	1.28262e+06	1.17827e+06	1.56157e+06	1.59024e+06	4.2731e+06	2.65775e+06
33	Q62077	1-phosphatidylinositol 4,5-bisphosphate phosphodiesterase gamma-1	Plcg1	1.08874e+06	985850	881550	696085	1.06745e+06	1.08991e+06	1.10853e+06	1.15159e+06	656709	931949	2.03894e+06	1.36952e+06	1.40167e+06	2.64147e+06	1.63795e+06	2.05588e+06	1.59967e+06	1.30243e+06	1.75313e+06	1.01069e+06	1.84313e+06	2.92039e+06	1.44381e+06	2.20245e+06	1.81851e+06	2.18053e+06	1.50054e+06	2.08553e+06	2.38809e+06	1.97873e+06
34	Q8CIH5	1-phosphatidylinositol 4,5-bisphosphate phosphodiesterase gamma-2	Plcg2	467180	997000	366638	736215	986597	264397	672660	428226	931718	679539	502658	371273	843765	206352	375627	503574	431905	1.34825e+06	245745	1.26264e+06	327870	143858	448671	169836	870490	144400	152298	381363	220333	772239
35	Q9CR25	2-(3-amino-3-carboxypropyl)histidine synthase subunit 2	Dph2		53274.4		203663	203751		297527		286279	270173			982357			895008	883082	742995				205309	346848			160865	483063			114530
36	P16330	2',3'-cyclic-nucleotide 3'-phosphodiesterase	Cnp	1.94639e+08	1.48522e+08	1.61024e+08	3.41344e+08	1.53848e+08	2.14022e+08	1.46655e+08	1.76993e+08	3.81589e+08	1.72365e+08	1.14186e+08	1.27092e+08	1.14738e+08	1.67364e+08	2.56986e+08	1.63198e+08	1.14445e+08	7.85696e+07	8.53833e+07	2.42381e+08	1.29792e+08	9.34861e+07	1.62223e+08	9.90073e+07	9.38752e+07	9.79378e+07	9.38625e+07	1.31242e+08	8.85886e+07	1.01718e+08
37	Q9CQ62	2,4-dienoyl-CoA reductase, mitochondrial	Decr1	1.1178e+06	2.42992e+06	1.10502e+06	2.03852e+06	3.14373e+06	2.45041e+06	2.51719e+06	1.86296e+06	1.47301e+06	2.7757e+06	5.07705e+06	4.49354e+06	4.34277e+06	5.53502e+06	3.35329e+06	2.57293e+06	2.9356e+06	3.12964e+06	1.89794e+06	2.52434e+06	5.16157e+06	5.52938e+06	4.21706e+06	4.03369e+06	3.15563e+06	5.96616e+06	4.64684e+06	3.83592e+06	5.58668e+06	7.05435e+06
38	Q3TIU4	2',5'-phosphodiesterase 12	Pde12	756102	533720	907625	775675	718367	859358	815999	677864	885896	741851	442819	215224	390901	428597	294997	257133	183188	258284	328633	795245	365732	639225	657992	440358	388901	823129	567715	519082	420760	704085
39	Q3TXS7	26S proteasome non-ATPase regulatory subunit 1	Psmd1	1.60864e+07	1.85946e+07	1.89722e+07	2.37448e+07	1.81741e+07	1.94609e+07	1.89352e+07	1.77242e+07	2.28156e+07	2.2721e+07	2.30915e+07	2.03981e+07	2.06188e+07	2.31839e+07	2.19567e+07	2.98673e+07	2.16109e+07	2.08074e+07	1.72874e+07	1.70713e+07	2.33128e+07	2.16558e+07	1.53822e+07	2.03844e+07	2.13534e+07	2.32758e+07	2.0619e+07	1.83404e+07	1.72582e+07	2.76283e+07
40	Q8BG32	26S proteasome non-ATPase regulatory subunit 11	Psmd11	1.72369e+07	1.64258e+07	1.45285e+07	9.9574e+06	1.01549e+07	1.83034e+07	1.82611e+07	1.00577e+07	1.60458e+07	1.18958e+07	3.0387e+07	2.57466e+07	1.94435e+07	2.18652e+07	1.7385e+07	1.865e+07	3.33894e+07	2.60239e+07	2.10562e+07	1.95538e+07	2.28648e+07	1.31134e+07	1.19759e+07	8.36538e+06	2.18387e+07	1.73333e+07	1.75001e+07	2.06086e+07	1.43377e+07	1.9879e+07
41	Q9D8W5	26S proteasome non-ATPase regulatory subunit 12	Psmd12	5.30246e+06	4.92346e+06	3.80799e+06	3.86032e+06	3.2239e+06	4.14588e+06	5.08835e+06	2.32995e+06	2.33501e+06	2.05626e+06	6.94699e+06	7.06872e+06	9.79463e+06	9.01279e+06	6.69353e+06	6.70061e+06	7.90792e+06	6.19574e+06	7.18945e+06	4.13033e+06	7.57806e+06	9.04217e+06	7.20401e+06	8.38136e+06	1.07357e+07	8.22431e+06	7.87837e+06	9.0476e+06	8.26394e+06	1.07472e+07
42	Q9WVJ2	26S proteasome non-ATPase regulatory subunit 13	Psmd13	7.71628e+06	7.79574e+06	8.55936e+06	8.61376e+06	4.95513e+06	7.68528e+06	7.92913e+06	7.21674e+06	9.97743e+06	8.71413e+06	7.24594e+06	6.5958e+06	1.18803e+07	6.02627e+06	7.41217e+06	5.75456e+06	5.38715e+06	7.74105e+06	8.0639e+06	7.66889e+06	9.17112e+06	1.05655e+07	6.11115e+06	5.04908e+06	7.31938e+06	8.2906e+06	5.23963e+06	6.95502e+06	5.18504e+06	6.95164e+06
43	O35593	26S proteasome non-ATPase regulatory subunit 14	Psmd14	6.04653e+06	5.09874e+06	4.19407e+06	4.60851e+06	4.31937e+06	4.43827e+06	3.46279e+06	3.28718e+06	3.54813e+06	2.89625e+06	3.23355e+06	3.94005e+06	3.44058e+06	3.9161e+06	3.39453e+06	4.08773e+06	3.65848e+06	4.76755e+06	3.44245e+06	4.64512e+06	5.57173e+06	5.02866e+06	5.8638e+06	5.33723e+06	4.8478e+06	5.12508e+06	4.44682e+06	4.64044e+06	3.91851e+06	6.46785e+06
44	Q8VDM4	26S proteasome non-ATPase regulatory subunit 2	Psmd2	2.4054e+07	2.21172e+07	2.82689e+07	3.198e+07	2.93395e+07	2.82757e+07	2.66596e+07	3.06763e+07	3.07056e+07	2.42983e+07	4.31604e+07	5.6336e+07	3.03504e+07	5.31542e+07	4.59069e+07	4.6779e+07	5.59688e+07	4.70557e+07	5.41786e+07	2.33407e+07	4.61873e+07	4.07913e+07	4.31182e+07	6.07857e+07	4.09462e+07	6.1436e+07	4.55078e+07	5.01541e+07	4.20921e+07	2.78687e+07
45	P14685	26S proteasome non-ATPase regulatory subunit 3	Psmd3	1.03037e+07	1.05183e+07	5.40655e+06	4.16099e+06	9.2043e+06	9.35611e+06	9.25706e+06	9.87683e+06	9.35688e+06	8.41427e+06	7.36232e+06	9.88673e+06	1.07254e+07	9.28552e+06	1.00937e+07	1.06221e+07	1.22212e+07	9.94112e+06	9.59943e+06	6.46623e+06	1.21001e+07	6.53278e+06	1.1271e+07	8.14124e+06	7.30629e+06	1.30155e+07	7.11941e+06	8.89938e+06	5.30468e+06	9.88191e+06
46	O35226	26S proteasome non-ATPase regulatory subunit 4	Psmd4	3.68771e+06	3.73111e+06	4.24134e+06	4.03069e+06	4.36525e+06	3.62603e+06	3.78857e+06	3.75459e+06	4.57778e+06	4.30319e+06	2.80199e+06	2.04218e+06	2.59721e+06	2.03848e+06	2.01322e+06	2.52856e+06	2.0411e+06	2.19489e+06	4.04593e+06	2.86554e+06	2.29012e+06	2.39758e+06	2.7593e+06	2.13216e+06	2.41561e+06	2.91927e+06	1.99969e+06	1.90818e+06	3.14384e+06	2.47458e+06
47	Q8BJY1	26S proteasome non-ATPase regulatory subunit 5	Psmd5	2.25173e+06	2.11243e+06	2.18498e+06	993426	783712	1.21468e+06	1.5804e+06	797929	743737	580041	3.92635e+06	2.53951e+06	2.83619e+06	3.59932e+06	2.4548e+06	2.68773e+06	4.91326e+06	2.84727e+06	2.24861e+06	1.59887e+06	3.31848e+06	4.49671e+06	4.94717e+06	3.93941e+06	5.75969e+06	3.20463e+06	3.84985e+06	4.57473e+06	3.70474e+06	4.53031e+06
48	Q99JI4	26S proteasome non-ATPase regulatory subunit 6	Psmd6	3.50384e+06	4.04905e+06	2.61395e+06	3.43211e+06	2.17036e+06	2.69526e+06	2.41134e+06	3.4177e+06	3.29078e+06	4.16591e+06	3.20143e+06	9.2382e+06	4.85298e+06	6.83244e+06	4.48184e+06	3.8796e+06	2.80763e+06	4.06478e+06	5.78914e+06	3.52757e+06	4.86062e+06	3.11207e+06	7.05476e+06	7.0315e+06	4.65123e+06	1.21392e+07	5.97827e+06	6.05773e+06	1.38598e+07	5.44294e+06
49	P26516	26S proteasome non-ATPase regulatory subunit 7	Psmd7	5.51329e+06	6.21498e+06	7.52038e+06	5.79674e+06	6.67106e+06	7.29781e+06	7.14937e+06	7.30645e+06	9.5714e+06	6.62024e+06	5.85649e+06	4.98526e+06	1.34829e+07	1.07905e+07	1.91514e+07	1.21326e+07	9.24755e+06	9.30069e+06	7.57008e+06	7.01048e+06	1.22318e+07	5.52084e+06	1.59134e+07	1.04596e+07	8.92399e+06	8.17711e+06	7.68606e+06	1.40088e+07	8.27843e+06	5.77967e+06
50	Q9CX56	26S proteasome non-ATPase regulatory subunit 8	Psmd8	1.91348e+06	1.34873e+06	2.53739e+06	1.51644e+06	3.61155e+06	2.30778e+06	2.64295e+06	2.08663e+06	2.89178e+06	3.37368e+06	1.01522e+06	1.02342e+06	669123	955817	1.11238e+06	1.07612e+06	1.06908e+06	1.16399e+06	1.16353e+06	1.52026e+06	1.77465e+06	2.744e+06	2.60205e+06	2.39565e+06	2.66209e+06	1.28264e+06	1.68733e+06	1.30483e+06	1.51555e+06	2.51424e+06
51	Q9CR00	26S proteasome non-ATPase regulatory subunit 9	Psmd9	3.01176e+06	1.49782e+06	1.00209e+06	1.06901e+06	1.65963e+06	1.51508e+06	1.2153e+06	1.71265e+06	1.13017e+06	1.5367e+06	1.12183e+06	2.87824e+06	2.23055e+06	2.71185e+06	1.39962e+06	2.5669e+06	1.28577e+06	2.8092e+06	2.45162e+06	1.59541e+06	1.89076e+06	1.42833e+06	3.16867e+06	2.61969e+06	2.88988e+06	2.58948e+06	2.44344e+06	2.63206e+06	3.13939e+06	3.4955e+06
52	P62334	26S proteasome regulatory subunit 10B	Psmc6	9.27651e+06	1.15699e+07	1.01024e+07	1.03574e+07	1.21594e+07	1.67127e+07	1.16036e+07	1.71397e+07	1.72161e+07	1.78434e+07	1.46436e+07	3.04743e+07	1.07656e+07	3.70151e+07	2.54973e+07	1.11662e+07	6.06061e+07	2.47512e+07	1.26241e+07	1.02763e+07	2.84763e+07	1.93654e+07	2.04951e+07	1.24981e+07	1.73212e+07	1.47554e+07	3.99291e+07	2.52802e+07	4.85034e+07	1.25199e+07
53	P62192	26S proteasome regulatory subunit 4	Psmc1	7.86222e+06	1.09186e+07	1.11608e+07	1.29161e+07	1.13063e+07	1.2287e+07	1.12934e+07	1.13402e+07	1.13098e+07	1.31343e+07	9.14158e+06	7.7383e+06	1.02614e+07	1.25813e+07	7.87905e+06	5.61242e+06	1.01908e+07	7.084e+06	1.41142e+07	7.4711e+06	9.8676e+06	8.53066e+06	1.15594e+07	1.11989e+07	7.78913e+06	7.04913e+06	1.09057e+07	9.72721e+06	1.11675e+07	1.08785e+07
54	O88685	26S proteasome regulatory subunit 6A	Psmc3	9.03429e+06	1.13966e+07	7.49759e+06	8.25361e+06	1.03635e+07	1.41806e+07	1.2149e+07	6.97302e+06	9.16519e+06	1.30936e+07	2.06312e+07	1.45365e+07	1.75462e+07	1.59373e+07	1.50983e+07	2.0965e+07	2.14335e+07	3.50077e+07	1.10857e+07	1.57053e+07	1.96376e+07	1.6657e+07	1.42451e+07	1.59149e+07	1.99552e+07	1.68454e+07	2.1259e+07	1.90592e+07	2.07394e+07	2.38588e+07
55	P54775	26S proteasome regulatory subunit 6B	Psmc4	1.43244e+07	1.41942e+07	1.52987e+07	1.19546e+07	1.61452e+07	1.64833e+07	1.64042e+07	1.60094e+07	9.92422e+06	1.64328e+07	1.42441e+07	1.30166e+07	7.51939e+06	1.22546e+07	1.18765e+07	6.71287e+06	7.94614e+06	1.18198e+07	9.46839e+06	1.37065e+07	9.61571e+06	9.48504e+06	9.48847e+06	1.02272e+07	1.03448e+07	8.98929e+06	1.08211e+07	1.40701e+07	9.55635e+06	1.15982e+07
56	P46471	26S proteasome regulatory subunit 7	Psmc2	1.83918e+07	1.3967e+07	1.68982e+07	1.42249e+07	7.38347e+06	1.21601e+07	1.63977e+07	1.26582e+07	7.55795e+06	1.80062e+07	1.42287e+07	1.45907e+07	8.40619e+06	1.01088e+07	8.35627e+06	9.51014e+06	1.21275e+07	6.83077e+06	9.64571e+06	2.04469e+07	8.50611e+06	1.58168e+07	1.00083e+07	1.7906e+07	1.47501e+07	1.58173e+07	1.72609e+07	2.42767e+07	1.10462e+07	1.53757e+07
57	P62196	26S proteasome regulatory subunit 8	Psmc5	1.68128e+07	1.8071e+07	1.65263e+07	1.92942e+07	1.84129e+07	2.07403e+07	1.66297e+07	2.01447e+07	2.1146e+07	1.84757e+07	2.80375e+07	3.40107e+07	2.58394e+07	1.93753e+07	2.01205e+07	3.00993e+07	1.96501e+07	2.63401e+07	3.03871e+07	2.10839e+07	2.09443e+07	2.29215e+07	2.0632e+07	2.89623e+07	2.08432e+07	1.66704e+07	1.90979e+07	2.8881e+07	1.74131e+07	2.23437e+07
58	Q3UHX2	28 kDa heat- and acid-stable phosphoprotein	Pdap1	6.25734e+06	4.58089e+06	5.75424e+06	6.09445e+06	5.5452e+06	4.84913e+06	448885	4.57683e+06	1.87836e+06	1.65548e+06	3.56606e+06	3.69163e+06	4.44274e+06	4.26953e+06	2.16915e+06	3.81552e+06	3.88981e+06	4.17853e+06	3.6381e+06	3.35959e+06	2.59141e+06	4.10774e+06	2.69584e+06	2.79175e+06	2.18778e+06	3.936e+06	3.78649e+06	2.67125e+06	2.20295e+06	2.00858e+06
59	Q80ZK0	28S ribosomal protein S10, mitochondrial	Mrps10	247127		131160	138272	196390	172624	48447	134489	136672	131236	262122	218647	182808	296269	222450	234733	122474	205104	170230	104366				112798	73778.4	214488	64990		263782	263405
60	Q9DCA2	28S ribosomal protein S11, mitochondrial	Mrps11	594509	391780	321828	160590	313657	507862	385986	193517	446566	609697			101381	123738	92104.5		156950		108673		89243	51044		116792		94902.7	61472.6			70938
61	O35680	28S ribosomal protein S12, mitochondrial	Mrps12	430422	136345	223306	697991	754882	319166	221535	218575	337112	204313	362847	323974	299809	230117	180997	405600	301372	344216	286315	956583	174975	196998	237759	71778	544598	162136	183463	387546	70876.4	247809
62	Q9DC71	28S ribosomal protein S15, mitochondrial	Mrps15	297137	406185	384307	467513	554284	804307	497757	584416	658209	611717	714594	294853	353460	266820	577301	170617	396353	644104	454129	459208	324954	317161	332648	395482	224341	161275	360588	129247	311095	256610
63	Q9CPX7	28S ribosomal protein S16, mitochondrial	Mrps16	34066.5	21124.2		47953.6		61031.4	64443.5	84256.7	38414.7	72827.7	228232	355049	343411	164480	215169	215531	293667	25651.7	213672		362413	39883	739714	126017	443474		374165	201773	305965	163657
64	Q9CQE3	28S ribosomal protein S17, mitochondrial	Mrps17	1.3225e+06	1.07431e+06	1.43512e+06	630625	1.34221e+06	1.5041e+06	838304	1.1199e+06	1.44582e+06	1.40449e+06	208696	1.0092e+06	1.28187e+06	581350	1.50191e+06	1.26377e+06	1.61344e+06	1.25779e+06	1.44263e+06	1.72991e+06	133942	500260	863029	1.03376e+06	1.11341e+06	608012	967351	462548	392714	860250
65	Q99N84	28S ribosomal protein S18b, mitochondrial	Mrps18b	486944	439004	513446	629766	438272	676608	360270	168579	110572		75422				199530	64165.7	79518.4	169993				149437		131893	63942.9	64117.2	150018			166255
66	Q8R2L5	28S ribosomal protein S18c, mitochondrial	Mrps18c											169188	224899	165709			214350	199324		316640
67	Q924T2	28S ribosomal protein S2, mitochondrial	Mrps2	677305	321136	28032.3	324319	425198	732676	428550	607298	695734	981623	276035	191448	492868	295887	334782	330014	353733	344202	646632	361499	444553	136674	143191	186430	195400	395693	1.25689e+06	286964	451913	173551
68	Q9CXW2	28S ribosomal protein S22, mitochondrial	Mrps22	1.0235e+06	1.00318e+06	143684	412719	631640	484972	492452	595153	149767	200444	607829	1.02268e+06	526728	648123	740804	955936	735745	963849	688972	470724	650846	817753	897779	860180	722472	919995	839310	616630	758144	487370
69	Q8VE22	28S ribosomal protein S23, mitochondrial	Mrps23	2.88949e+06	2.22893e+06	2.80811e+06	2.15721e+06	2.31886e+06	3.37989e+06	2.68145e+06	2.60692e+06	2.96815e+06	2.57532e+06	827459	868156	897926	1.39954e+06	746366	1.57374e+06	1.75288e+06	1.27092e+06	1.37874e+06	2.35669e+06	1.27062e+06	1.16327e+06	1.13065e+06	1.13803e+06	878116	1.51738e+06	1.62385e+06	1.00677e+06	1.00904e+06	708873
70	Q9D125	28S ribosomal protein S25, mitochondrial	Mrps25	177984	294040	138798	146768	130299	165491	239042	166628	253325	185958	122369	139496	79682.6	110728	352484	287908	196955	95420.2	98598.4	20886	235141	138120	191316	221237	103897	307281	323518	293282	308662	179434
71	Q80ZS3	28S ribosomal protein S26, mitochondrial	Mrps26	187085	195051	261679	272130	209854	273326	173716	233926	318500	274993	289799	406942	175709	270801	260012	216199	290352	199878	214136	257146	236322	199533	145209	188981		164150	223171	213166	180960
72	Q8BK72	28S ribosomal protein S27, mitochondrial	Mrps27	2.34362e+07	1.92499e+07	2.6251e+07	1.44291e+07	1.70269e+07	2.82663e+07	1.28072e+07	1.29726e+07	1.84314e+07	9.57185e+06	6.08488e+06	6.74327e+06	4.10635e+06	8.74852e+06	8.0174e+06	1.45487e+07	6.32747e+06	6.65954e+06	6.44294e+06	2.0025e+07	8.79538e+06	5.53712e+06	3.66209e+06	7.21839e+06	3.20983e+06	3.73748e+06	7.37827e+06	6.07204e+06	4.39677e+06	5.22796e+06
73	Q9CY16	28S ribosomal protein S28, mitochondrial	Mrps28	988226	786111	693864	555661	568602	690484	604024	464441				773701	319711	210127	360160	489794	482260	383952	888802	640103	432490	605860	424232	583377		579700	539882	545233	496865	343994
74	Q9ER88	28S ribosomal protein S29, mitochondrial	Dap3	1.13186e+06	1.07238e+06	1.06195e+06	1.28662e+06	532217	1.67792e+06	907178	1.11965e+06	1.26712e+06	1.50761e+06	1.50317e+06	1.1109e+06	914031	513392	1.17916e+06	1.62228e+06	2.0748e+06	1.66087e+06	1.74095e+06	804393	1.3211e+06	1.53905e+06	1.09731e+06	910476	1.48742e+06	795115	1.32407e+06	819998	1.29957e+06	1.56225e+06
75	Q9D0G0	28S ribosomal protein S30, mitochondrial	Mrps30	971412	826446	948842	1.04799e+06	941131	1.15521e+06	869799	1.09545e+06	1.08375e+06	1.10822e+06	1.54551e+06	2.28364e+06	1.47736e+06	1.45524e+06	1.31781e+06	1.43001e+06	1.69474e+06	892851	973755	1.45366e+06	906131	1.12665e+06	1.31143e+06	1.0319e+06	1.11803e+06	1.5195e+06	1.06438e+06	1.55322e+06	1.22187e+06	1.39384e+06
76	Q61733	28S ribosomal protein S31, mitochondrial	Mrps31	1.2044e+06	1.1041e+06	1.42806e+06	1.40529e+06	1.25415e+06	1.52455e+06	1.18814e+06	1.1998e+06	1.69651e+06	998824	476324	665539	715836	1.13887e+06	416813	725290	907225	598585	1.14738e+06	749264	652815	778167	864025	1.21714e+06	546853	900141	1.36608e+06	1.15028e+06	883720	635064
77	Q9JIK9	28S ribosomal protein S34, mitochondrial	Mrps34	339407	310906	154387								817732	846583	231119	1.55906e+06	466563	577702	185879	235584	635877	451853	314879	660841	748539	184203	826121	1.11388e+06	734737	409758	474888	564418
78	Q8BJZ4	28S ribosomal protein S35, mitochondrial	Mrps35	925452	913315	699677	1.06818e+06	1.20077e+06	1.11714e+06	886054	886124	616238	1.19475e+06	1.07309e+06	2.18018e+06	661061	1.16743e+06	962416	1.56807e+06	809602	1.41565e+06	1.5232e+06	544322	699511	923484	1.30341e+06	942599	812586	1.33041e+06	1.27501e+06	1.00533e+06	812897	856046
79	Q9CQX8	28S ribosomal protein S36, mitochondrial	Mrps36	5.81496e+06	6.80835e+06	6.69585e+06	2.76748e+06	3.25837e+06	3.39769e+06	2.82768e+06	1.65539e+06	632656	717196	5.08251e+06	6.5413e+06	5.93458e+06	4.95705e+06	5.75988e+06	6.2148e+06	7.20619e+06	8.09933e+06	7.36899e+06	5.66445e+06	4.42289e+06	4.17674e+06	5.16957e+06	4.93778e+06	4.01571e+06	4.32174e+06	5.25249e+06	4.51514e+06	5.42191e+06	6.2027e+06
80	Q99N87	28S ribosomal protein S5, mitochondrial	Mrps5	369834	177115	125630	207133	114943	83106.8	106008	151399	216997	133833	712933	809709	988795	1.04697e+06	1.05649e+06	1.99468e+06	1.32364e+06	759900	824487	328263	429275	552789	937973	672456	601817	500080	790704	1.05311e+06	557176	801117
81	Q9D7N3	28S ribosomal protein S9, mitochondrial	Mrps9	2.16251e+06	1.26585e+06	1.87449e+06	712360	1.96779e+06	1.67102e+06	305360	1.54654e+06	1.26222e+06	1.01104e+06	1.6661e+06	1.1119e+06	1.14733e+06	2.806e+06	1.26871e+06	1.34823e+06	1.49503e+06	2.25564e+06	2.01948e+06	1.82426e+06	1.41695e+06	1.06621e+06	2.44067e+06	1.46009e+06	1.32255e+06	1.63114e+06	1.5309e+06	1.61923e+06	2.51892e+06	1.53351e+06
82	O88986	2-amino-3-ketobutyrate coenzyme A ligase, mitochondrial	Gcat	1.1986e+06	1.55553e+06	1.29645e+06	1.16616e+06	1.53506e+06	1.43298e+06	1.39373e+06	1.20193e+06	1.05828e+06	1.45823e+06	2.53621e+06	2.11352e+06	2.81663e+06	2.134e+06	1.60544e+06	2.10817e+06	1.59631e+06	1.76404e+06	3.11095e+06	990851	2.1338e+06	1.60829e+06	2.1972e+06	2.12828e+06	1.96637e+06	1.58924e+06	1.89595e+06	1.96592e+06	1.76447e+06	1.79164e+06
83	Q6PDY2	2-aminoethanethiol dioxygenase	Ado	849704	776565	926344	1.07785e+06	926299	915860	1.04054e+06	979288	1.30523e+06	1.23778e+06	335249	447058	701145	539082	408165	752346	500974	485278	711370	785160	925613	758349	640783	466307	991351	509790	570490	463647	346233	619960
84	Q8BU33	2-hydroxyacyl-CoA lyase 2	Ilvbl	1.36126e+06	369807	745974	1.04213e+06	1.32384e+06	680156	337705	1.35046e+06	1.43594e+06	1.82115e+06	1.38618e+06	1.25993e+06	1.00959e+06	850804	1.341e+06	1.03656e+06	558075	656212	924170	1.17487e+06	1.07493e+06	1.21892e+06	1.4311e+06	1.52294e+06	865150	1.14128e+06	873336	1.00792e+06	1.43935e+06	585328
85	Q64676	2-hydroxyacylsphingosine 1-beta-galactosyltransferase	Ugt8											150693	237972	68021	28035.3	130109	139803	233618	128029	165557	68360.3	92580	141149	206647	170747	67296.9	221695	55465.2	223140	209576	59552.4
86	P52760	2-iminobutanoate/2-iminopropanoate deaminase	Rida	5.01827e+06	7.54652e+06	5.5815e+06	6.21639e+06	7.26422e+06	9.55523e+06	9.72778e+06	5.97432e+06	5.04852e+06	1.16616e+07	1.41611e+07	1.86108e+07	1.25115e+07	8.75381e+06	9.24719e+06	1.49144e+07	1.80684e+07	1.65829e+07	1.47504e+07	1.61466e+07	9.08144e+06	1.49074e+07	1.00309e+07	8.68581e+06	9.3285e+06	1.6568e+07	1.03197e+07	1.366e+07	1.60281e+07	2.2343e+07
87	Q9CXI0	2-methoxy-6-polyprenyl-1,4-benzoquinol methylase, mitochondrial	Coq5	459044	566669	242636	70988.1	601542	691631	508319	33129.6	77329.6	595589	425586	657478	679546	568843	556294	449438	925098	1.46381e+06	641110		636088	594515	354836	673530	612073	1.18972e+06	435157	779312	387949	1.68855e+06
88	Q9CQ04	2-oxoglutarate and iron-dependent oxygenase domain-containing protein 2	Ogfod2											13085.1				8981.81					7133.18	17953.6	79708	13885.1	31190.3		22008.6	30632.5	11804.8	20998.9
89	Q60597	2-oxoglutarate dehydrogenase, mitochondrial	Ogdh	584809	477138	282470	379615	551680	465273	336575	346812	323365	343877	419533	287108	438027	312582	311767	290087	259854	349433	267958	670789	3.0224e+06	3.36553e+06	2.25679e+06	3.40364e+06	4.65737e+06	616298	1.40608e+06	485920	2.12643e+06	2.7462e+06
90	P50136	2-oxoisovalerate dehydrogenase subunit alpha, mitochondrial	Bckdha	2.04873e+06	2.34531e+06	1.25669e+06	2.2115e+06	2.26178e+06	922531	2.30036e+06	2.14798e+06	2.0294e+06	1.94864e+06	2.64993e+06	1.84367e+06	2.24249e+06	1.93864e+06	1.51968e+06	2.53925e+06	2.0977e+06	1.97739e+06	2.61607e+06	2.26212e+06	2.52554e+06	1.87442e+06	1.82769e+06	2.32341e+06	1.9036e+06	3.32304e+06	1.40887e+06	1.88188e+06	2.15172e+06	1.81409e+06
91	Q6P3A8	2-oxoisovalerate dehydrogenase subunit beta, mitochondrial	Bckdhb	343504	414800		392084	404225	359691	581041	322142	343915	1.07211e+06	2.12442e+06	2.02612e+06	1.75356e+06	1.91296e+06	1.69111e+06	2.19641e+06	1.61702e+06	944963	1.42948e+06	655494	1.6123e+06	2.16774e+06	1.48627e+06	2.32433e+06	1.4236e+06	2.22328e+06	2.18807e+06	2.11577e+06	1.64381e+06	1.17466e+06
92	Q9Z0S1	3'(2'),5'-bisphosphate nucleotidase 1	Bpnt1	1.20842e+07	9.89071e+06	9.96141e+06	8.00567e+06	1.11134e+07	1.20583e+07	1.13836e+07	1.15552e+07	9.12485e+06	1.54236e+07	3.4428e+06	5.10192e+06	4.27887e+06	3.15993e+06	4.22335e+06	3.01296e+06	6.98143e+06	3.06885e+06	7.31797e+06	7.61693e+06	4.47732e+06	2.60803e+06	2.04352e+06	5.85019e+06	4.27881e+06	2.79613e+06	3.78912e+06	3.57482e+06	6.25089e+06	7.52475e+06
93	B2RR83	3'-5' RNA helicase YTHDC2	Ythdc2	285935		17477	22238.1	228136		11782	637727	786340	168556	2.18655e+06	539056	4.25222e+06	2.83527e+06	2.56232e+06	1.45974e+06	1.16678e+06	1.72272e+06	700216	6.65626e+06	4.81283e+06	4.79169e+06	952049	2.04777e+06	624118	6.29705e+06	1.74171e+06	3.0749e+06	704749	724612
94	Q99N96	39S ribosomal protein L1, mitochondrial	Mrpl1	214678	198005	180025	224022	202298	213765	250447	208353	199153	217706	355939	398982	335158	365719	314039	166535	412554	227723	202820	369323	325217	121343	182449	298559	33553.2	297267	378385	286095	97318.1	74012.9
95	Q3TBW2	39S ribosomal protein L10, mitochondrial	Mrpl10	1.15686e+06	1.26592e+06	1.06873e+06	1.09853e+06	1.63256e+06	1.20879e+06	1.30515e+06	795509	1.02372e+06	1.6984e+06	2.67029e+06	3.51756e+06	4.32996e+06	4.50296e+06	3.78067e+06	4.63316e+06	3.30636e+06	3.42509e+06	2.06615e+06	1.57557e+06	3.65647e+06	2.62935e+06	4.50735e+06	2.2897e+06	3.64278e+06	4.33936e+06	4.08953e+06	3.31006e+06	2.80407e+06	2.57319e+06
96	Q9CQF0	39S ribosomal protein L11, mitochondrial	Mrpl11	534132	341882	120693		544607	581337	330252		405398	588248	85157		151491	103230	475020	127706	175472		122594	111951	386646	437125	229526	308882	377222		205062	180480	161077	333970
97	Q9DB15	39S ribosomal protein L12, mitochondrial	Mrpl12	297757	268263	233276	240567		353471	258882	117012	142482	304678										92747.4		96223.4			122048			144799	178438
98	Q9D1P0	39S ribosomal protein L13, mitochondrial	Mrpl13											216438	552041	213759	166198	160238	155221	158133	673219	316554	84790.1	272039	270662	314883	258467	154843	206502	238661	497116	109549	81228.8
99	Q9D1I6	39S ribosomal protein L14, mitochondrial	Mrpl14											66651.1										159648	477013	244852	439051	273050	657288	509749	254966	289808	283419
100	Q99N93	39S ribosomal protein L16, mitochondrial	Mrpl16						25753					256466	81092.6	199094	148300	212146	167257	167914	188139	185957	104609	162181	128735	197879	124974	94338.6	81396.1	140488	181629	80076.2	119205
101	Q9D8P4	39S ribosomal protein L17, mitochondrial	Mrpl17																						201683	224024
102	Q9D338	39S ribosomal protein L19, mitochondrial	Mrpl19	84411.6		116132	106441	85955.8	41472.3	51018.8	93028.9	97335.4	135326	663548	594836	515611	472172	691054	756145	582167	523527	340564	188480	580940	506398	681413	547432	582588	835471	724905	842627	583802	728861
103	Q9CQL4	39S ribosomal protein L20, mitochondrial	Mrpl20	71348.8	230522			389651	207443	444539		282355	349410	465938	698137	416185	781883	338343	421344	376457	651753	308258	394386	634100	422859	653994	144000	141853	390870	335577	594159	354693	265613
104	Q9D1N9	39S ribosomal protein L21, mitochondrial	Mrpl21	292967	257130	251204	453781	602249	512853	562122	24172.6	458517	423074	566918	569742	583770	381959	316827	541011	691651	625578	730599	302039	320268	384738	507593	178408	462431	380014	402165	937507	297224	395528
105	Q8BU88	39S ribosomal protein L22, mitochondrial	Mrpl22	60188.7	68335.3	250910	90285.9	64333.5	251201	69550.7	66492.9	78339.9	348453	284022	411430	811656	556879	315665	638282	674493	175278	351999	251538	253212	414604	469010	314689	368768	432978	233608	317100	431448	240735
106	O35972	39S ribosomal protein L23, mitochondrial	Mrpl23	296906		263990	560555		864243	368841	113725	572305	844840	298265	694084	270262	377111	172827	163436	215389	179991	277388	151592	128810	292156	167020	237757	161797	228054	384755	242567	205641	158549
107	Q9CQ06	39S ribosomal protein L24, mitochondrial	Mrpl24	367847		1.51662e+06			510201	888714		777038			251672	108023	1.41173e+06	541746	1.22111e+06	1.41689e+06	499178	236043	74246.5	511066	315787	637689	376619	310798	541426	386194	262702	694052	153466
108	Q9D1B9	39S ribosomal protein L28, mitochondrial	Mrpl28	174810	93307									277421	319247	301434	339215	159350	236102	72408.7	83754.2	210879		246557	309619	303699	211853	185272	366311	310802	240048	191970	304352
109	Q99N95	39S ribosomal protein L3, mitochondrial	Mrpl3													152857	134119							271889		74961.3		305520	145095	247856	233063	217449	116191
110	Q9D7N6	39S ribosomal protein L30, mitochondrial	Mrpl30	324235	268526	238132	297632	313263	360757	344632	326317	323852	296198	281654	254867	332488	198061	247045	210707	191526	295691	203534	406161	276522	290186	285865	212992	235971	196840	251398	373808	174374	213914
111	Q9DCI9	39S ribosomal protein L32, mitochondrial	Mrpl32	99877.2	68061.9	107717		88134.3						126950	57817.1		107964		59117		74523.2	76054.2	92913		114774		84168.2	244569
112	Q99N91	39S ribosomal protein L34, mitochondrial	Mrpl34																					188275	603756	272452	143521	285472	49294.2	236752	228888	192438	133511
113	Q921S7	39S ribosomal protein L37, mitochondrial	Mrpl37	1.36412e+06	1.32054e+06	967504	883458	1.25068e+06	870237	969253	1.09267e+06	1.18054e+06	1.10389e+06	712394	687245	1.16389e+06	1.01155e+06	881982	176170	766026	935286	1.0952e+06	1.81541e+06	1.08563e+06	1.78168e+06	859532	1.22892e+06	1.00266e+06	947981	986902	1.35e+06	760977	1.16613e+06
114	Q8K2M0	39S ribosomal protein L38, mitochondrial	Mrpl38	388246	3.02894e+06	319419	786294	968193	699597	375400	547407	985981	658079	89440.4	190802	323513	119173	222096	133928	358657	451907			452910		148792		408954	97377.2	176525	156789		421524
115	Q9JKF7	39S ribosomal protein L39, mitochondrial	Mrpl39	63630.9	47569.7		51387.7	45349.7	88466.6	50684.8	57675.6	62956.6	267255	371379	628973	1.04754e+06	842880	403233	470327	884122	83561.9	524358	217861	299175	264137	520804	604233	398113	566178	316311	606786	1.32226e+06	539094
116	Q9DCU6	39S ribosomal protein L4, mitochondrial	Mrpl4	2.01273e+06	2.1045e+06	2.58596e+06	2.17838e+06	2.63964e+06	2.49061e+06	2.43452e+06	2.33671e+06	2.49423e+06	1.99886e+06	1.87143e+06	1.37961e+06	1.43032e+06	1.40602e+06	1.65312e+06	861520	1.59067e+06	1.32975e+06	1.28593e+06	2.57745e+06	1.16625e+06	2.05152e+06	1.2731e+06	1.07284e+06	1.07851e+06	1.16636e+06	743574	1.45041e+06	590240	1.34009e+06
117	Q9Z2Q5	39S ribosomal protein L40, mitochondrial	Mrpl40	211767	119089	233120	142122	132607	143745	178205	272764	191611	379809	302431	558705	344727	497664	450825	576669	544523	506155	336074	266021	305245	193803	340539	616811	375109	650249	165264	484298	285792	273014
118	Q9CQN7	39S ribosomal protein L41, mitochondrial	Mrpl41																					503017	361827	450356	657484	492650	261675	260838			252732
119	Q9CY73	39S ribosomal protein L44, mitochondrial	Mrpl44	1.14306e+06	923848	1.38277e+06	967561	800910	878139	621285	677732	376308	925053	753257	675659	608637	251288	599905	371925	523888	651284	450587	613032	587559	605786	388307	582531	445155	290949	385821	345545	255243	319588
120	Q9D0Q7	39S ribosomal protein L45, mitochondrial	Mrpl45	1.1793e+06	1.74523e+06	1.65456e+06	1.39094e+06	1.37562e+06	1.41977e+06	1.98682e+06	2.23003e+06	1.2815e+06	2.41902e+06	727729	839395	933715	1.16529e+06	755325	1.3851e+06	529650	1.02074e+06	1.04389e+06	954825	942166	369919	1.20131e+06	613457	1.64848e+06	569430	1.29082e+06	1.40487e+06	1.32441e+06	1.77158e+06
121	Q9EQI8	39S ribosomal protein L46, mitochondrial	Mrpl46	980153	1.18475e+06	1.09517e+06	1.12165e+06	350502	447670	519701	397170	558374	359125	1.26956e+06	1.44295e+06	1.76624e+06	1.06651e+06	905098	1.00641e+06	1.82756e+06	1.39146e+06	1.07499e+06	1.45353e+06	1.81501e+06	1.86927e+06	1.98628e+06	1.52483e+06	554186	1.44097e+06	2.31849e+06	1.75713e+06	1.2598e+06	794282
122	Q9CQ40	39S ribosomal protein L49, mitochondrial	Mrpl49	157614	171739	237149	228690	286260				269212	218052	443232	503693	222116	784370	492564	649619	241892	404273	500236	177146	126769	183552	726037	328936	618004	683168	429415	1.06368e+06	313430	297145
123	Q8VDT9	39S ribosomal protein L50, mitochondrial	Mrpl50	631494	439828	608633	364369	257307	261655			296008	262599	284898	299070	534477	401195	164207	402299	201053	445292	273401		192878			188162	220551	350948	157909	277790	293914	363538
124	Q9CPY1	39S ribosomal protein L51, mitochondrial	Mrpl51		438767	274536	219668		225086	312184			329163	308818	450384	473990	382327	547697	401576	593480	414565	437692	371230	357038	312919	500869	229751	481750	307215	507988	522060	362171	333328
125	Q9D0Y8	39S ribosomal protein L52, mitochondrial	Mrpl52	60990.3		161642	114036	178468	161454	128375	143283	145833		90168.4		51411.6	63362.7				103058		85607.7	33231.6				33961.3				48792.4
126	Q9D1H8	39S ribosomal protein L53, mitochondrial	Mrpl53	241799	829745	148699	450823	119724	258190	201965	299832	51421.3	357045	449968	1.24529e+06	918598	217161	1.01174e+06		2.30436e+06	832639	1.14792e+06	971593	1.51507e+06	2.39509e+06	1.68198e+06	1.07132e+06	573803	2.75863e+06	1.16357e+06	649346	1.94682e+06	804581
127	Q9CPW3	39S ribosomal protein L54, mitochondrial	Mrpl54			128659		242532	156315	155125	145330	81398.8	218240	185185	187745		202901	211001	157582		130408			426680		202382		221601	454512	249490	277110	442811	198504
128	Q9CZ83	39S ribosomal protein L55, mitochondrial	Mrpl55											57180.3						142420	165935		52825.7		74681.5		101969	172640			108243	112657	277572
129	Q99N94	39S ribosomal protein L9, mitochondrial	Mrpl9	91683.4	92270.1	123347	162130	93364.1	85357.8	92133.5	103548	122888	66159.5	296030	163541	177263	201144	190332	176698	127055	187680	81578.8	111033	120813	228407	232584	193642	176256	142496	140297	282877	151680	137337
130	O08756	3-hydroxyacyl-CoA dehydrogenase type-2	Hsd17b10	6.04469e+06	5.83504e+06	6.51541e+06	7.18333e+06	7.04968e+06	5.47917e+06	5.91299e+06	7.76675e+06	6.83728e+06	6.26585e+06	1.6214e+07	1.55728e+07	1.46833e+07	1.37101e+07	1.23896e+07	1.20091e+07	1.40258e+07	1.24703e+07	5.77401e+06	5.28359e+06	1.4498e+07	1.67745e+07	1.73124e+07	1.486e+07	1.24434e+07	1.43943e+07	1.44376e+07	1.37543e+07	1.61407e+07	1.70998e+07
131	Q99L13	3-hydroxyisobutyrate dehydrogenase, mitochondrial	Hibadh	1.31367e+07	1.24114e+07	1.30915e+07	9.36346e+06	1.07292e+07	1.18661e+07	1.27708e+07	8.44493e+06	5.85332e+06	5.30239e+06	1.24039e+07	1.63146e+07	1.38124e+07	1.72878e+07	1.38262e+07	1.57057e+07	1.1721e+07	1.42795e+07	1.10418e+07	1.61319e+07	1.19707e+07	9.95532e+06	1.13461e+07	1.61571e+07	1.16915e+07	1.3745e+07	1.00342e+07	1.30571e+07	1.46342e+07	1.26321e+07
132	Q8QZS1	3-hydroxyisobutyryl-CoA hydrolase, mitochondrial	Hibch	1.20026e+07	1.26683e+07	1.21716e+07	1.32335e+07	1.09322e+07	1.05247e+07	1.13395e+07	1.17908e+07	1.31357e+07	8.73724e+06	1.04849e+07	1.30598e+07	1.24065e+07	1.11201e+07	1.41593e+07	1.03287e+07	1.85318e+07	1.49073e+07	1.04992e+07	1.31618e+07	8.443e+06	9.8769e+06	1.01902e+07	1.19571e+07	9.97862e+06	9.95439e+06	1.08448e+07	1.16474e+07	1.19105e+07	9.7349e+06
133	Q921H8	3-ketoacyl-CoA thiolase A, peroxisomal	Acaa1a	8.12307e+06	7.41045e+06	8.86842e+06	7.14828e+06	6.69254e+06	6.31737e+06	6.10536e+06	4.76844e+06	4.94461e+06	5.41212e+06	1.70929e+07	1.31382e+07	1.16428e+07	1.17107e+07	1.32326e+07	9.75145e+06	1.12265e+07	7.62172e+06	9.17358e+06	8.81227e+06	9.11085e+06	1.02034e+07	7.86419e+06	1.13664e+07	1.28098e+07	1.24462e+07	6.60861e+06	9.19351e+06	8.97109e+06	1.00649e+07
134	Q8BWT1	3-ketoacyl-CoA thiolase, mitochondrial	Acaa2	2.20673e+07	1.99622e+07	2.23892e+07	2.05915e+07	2.15232e+07	2.05114e+07	2.36469e+07	1.81661e+07	1.8799e+07	1.61499e+07	1.18339e+07	1.12148e+07	9.27339e+06	9.07687e+06	1.06458e+07	1.15047e+07	1.39543e+07	1.16749e+07	1.19637e+07	1.79302e+07	1.07056e+07	1.48219e+07	8.73096e+06	1.07451e+07	9.0435e+06	1.01674e+07	1.03802e+07	1.29568e+07	1.14685e+07	1.14095e+07
135	O88736	3-keto-steroid reductase	Hsd17b7	1.20824e+06	721453	655024	857781	1.07851e+06	910730	911597	954723	760686	1.7382e+06	375897	44962.2	885116	234040	573482	616915	765716	1.85126e+06	1.6925e+06	1.32699e+06	454963	50701.7	251086	1.31691e+06	444804			80047.4	1.78413e+06	771795
136	Q99J99	3-mercaptopyruvate sulfurtransferase	Mpst	2.91239e+07	2.14597e+07	2.25011e+07	2.20825e+07	2.57698e+07	3.25727e+07	2.47865e+07	2.10074e+07	2.48613e+07	2.38637e+07	3.96776e+07	3.42288e+07	4.34238e+07	2.96625e+07	4.04244e+07	3.70447e+07	4.14592e+07	4.35192e+07	4.12736e+07	3.04695e+07	3.69789e+07	3.5458e+07	3.96779e+07	4.27567e+07	2.8194e+07	3.48631e+07	3.42465e+07	3.29508e+07	3.35383e+07	2.25179e+07
137	Q9D404	3-oxoacyl-[acyl-carrier-protein] synthase, mitochondrial	Oxsm	1.05459e+06	1.08777e+06	506762	556270	338985	483893	589990	349859	56452.9	418881	440806	615267	779476	355129	542183	497309	494282	431577	829502	242409	342197	660868	581193	553323	489155	493619	516693	789562	587761	384516
138	Q9Z2A0	3-phosphoinositide-dependent protein kinase 1	Pdpk1	3.89681e+06	4.92039e+06	3.66349e+06	3.65659e+06	4.0083e+06	3.08863e+06	3.72357e+06	3.83659e+06	3.23267e+06	3.32116e+06	1.6148e+06	2.70955e+06	1.91333e+06	3.69094e+06	1.65758e+06	2.98086e+06	2.08129e+06	2.42381e+06	2.89205e+06	2.14433e+06	2.64002e+06	2.36646e+06	4.78152e+06	3.65925e+06	3.03776e+06	1.97311e+06	2.84358e+06	3.38185e+06	3.54508e+06	3.45817e+06
139	Q00558	40-kDa huntingtin-associated protein	F8a1		705460		1.02849e+06		1.09718e+06			636584	1.23097e+06			552899	310798	430262		676478	345337	293339	305616	405925		261290		225739		106381		337381
140	P63325	40S ribosomal protein S10	Rps10	6.74663e+06	8.89535e+06	8.42802e+06	1.22251e+07	1.03582e+07	8.80931e+06	8.37884e+06	1.04649e+07	1.26194e+07	1.01688e+07	1.32453e+07	1.65468e+07	2.51409e+07	3.75481e+07	2.97203e+07	1.60079e+07	3.16182e+07	1.7398e+07	1.71657e+07	1.49416e+07	1.14518e+07	1.03601e+07	1.3515e+07	1.4634e+07	1.96737e+07	1.96978e+07	1.90767e+07	2.24744e+07	2.44031e+07	1.65772e+07
141	P62281	40S ribosomal protein S11	Rps11	8.49312e+06	7.73715e+06	9.5676e+06	3.86992e+06	8.15461e+06	9.21621e+06	7.8849e+06	3.60848e+06	8.36107e+06	6.84332e+06	1.46412e+07	5.13773e+06	1.40335e+07	7.89669e+06	1.19316e+07	6.75882e+06	9.12604e+06	1.15961e+07	1.60345e+07	1.20232e+07	1.12849e+07	8.06519e+06	7.59226e+06	1.13339e+07	1.67786e+07	6.90727e+06	5.07626e+06	7.32955e+06	6.83312e+06	1.76476e+06
142	P63323	40S ribosomal protein S12	Rps12	6.89783e+06	8.49436e+06	9.89288e+06	2.44286e+06	8.57234e+06	8.06583e+06	7.14732e+06	1.74976e+06	1.07605e+06	1.8423e+06	3.9768e+06	4.33815e+06	5.45561e+06	5.28459e+06	2.54658e+06	5.02987e+06	3.68781e+06	4.61061e+06	5.02309e+06	1.08753e+07	3.58564e+06	3.06731e+06	3.05367e+06	1.96284e+06	3.88883e+06	2.13316e+06	1.83893e+06	3.1765e+06	3.10482e+06	4.59884e+06
143	P62301	40S ribosomal protein S13	Rps13	1.76751e+07	1.42204e+07	1.65304e+07	1.29082e+07	1.25997e+07	1.26575e+07	1.34173e+07	1.14626e+07	1.35392e+07	4.41358e+06	4.2774e+07	2.36583e+07	2.15431e+07	4.97824e+07	3.00115e+07	1.37738e+07	1.93167e+07	1.78096e+07	2.98528e+07	2.431e+07	1.39319e+07	1.98553e+07	2.27876e+07	1.86319e+07	1.44859e+07	1.68496e+07	1.56629e+07	1.266e+07	3.70092e+07	2.89365e+07
144	P62264	40S ribosomal protein S14	Rps14	1.12242e+07	8.42657e+06	8.2697e+06	3.23379e+06	2.5642e+06	3.17666e+06	2.93517e+06	1.13823e+06	1.08299e+06	1.03436e+06	5.71012e+06	6.07887e+06	5.83728e+06	5.70273e+06	5.08544e+06	5.71014e+06	7.27545e+06	6.44788e+06	9.17066e+06	7.48071e+06	4.74191e+06	4.29778e+06	7.97683e+06	4.40243e+06	5.67371e+06	4.04866e+06	4.28466e+06	4.97701e+06	4.5618e+06	4.06358e+06
145	P62843	40S ribosomal protein S15	Rps15	1.54079e+06	108221	194619	281129	79750.7	351659	193104	550962	326703	83112.1	1.61756e+06	1.73121e+06	1.3605e+06	2.12149e+06	792197	2.12328e+06	1.24569e+06	535267	616908	274175	2.89954e+06	1.5205e+06	4.29646e+06	3.04328e+06	988905	1.61478e+06	3.28851e+06	2.74179e+06	2.53202e+06	1.66898e+06
146	P62245	40S ribosomal protein S15a	Rps15a	6.87713e+06	5.31023e+06	3.98095e+06	4.24629e+06	3.78386e+06	4.68701e+06	3.47829e+06	4.09673e+06	4.91595e+06	3.78242e+06	5.48934e+06	4.51535e+06	3.82785e+06	4.88369e+06	4.43988e+06	4.38241e+06	3.75943e+06	4.37855e+06	4.39196e+06	5.42718e+06	5.43763e+06	5.42775e+06	4.63558e+06	5.67718e+06	4.99665e+06	3.72392e+06	4.38594e+06	5.18287e+06	5.55876e+06	3.60742e+06
147	P14131	40S ribosomal protein S16	Rps16	1.16754e+07	1.31411e+07	1.59161e+07	1.82896e+07	1.34423e+07	1.36599e+07	1.41955e+07	1.69085e+07	1.75108e+07	1.68655e+07	1.33724e+07	1.60849e+07	2.07197e+07	1.60546e+07	2.08818e+07	2.02314e+07	3.42592e+07	1.28373e+07	2.90423e+07	2.61295e+07	6.40194e+06	2.36928e+07	1.09254e+07	2.29442e+07	1.74584e+07	1.66625e+07	2.39766e+07	1.38044e+07	1.33433e+07	3.1319e+07
148	P63276	40S ribosomal protein S17	Rps17	5.74634e+06	6.26751e+06	6.63204e+06	7.84903e+06	7.55199e+06	5.32813e+06	6.15303e+06	7.57224e+06	1.3816e+07	8.81344e+06	1.42131e+07	1.26249e+07	1.04284e+07	1.13507e+07	1.00355e+07	1.05739e+07	1.06041e+07	1.27159e+07	8.30641e+06	9.9444e+06	8.50068e+06	8.16104e+06	9.10128e+06	9.33151e+06	1.37151e+07	1.18058e+07	9.08936e+06	1.44789e+07	9.3901e+06	1.29901e+07
149	P62270	40S ribosomal protein S18	Rps18	7.80072e+06	9.28533e+06	7.13725e+06	2.779e+06	2.37253e+06	3.5007e+06	2.60415e+06	1.33195e+06	630939	435603	5.23817e+06	7.45563e+06	6.42056e+06	9.15792e+06	5.64817e+06	4.05582e+06	5.62292e+06	5.21197e+06	7.66175e+06	1.17339e+07	7.99123e+06	4.85159e+06	5.83108e+06	7.49904e+06	9.50556e+06	7.56499e+06	8.68986e+06	4.50023e+06	7.60495e+06	1.12369e+07
150	Q9CZX8	40S ribosomal protein S19	Rps19			28953.9		67209.3		19442.7	29076.4			321908	136024	91094	95870.2	105612	117033	71098.6	101975	71471.9	89483.6	2.34727e+06	1.63846e+06	1.58225e+06	2.10721e+06	2.54024e+06	513971	647186	177592	529378	2.55874e+06
151	P25444	40S ribosomal protein S2	Rps2	6.68074e+06	6.10934e+06	5.55809e+06	5.82757e+06	5.33704e+06	7.74385e+06	6.07119e+06	6.45604e+06	7.3636e+06	5.32539e+06	1.14494e+07	1.14516e+07	8.04335e+06	7.47658e+06	9.00964e+06	1.47991e+07	1.21951e+07	8.94466e+06	7.98079e+06	9.61598e+06	4.98138e+06	7.65351e+06	7.65122e+06	8.2377e+06	1.20141e+07	8.42748e+06	1.00871e+07	1.15905e+07	9.36239e+06	9.56917e+06
152	P60867	40S ribosomal protein S20	Rps20	290886	233327	215763	195830	169675	229151	232670	216481	233828	204669	159382	212140	187302	183192	189666	210647	141911	182735	164102	329858	647968	1.16481e+06	468640	1.304e+06	2.9551e+06	207449	312585	213487	281332	316822
153	Q9CQR2	40S ribosomal protein S21	Rps21	1.60032e+06	1.85053e+06	1.19954e+06	1.98543e+06	2.55572e+06	1.1344e+06	1.19571e+06	1.18367e+06	1.00198e+06	1.37365e+06	836058	852296	777076	909025	815906	655417	987318	1.29176e+06	1.29657e+06	3.27119e+06	753972	573800	825848	696001	1.23262e+06	679407	752228	871846	726547	1.02702e+06
154	P62267	40S ribosomal protein S23	Rps23	5.82579e+06	5.65707e+06	1.50269e+06	2.76895e+06	1.87722e+06	2.70641e+06	2.66724e+06	1.3397e+06	640737	633436	6.99063e+06	7.43055e+06	3.05926e+06	3.9609e+06	7.45096e+06	4.81128e+06	4.87161e+06	5.18089e+06	9.94228e+06	6.00702e+06	2.7999e+06	6.40295e+06	3.09188e+06	5.2367e+06	5.59527e+06	8.68642e+06	8.0724e+06	5.4363e+06	6.15995e+06	2.97842e+06
155	P62849	40S ribosomal protein S24	Rps24	9.84342e+06	1.35125e+07	1.23898e+07	1.36183e+07	1.35791e+07	1.61635e+07	1.29033e+07	1.5386e+07	1.37152e+07	1.23712e+07	6.75026e+06	3.02029e+06	6.89654e+06	5.1499e+06	3.99278e+06	5.37548e+06	4.66394e+06	3.25179e+06	5.66355e+06	8.57056e+06	4.86517e+06	2.20286e+06	3.94038e+06	2.35997e+06	6.08213e+06	4.43851e+06	3.6655e+06	6.50224e+06	1.81598e+06	2.63873e+06
156	P62852	40S ribosomal protein S25	Rps25	393935	347011		302254	366406		62258	197740	187542	348854	178783	299082	313948	372174	179899	239681	149300	294287	203120	317145	2.22108e+06	3.26189e+06	1.87313e+06	4.24466e+06	7.92856e+06	345166	550877	366177	1.27566e+06	929505
157	P62855	40S ribosomal protein S26	Rps26	4969173	4.72056e+06	4.75554e+06	5.61112e+06	1.0727e+07	5.22023e+06	5.47505e+06	3.98684e+06	7.83334e+06	6.04942e+06	4.85208e+06	318232	3.27482e+06	3.57439e+06	2.7867e+06	3.2947e+06	3.32487e+06	3.38386e+06	4.15599e+06	4.18687e+06	400302	2.10152e+06	3.06391e+06	2.22052e+06	3.70159e+06	3.74399e+06		2.92236e+06	3.11597e+06	3.03664e+06
158	Q6ZWY3	40S ribosomal protein S27-like	Rps27l	217441	57585.2	219263	154554	279388	174739	204355	190021	195748	245098			224359	201489	245844	112917	171107	135431	196184	378344	1.42215e+06	2.0103e+06	789035	2.18463e+06	1.90125e+06	207046	539963	136304	632825	1.12249e+06
159	P62858	40S ribosomal protein S28	Rps28	4.16698e+06	1.27095e+07	3.8e+06	6.45508e+06	7.00494e+06	1.5402e+07	1.71474e+07	4.97863e+06	3.63534e+06	1.59896e+07	1.62558e+07	1.35982e+07	1.11906e+07	1.12503e+07	9.45225e+06	2.51405e+07	2.1523e+07	2.35765e+07	4.06146e+06	1.96328e+07	7.65964e+06	1.37712e+07	8.85039e+06	7.71595e+06	1.73956e+07	1.13497e+07	1.74131e+07	3.27838e+07	1.64198e+07	9.44814e+06
160	P62908	40S ribosomal protein S3	Rps3	2.22932e+07	2.06487e+07	2.06075e+07	1.6293e+07	1.88522e+07	1.89374e+07	2.30761e+07	1.78843e+07	9.9712e+06	1.23218e+07	1.26709e+07	1.58435e+07	1.81613e+07	1.40225e+07	1.4222e+07	1.44068e+07	1.47931e+07	1.45904e+07	1.8702e+07	2.99632e+07	1.56066e+07	1.95656e+07	1.98404e+07	2.0528e+07	1.88347e+07	2.00687e+07	1.75541e+07	1.89649e+07	1.51157e+07	1.74293e+07
161	P62862	40S ribosomal protein S30	Fau	430935	344581	259871			154578	166610	247246	212528	168747	149702	194218	111901	293540	138353	86412.5	200486	170983	178679	431041	3.02779e+06	2.70623e+06	1.94115e+06	6.94857e+06	3.4502e+06	467159	1.71259e+06	625030	3.20697e+06	3.10714e+06
162	P97351	40S ribosomal protein S3a	Rps3a	3.4552e+06	3.55023e+06	4.26518e+06	4.47177e+06	4.36304e+06	3.68772e+06	5.17181e+06	4.49371e+06	4.71519e+06	3.63146e+06	5.34902e+06	4.18018e+06	2.76623e+06	3.44602e+06	4.83003e+06	2.94909e+06	2.81469e+06	3.32897e+06	3.5704e+06	2.84476e+06	8.26678e+06	5.20089e+06	8.02917e+06	5.01281e+06	5.5128e+06	6.20411e+06	5.1738e+06	5.6332e+06	7.48685e+06	7.3028e+06
163	P62702	40S ribosomal protein S4, X isoform	Rps4x	1.40209e+07	1.34656e+07	1.01401e+07	1.22476e+07	1.13369e+07	1.18098e+07	1.1872e+07	9.5654e+06	8.94332e+06	1.19437e+07	9.63742e+06	9.50312e+06	8.45898e+06	8.82777e+06	1.20441e+07	8.77348e+06	9.91954e+06	9.38005e+06	9.95979e+06	1.25242e+07	9.24348e+06	1.38374e+07	1.3406e+07	1.45062e+07	1.59212e+07	1.03341e+07	9.63368e+06	1.08872e+07	1.23047e+07	1.00376e+07
164	P97461	40S ribosomal protein S5	Rps5	2.34485e+06	2.33393e+06	1.79678e+06	2.54587e+06	1.64902e+06	2.43539e+06	2.58913e+06	2.30646e+06	2.00504e+06	1.7324e+06	3.64799e+06	2.00886e+06	2.33562e+06	2.41148e+06	2.7225e+06	2.95963e+06	1.02033e+06	988473	2.42692e+06	5.58866e+06	2.56113e+06	753759	1.81639e+06	856793	772624	856761	883277	2.50807e+06	1.94517e+06	816381
165	P62754	40S ribosomal protein S6	Rps6	5434691	4.60991e+06	5.87666e+06	2.98641e+06	554945	3.73547e+06	3.27911e+06	1.48928e+06	655871	434697	6.52347e+06	4.54314e+06	4.0847e+06	5.65931e+06	4.07312e+06	3.80351e+06	5.21082e+06	3.95238e+06	4.76994e+06	6.3771e+06	9.40682e+06	5.64839e+06	7.14413e+06	1.29577e+07	8.62085e+06	1.12482e+07	1.30159e+07	7.33496e+06	8.3535e+06	1.13765e+07
166	P62082	40S ribosomal protein S7	Rps7	4.84802e+06	5.5637e+06	7.42388e+06	9.3498e+06	6.21343e+06	5.08081e+06	8.70883e+06	6.98703e+06	1.03943e+07	6.76535e+06	1.98176e+07	1.71704e+07	2.05196e+07	2.38556e+07	2.05836e+07	2.04791e+07	1.95296e+07	2.56178e+07	1.93673e+07	1.29525e+07	1.46142e+07	1.59671e+07	2.69318e+07	1.24787e+07	2.08758e+07	1.51011e+07	1.50625e+07	2.0118e+07	1.94814e+07	2.20668e+07
167	P62242	40S ribosomal protein S8	Rps8	1.41794e+07	1.12141e+07	1.26943e+07	8.82012e+06	6.1437e+06	8.49514e+06	7.37179e+06	4.63911e+06	1.81951e+06	1.80462e+06	1.24517e+07	4.6412e+06	8.94507e+06	1.24816e+07	8.95176e+06	9.42665e+06	8.4233e+06	7.05878e+06	1.31728e+07	1.1721e+07	1.34459e+07	1.29569e+07	1.13995e+07	1.30231e+07	1.25604e+07	1.36999e+07	1.24423e+07	1.00219e+07	1.26582e+07	1.547e+07
168	Q6ZWN5	40S ribosomal protein S9	Rps9	1.78558e+07	1.51773e+07	1.53759e+07	1.02103e+07	1.06659e+07	1.08468e+07	1.19495e+07	1.32938e+07	1.07921e+07	1.08048e+07	1.03717e+07	1.95739e+07	1.89389e+07	1.44258e+07	9.36163e+06	9.17087e+06	1.96045e+07	1.14493e+07	9.67686e+06	2.52802e+07	1.90649e+07	6.36737e+06	6.92077e+06	1.34287e+07	7.68609e+06	7.99278e+06	8.36968e+06	6.77519e+06	1.86148e+07	1.23993e+07
169	P14206	40S ribosomal protein SA	Rpsa	2.75792e+07	3.21131e+07	3.20206e+07	2.93576e+07	3.05674e+07	3.73244e+07	3.30537e+07	2.78223e+07	2.2762e+07	3.05526e+07	2.44016e+07	2.8764e+07	3.37069e+07	3.23821e+07	2.5292e+07	3.70915e+07	4.86948e+07	2.9768e+07	3.10243e+07	3.2644e+07	3.11589e+07	3.15659e+07	3.36192e+07	2.47773e+07	2.53459e+07	2.58866e+07	1.65072e+07	2.87967e+07	1.68034e+07	4.90202e+07
170	Q61112	45 kDa calcium-binding protein	Sdf4	79640				61210.9					40890.3											244790	259960	383204	318940	109647		316857	292640	288274
171	P61922	4-aminobutyrate aminotransferase, mitochondrial	Abat	8.86226e+07	8.35069e+07	9.44587e+07	1.07438e+08	8.76987e+07	9.20609e+07	1.00751e+08	9.51732e+07	1.23001e+08	9.0891e+07	1.36593e+08	1.13417e+08	1.03394e+08	1.13787e+08	1.11401e+08	1.085e+08	1.11419e+08	9.76938e+07	1.19335e+08	1.06754e+08	1.28494e+08	1.37689e+08	1.24002e+08	1.0749e+08	9.66044e+07	1.30617e+08	1.36778e+08	1.39974e+08	9.58252e+07	9.99439e+07
172	Q9JLJ2	4-trimethylaminobutyraldehyde dehydrogenase	Aldh9a1	5.38997e+06	4.35694e+06	5.03205e+06	6.09337e+06	3.66134e+06	4.87625e+06	5.50344e+06	4.92642e+06	6.3562e+06	4.27699e+06	3.74539e+06	3.57871e+06	4.78625e+06	4.10339e+06	2.61709e+06	2.63104e+06	2.24504e+06	4.93813e+06	3.88727e+06	3.17976e+06	4.05424e+06	4.23413e+06	3.61021e+06	3.52939e+06	2.94376e+06	5.33482e+06	4.28742e+06	3.21107e+06	3.09355e+06	3.31893e+06
173	Q9JM14	5'(3')-deoxyribonucleotidase, cytosolic type	Nt5c	5.79156e+06	6.52044e+06	5.1362e+06	1.05563e+07	5.48167e+06	5.85696e+06	5.17719e+06	5.81788e+06	1.09757e+07	5.1556e+06	8.89972e+06	1.15736e+07	8.98117e+06	8.45086e+06	7.29211e+06	5.27538e+06	3.09844e+06	3.50102e+06	5.4891e+06	8.20572e+06	1.1427e+07	7.57407e+06	1.10321e+07	9.40313e+06	8.50178e+06	1.02771e+07	8.60302e+06	6.55757e+06	8.4869e+06	7.86518e+06
174	Q8VCE6	5'(3')-deoxyribonucleotidase, mitochondrial	Nt5m	79386.9	50111.7	47673.1	75450.5	18913.8	80836.9	53372.2	61052.9	64508	24102.2	80850.1	47409.8	42171.5	83126.2	86724	177186	66742.3	36669.6	27266.7	33611.4	174088	293185	271505	175511	41377.3	95781.8	175330	294404	129221	70670.6
175	O35405	5'-3' exonuclease PLD3	Pld3	4.01687e+06	3.78314e+06	1.98097e+06	1.80814e+06	2.35226e+06	1.70189e+06	1.19382e+06	1.90545e+06	2.4099e+06	1.96558e+06	4.17356e+06	6.78574e+06	3.25563e+06	5.83176e+06	6.66423e+06	7.06811e+06	6.94673e+06	3.41651e+06	5.93977e+06	2.25072e+06	9.00824e+06	1.13346e+07	1.13507e+07	1.19417e+07	1.00577e+07	9.39309e+06	6.30141e+06	5.26898e+06	9.92869e+06	1.23519e+07
176	P97789	5'-3' exoribonuclease 1	Xrn1			121168	84094	94879.8		42217.6	54123.7	70572.7	37217.1	262189		65779.8	105896	104452	85725.5	45629	76139.9	70674.3	103121	549449	667602	701746	322070	1.04808e+06	271447	568291	260370	270654	509004
177	Q9DBR1	5'-3' exoribonuclease 2	Xrn2	142128	219562	143277	184711	208333	95210	174763	177095	161591	197973	416551	326593	272156	315657	425144	355937	328782	347330	200353	188035	485759	367177	426906	446241	403647	390720	355064	313164	406825	504920
178	P70290	55 kDa erythrocyte membrane protein	Mpp1	6.39437e+06	5.50883e+06	5.95721e+06	7.59772e+06	4.62172e+06	6.15643e+06	7.00947e+06	5.91688e+06	8.11529e+06	6.15535e+06	1.06155e+07	8.77764e+06	8.03904e+06	1.25919e+07	8.20154e+06	1.18114e+07	1.12824e+07	7.75147e+06	1.57676e+07	8.709e+06	7.48956e+06	1.08993e+07	1.14142e+07	6.07497e+06	8.26764e+06	9.68973e+06	9.62122e+06	8.28215e+06	6.09315e+06	5.69097e+06
179	Q5EG47	5'-AMP-activated protein kinase catalytic subunit alpha-1	Prkaa1	1.49756e+06	1.68992e+06	1.75193e+06	1.35851e+06	2.08772e+06	2.11234e+06	1.6551e+06	2.03871e+06	1.83556e+06	2.40648e+06	698299	854939	495382	1.20767e+06	738426	737266	1.16e+06	742142	1.25885e+06	1.40047e+06	890396	697239	965035	1.41592e+06	1.90408e+06	601055	739405	802122	733426	1.54514e+06
180	Q8BRK8	5'-AMP-activated protein kinase catalytic subunit alpha-2	Prkaa2	3.67115e+06	3.4095e+06	3.30264e+06	3.77446e+06	4.08434e+06	2.13515e+06	3.80856e+06	3.54036e+06	3.00838e+06	3.19602e+06	2.34612e+06	1.77549e+06	2.61698e+06	1.40872e+06	2.25e+06	2.34024e+06	2.83304e+06	3.11505e+06	2.64018e+06	3.16884e+06	1.65156e+06	1.43383e+06	2.22381e+06	1.53874e+06	1.65711e+06	1.94032e+06	1.52804e+06	1.51797e+06	2.60276e+06	1.76091e+06
181	Q9R078	5'-AMP-activated protein kinase subunit beta-1	Prkab1	401337	529746	553246	325545	674085	645961	547454	409959	618400	320731	940048	993986	495929	488051	1.52669e+06	985980	907147	721394	939389	600625	808791	573341	1.2016e+06	691784	437630	1.06221e+06	581575	1.55965e+06	964826	689505
182	Q6PAM0	5'-AMP-activated protein kinase subunit beta-2	Prkab2	1.40309e+06	1.51545e+06	2.03527e+06	2.22013e+06	2.59083e+06	2.22194e+06	2.07795e+06	2.59675e+06	1.78403e+06	2.27077e+06	2.24457e+06	2.95113e+06	3.39148e+06	2.83034e+06	3.02497e+06	2.752e+06	1.59854e+06	2.18105e+06	2.4066e+06	1.56638e+06	1.89814e+06	2.9435e+06	2.57035e+06	2.78843e+06	2.78484e+06	2.32241e+06	1.93144e+06	2.95951e+06	2.57568e+06	2.61556e+06
183	O54950	5'-AMP-activated protein kinase subunit gamma-1	Prkag1	2.71342e+06	2.38783e+06	2.27979e+06	686162	1.58797e+06	1.78023e+06	2.03861e+06	1.51887e+06	1.53149e+06	1.73231e+06	2.29733e+06	4.00567e+06	3.35833e+06	2.57899e+06	3.92519e+06	2.53177e+06	1.91526e+06	1.51083e+06	2.27499e+06	2.08491e+06	1.80346e+06	3.56483e+06	2.23034e+06	2.7115e+06	2.53234e+06	1.75737e+06	1.99922e+06	1.61004e+06	2.26077e+06	2.86804e+06
184	Q91WG5	5'-AMP-activated protein kinase subunit gamma-2	Prkag2	335401	1.14149e+06	686343	909042	721056	371368	1.73893e+06	553067	1.08487e+06	1.52924e+06	2.96451e+06	2.77013e+06	3.03373e+06	2.12828e+06	2.7084e+06	1.94097e+06	3.21855e+06	2.88644e+06	1.53116e+06	625886	1.25068e+06	2.28477e+06	1.20106e+06	1.50357e+06	2.36768e+06	2.62639e+06	1.86378e+06	2.61499e+06	1.49885e+06	3.30549e+06
185	Q3SXD3	5'-deoxynucleotidase HDDC2	Hddc2	172616	372340		340829	530552	556798	426785	187986	662851	774568	622585	467557	879567	551514	698823	809154	366453	511107	827177	167014	535122	458753	708993	625973	603402	331011	555643	328789	252214	506493
186	P35363	5-hydroxytryptamine receptor 2A	Htr2a	286830	358134	312425		491802		371163	363014		443567	227914	104239	171875	105281	140162	220602	132454	119712	168615	468541	62503.7	83268.4	150024	158648	208953	97636.8	108942	91541.4	170604	229386
187	Q3UHB1	5'-nucleotidase domain-containing protein 3	Nt5dc3	8.01183e+06	9.63337e+06	8.19073e+06	8.23399e+06	7.38027e+06	8.95969e+06	8.26603e+06	7.88897e+06	9.07137e+06	7.51904e+06	8.53677e+06	6.91474e+06	1.12506e+07	1.17418e+07	9.93349e+06	8.60728e+06	1.03975e+07	8.45791e+06	7.75176e+06	9.20948e+06	6.72798e+06	6.44852e+06	8.00803e+06	7.2799e+06	7.74571e+06	7.62589e+06	1.10012e+07	1.17378e+07	8.86817e+06	5.78431e+06
188	Q8K010	5-oxoprolinase	Oplah	3.28127e+06	2.61352e+06	2.29315e+06	3.33347e+06	3.2646e+06	3.73939e+06	3.11107e+06	2.97614e+06	4.52099e+06	4.12951e+06	3.80425e+06	3.8245e+06	3.44455e+06	3.54251e+06	4.01024e+06	4.43873e+06	2.90811e+06	3.30612e+06	4.07866e+06	4.03382e+06	3.68179e+06	4.37773e+06	2.99376e+06	3.5566e+06	2.27201e+06	3.10676e+06	3.47006e+06	2.25188e+06	4.12952e+06	3.21504e+06
189	P63038	60 kDa heat shock protein, mitochondrial	Hspd1	1.70629e+08	1.93059e+08	1.62797e+08	1.37647e+08	1.53813e+08	1.7289e+08	1.85297e+08	1.56188e+08	1.4205e+08	1.62513e+08	1.86905e+08	1.71017e+08	1.79576e+08	1.59782e+08	1.96284e+08	2.03454e+08	2.02864e+08	1.65323e+08	1.68335e+08	2.01694e+08	1.88062e+08	2.28289e+08	1.97604e+08	2.20815e+08	1.50407e+08	2.23585e+08	2.08496e+08	1.6828e+08	2.12394e+08	2.15687e+08
190	O08848	60 kDa SS-A/Ro ribonucleoprotein	RO60	2.8046e+06	2.712e+06	2.97125e+06	3.32159e+06	3.20375e+06	2.84626e+06	2.9364e+06	2.65007e+06	3.7549e+06	2.61165e+06	3.30054e+06	7.56177e+06	8.54386e+06	4.97959e+06	4.03135e+06	1.49211e+06	3.56287e+06	1.94397e+06	2.42143e+06	2.06711e+06	3.45544e+06	711483	4.81141e+06	3.40424e+06	4.26189e+06	988703	924960	3.19473e+06	8.18963e+06	9.25076e+06
191	P14869	60S acidic ribosomal protein P0	Rplp0	2.58737e+07	1.7966e+07	2.64664e+07	2.56151e+07	1.30561e+07	2.65197e+07	2.12548e+07	2.04439e+07	2.60155e+07	2.43588e+07	2.29798e+07	1.92855e+07	1.44015e+07	1.48075e+07	3.15185e+07	2.72042e+07	1.96663e+07	2.19337e+07	1.64969e+07	2.68055e+07	2.28288e+07	2.04293e+07	2.27289e+07	1.92283e+07	1.9981e+07	1.85242e+07	2.68088e+07	2.07098e+07	1.24121e+07	2.77154e+07
192	P47955	60S acidic ribosomal protein P1	Rplp1	1.06639e+06	969826	1.35032e+06	1.71315e+06	1.16472e+06	844595	1.08349e+06	1.65965e+06	2.07317e+06	2.74271e+06	3.51389e+06	3.58624e+06	2.66125e+06	2.75141e+06	4.86462e+06	3.17705e+06	4.16719e+06	3.49514e+06	2.3129e+06	1.80734e+06	1.53684e+06	2.0255e+06	3.57778e+06	1.5317e+06	3.51989e+06	2.31283e+06	2.37633e+06	2.08336e+06	2.59588e+06	4.25669e+06
193	P99027	60S acidic ribosomal protein P2	Rplp2	5.82482e+06	7.17572e+06	9.94306e+06	6.51962e+06	4.61582e+06	4.75761e+06	7.56105e+06	3.97494e+06	5.22209e+06	4.92985e+06	1.17188e+07	6.01117e+06	5.99593e+06	6.96541e+06	1.15045e+07	6.82594e+06	3.73582e+06	6.13993e+06	4.90922e+06	1.09604e+07	1.25089e+07	1.75442e+07	1.25702e+07	2.3674e+07	2.62573e+07	9.5034e+06	1.83603e+07	7.36228e+06	2.22995e+07	2.43078e+07
194	Q6ZWV3	60S ribosomal protein L10	Rpl10	1.22473e+07	1.2054e+07	1.09028e+07	1.07569e+07	1.84601e+07	1.16593e+07	1.15137e+07	1.3438e+07	1.11127e+07	1.1532e+07	1.61267e+07	1.28389e+07	1.12346e+07	1.80767e+07	8.87061e+06	1.10188e+07	1.41531e+07	1.25232e+07	1.20139e+07	1.32029e+07	9.91118e+06	9.32528e+06	1.17686e+07	7.01857e+06	1.40061e+07	1.37766e+07	6.33147e+06	9.55408e+06	1.11131e+07	1.35536e+07
195	P53026	60S ribosomal protein L10a	Rpl10a	2.2188e+07	1.77563e+07	1.79032e+07	1.93157e+07	1.94273e+07	2.1572e+07	1.92911e+07	2.01386e+07	1.85973e+07	1.93367e+07	1.71441e+07	1.59846e+07	1.22448e+07	1.31975e+07	1.50674e+07	1.27936e+07	1.35972e+07	1.1122e+07	1.40595e+07	2.40719e+07	1.87577e+07	1.20498e+07	2.01933e+07	1.05276e+07	1.52487e+07	1.6691e+07	2.07921e+07	1.11102e+07	1.60288e+07	2.16015e+07
196	Q9CXW4	60S ribosomal protein L11	Rpl11	6.84598e+06	7.04023e+06	4.42129e+06	1.13252e+06	455488	842588	1.12626e+06	558323	352377	400732	4.08013e+06	4.02943e+06	3.58238e+06	3.55098e+06	2.79124e+06	4.62989e+06	3.89333e+06	5.53172e+06	6.16138e+06	7.28963e+06	3.99474e+06	5.93815e+06	4.47528e+06	3.12907e+06	3.20526e+06	2.65846e+06	5.45161e+06	3.47009e+06	3.03569e+06	4.44779e+06
197	P35979	60S ribosomal protein L12	Rpl12	2.13251e+07	2.01387e+07	1.88897e+07	1.98334e+07	1.46411e+07	2.49736e+07	2.21066e+07	2.29801e+07	2.45988e+07	1.96441e+07	1.87534e+07	1.22191e+07	1.29467e+07	1.38507e+07	1.43768e+07	1.42222e+07	1.90036e+07	1.31528e+07	2.00865e+07	2.25044e+07	1.19599e+07	1.21783e+07	1.17385e+07	1.15888e+07	9.67025e+06	1.44055e+07	1.12332e+07	9.63746e+06	1.10799e+07	1.19286e+07
198	P47963	60S ribosomal protein L13	Rpl13						251954					778154	224339	159026	433976	176404	206752	149917	169003	141684	172781	5.51236e+06	4.65032e+06	3.20469e+06	5.3566e+06	4.67405e+06	4.91077e+06	5.83732e+06	995855	2.64332e+06	3.88753e+06
199	P19253	60S ribosomal protein L13a	Rpl13a	115124	173640	133082	119075	132495	34882.5	86425.8	77908.5	100817	31829.2	54534.1	42689.5	23700.5	39578.6	65732.6	34420.6	39948.4	78906.8	66954.3	240919	12882.3	75041.4	56595.1	16415.6	54772.6	53483.1	58634	29763.2	71941.8	12152.9
200	Q9CR57	60S ribosomal protein L14	Rpl14	7.81106e+06	6.94454e+06	7.88574e+06	8.62343e+06	8.77811e+06	9.52978e+06	7.92876e+06	9.55732e+06	8.55907e+06	8.40173e+06	2.49364e+06	7.71468e+06	7.16352e+06	4.62564e+06	5.16303e+06	4.62303e+06	5.67653e+06	5.05962e+06	6.78702e+06	1.19928e+07	4.71139e+06	1.89173e+06	7.46168e+06	4.15299e+06	5.27712e+06	1.08894e+07	4.55141e+06	4.92314e+06	4.25887e+06	4.36995e+06
201	Q9CZM2	60S ribosomal protein L15	Rpl15	487587	417316	231243	204132	278241	407991	345566	245529	235816	168054	347891	226793	371734	312087	257089	239529	333571	251624	261189	481898	565147	1.28373e+06	601804	1.09809e+06	1.34976e+06	199675	391205	375843	536208	430276
202	Q9CPR4	60S ribosomal protein L17	Rpl17	1.74217e+07	1.5597e+07	1.54277e+07	1.61086e+07	1.44476e+07	1.57707e+07	1.7869e+07	1.46903e+07	1.28379e+07	1.36025e+07	1.39117e+07	2.05033e+07	1.55899e+07	1.11433e+07	1.72444e+07	1.46081e+07	2.64815e+07	1.43612e+07	2.06966e+07	2.35567e+07	2.67102e+07	1.2378e+07	1.39324e+07	1.75326e+07	1.47856e+07	1.36979e+07	1.87411e+07	2.0518e+07	2.50923e+07	2.10518e+07
203	P35980	60S ribosomal protein L18	Rpl18	6.16631e+06	7.15037e+06	5.36122e+06	3.55311e+06	7.41621e+06	4.30938e+06	3.14749e+06	1.05324e+07	6.61676e+06	7.49837e+06	3.04479e+06	2.7957e+06	5.41024e+06	4.14963e+06	7.51136e+06	5.6808e+06	4.17594e+06	3.68632e+06	3.08958e+06	1.22955e+07	3.27783e+06	7.17773e+06	2.43367e+06	3.76175e+06	3.92251e+06	6.93388e+06	3.9574e+06	6.03265e+06	3.94863e+06	2.94644e+06
204	P62717	60S ribosomal protein L18a	Rpl18a	2.74745e+06	4.13745e+06	1.87764e+06	3.34779e+06	3.06694e+06	2.65087e+06	4.58509e+06	2.49469e+06	3.3718e+06	3.44378e+06	3.98536e+06	3.17432e+06	2.64828e+06	2.38525e+06	2.27312e+06	2.1516e+06	2.7211e+06	3.24272e+06	1.89125e+06	4.29727e+06	3.48766e+06	3.05212e+06	4.06302e+06	5.02891e+06	4.11801e+06	2.22705e+06	2.87122e+06	3.68587e+06	3.4328e+06	4.12826e+06
205	P84099	60S ribosomal protein L19	Rpl19	617967	401091	254012	182365	211895	216721	164788	234198	182922	220519	3.5506e+06	2.69841e+06	2.69887e+06	2.48834e+06	2.38789e+06	1.72525e+06	1.04373e+06	854661	1.11965e+06	438753	2.14068e+06	1.66021e+06	2.22955e+06	2.27554e+06	3.55823e+06	4.08119e+06	1.79886e+06	2.28816e+06	2.28002e+06	2.63863e+06
206	O09167	60S ribosomal protein L21	Rpl21	1.96372e+06	1.62031e+06	1.45546e+06	1.70516e+06	3.66366e+06	1.63617e+06	1.50464e+06	1.44756e+06	1.38995e+06	3.16793e+06	1.37028e+06	997752	1.0298e+06	1.62217e+06	1.94536e+06	1.1661e+06	2.46316e+06	1.27813e+06	1.9705e+06	3.06557e+06	1.10661e+06	950934	1.20622e+06	1.18495e+06	2.55612e+06	1.96515e+06	1.8029e+06	1.87913e+06	2.19097e+06	2.09741e+06
207	P67984	60S ribosomal protein L22	Rpl22	2.19561e+06	2.16041e+06	2.01628e+06	2.38137e+06	2.75144e+06	2.35452e+06	2.36764e+06	1.69705e+06	2.24621e+06	1.85382e+06	1.96575e+06	4.10082e+06	2.37196e+06	3.80918e+06	2.12849e+06	2.99549e+06	1.76601e+06	3.63913e+06	3.21147e+06	1.90951e+06	2.71708e+06	1.57115e+06	2.90655e+06	3.20808e+06	2.28782e+06	2.41898e+06	2.22219e+06	2.65906e+06	3.79588e+06	2.01853e+06
208	Q9D7S7	60S ribosomal protein L22-like 1	Rpl22l1	60001.5	34850.7	62080.6	33855.7		26635.5	45029.9		98027.8		571618	147988	98688.2	237147	416774	409289	85969.5	254812	241409	117524	337581	532958	324378	305642	242868	432922	404978	205617	286176	168120
209	P62830	60S ribosomal protein L23	Rpl23	1.28508e+07	1.64237e+07	1.5067e+07	1.47949e+07	8.58113e+06	1.53093e+07	1.48322e+07	1.95087e+07	1.93627e+07	1.49861e+07	1.98299e+07	1.46616e+07	2.02884e+07	1.11016e+07	3.14977e+07	1.67561e+07	2.26441e+07	2.68244e+07	2.58424e+07	2.04513e+07	1.08126e+07	8.8016e+06	1.80489e+07	1.47725e+07	1.81725e+07	1.1599e+07	1.59637e+07	9.1191e+06	2.27774e+07	1.93776e+07
210	P62751	60S ribosomal protein L23a	Rpl23a		136733	107086		163454		76461.7	116796	117148	103365	280313	268443	173907	233528	322446	299070	198792	251985	211097	209507	3.86581e+06	3.09841e+06	1.6575e+06	2.38194e+06	3.88561e+06	324201	369381	358266	293368	416441
211	Q8BP67	60S ribosomal protein L24	Rpl24	12464714	1.08614e+07	8.61152e+06	2.22587e+06	1.41804e+06	3.05148e+06	2.90394e+06	960038	1.1115e+06	618921	6.93032e+06	7.77572e+06	1.36416e+07	1.12977e+07	5.62988e+06	1.63777e+07	7.44128e+06	6.23613e+06	1.00732e+07	1.35923e+07	1.26086e+07	5.01656e+06	8.15923e+06	1.09451e+07	1.06568e+07	6.25108e+06	7.89534e+06	1.65467e+07	9.18884e+06	1.79448e+07
212	P61358	60S ribosomal protein L27	Rpl27	855839	851899	774023	773670	1.08824e+06	716739	748046	760629	1.02044e+06	852194	428073	560734	404715	450213	542259	574105	447172	521594	573475	1.24935e+06	1.25231e+06	1.2353e+06	624435	1.26616e+06	3.11716e+06	502086	477534	456569	471640	1.05533e+06
213	P14115	60S ribosomal protein L27a	Rpl27a	37661.3				427825	236453				361338	1.13235e+06	362360	487468	851751	497108	426733	163774	279533	458987	304215	6.2739e+06	6.12336e+06	2.45225e+06	5.48237e+06	6.57458e+06	5.93201e+06	6.05557e+06	1.44656e+06	4.71925e+06	7.86472e+06
214	P27659	60S ribosomal protein L3	Rpl3	1.06829e+07	8.12579e+06	7.04697e+06	1.03463e+07	8.84795e+06	8.7253e+06	9.49747e+06	9.03169e+06	9.56253e+06	9.08069e+06	1.45028e+07	1.62952e+07	1.05908e+07	1.33742e+07	1.20176e+07	1.21702e+07	1.24457e+07	1.14787e+07	1.27132e+07	8.99906e+06	1.42626e+07	1.37478e+07	1.26127e+07	1.09577e+07	1.52299e+07	1.05716e+07	1.11432e+07	1.57222e+07	1.03425e+07	1.5458e+07
215	P62889	60S ribosomal protein L30	Rpl30	1.71213e+07	2.04955e+07	1.73647e+07	1.53037e+07	1.54927e+07	1.71251e+07	1.54822e+07	1.61537e+07	1.86781e+07	8.56147e+06	6.5277e+06	1.07326e+07	1.43842e+07	7.38582e+06	1.28452e+07	8.4553e+06	1.29682e+07	1.16312e+07	8.63114e+06	1.57838e+07	6.99077e+06	8.35887e+06	6.59381e+06	1.11705e+07	9.30211e+06	1.04172e+07	8.55996e+06	7.94639e+06	1.1704e+07	8.0795e+06
216	P62900	60S ribosomal protein L31	Rpl31	7.33459e+06	7.16409e+06	3.79981e+06	8.9853e+06	9.19584e+06	7.83026e+06	8.24424e+06	1.06423e+07	9.29337e+06	1.11947e+07	3.39483e+06	4.20418e+06	3.07416e+06	1.69336e+06	8.50946e+06	3.66856e+06	3.813e+06	2.96789e+06	2.87365e+06	4.12715e+06	6.93247e+06	2.46312e+06	4.2936e+06	3.73552e+06	4.8103e+06	8.15795e+06	2.01634e+06	3.21559e+06	3.92306e+06	4.53341e+06
217	P62911	60S ribosomal protein L32	Rpl32	1.99275e+06	1.36254e+06	1.58805e+06	242550	470893	1.8053e+06	1.22409e+06	711307	425991	272391	1.36821e+06	666264	736512	1.01274e+06	607094	1.18864e+06	1.79883e+06	1.11728e+06	711639	2.61726e+06	1.4428e+06	1.71554e+06	539933	2.41752e+06	3.65699e+06	1.10858e+06	1.22028e+06	368287	560254	2.44102e+06
218	O55142	60S ribosomal protein L35a	Rpl35a	148899	144450	167576	124906	143085	146404	132664	61591.8	104452	146032					26232.6		47956.3	98492.3	52989.4	153747
219	P61514	60S ribosomal protein L37a	Rpl37a	1.86939e+06	1.47977e+06	1.30967e+06	1.44953e+06	1.67484e+06	1.44791e+06	1.7739e+06	1.61702e+06		1.456e+06	959508	888910	828764	818721	1.08406e+06	839452	908174		957727	2.40961e+06	1.29269e+06	784590	937382	1.14206e+06	1.61649e+06	950614	707742	545406	945507	1.67649e+06
220	Q9JJI8	60S ribosomal protein L38	Rpl38	2271927	1.5023e+06	1.16029e+06	2.24129e+06	2.4039e+06	1.9925e+06	1.96693e+06	1.42379e+06	1.4359e+06	1.31493e+06	1.93696e+06	1.65716e+06	1.69595e+06	1.53433e+06	1.52802e+06	1.90662e+06	1.2086e+06	1.78316e+06	1.6896e+06	3.1862e+06	1.69603e+06	1.73386e+06	1.21605e+06	1.79198e+06	1.57484e+06	1.3805e+06	1.72013e+06	2.05392e+06	1.3855e+06	1.84715e+06
221	Q9D8E6	60S ribosomal protein L4	Rpl4	3.62842e+07	3.7553e+07	3.38068e+07	3.05886e+07	2.32641e+07	2.32446e+07	3.1359e+07	2.70038e+07	2.03744e+07	1.27722e+07	2.92754e+07	2.37005e+07	2.80226e+07	2.61549e+07	2.83013e+07	3.028e+07	3.07052e+07	2.68612e+07	4.84293e+07	4.15356e+07	1.58651e+07	2.60962e+07	2.19831e+07	2.77595e+07	3.2595e+07	3.94751e+07	2.65731e+07	3.88497e+07	2.23593e+07	2.74455e+07
222	P47962	60S ribosomal protein L5	Rpl5	4.33616e+06	2.35197e+06	1.33336e+06	3.73143e+06	3.48588e+06	3.75362e+06	3.68031e+06	3.99816e+06	1.50626e+06	4.00614e+06	2.83299e+06	2.06523e+06	3.41992e+06	2.31463e+06	2.61374e+06	2.77773e+06	2.33227e+06	2.5871e+06	3.1345e+06	1.63514e+06	6.43341e+06	4.82366e+06	2.70388e+06	4.26509e+06	4.52027e+06	3.91392e+06	3.34424e+06	2.85062e+06	2.20388e+06	3.20906e+06
223	P47911	60S ribosomal protein L6	Rpl6	2.5423e+06	4.35314e+06	6.46547e+06	5.43236e+06	5.38002e+06	3.90145e+06	4.83861e+06	7.43855e+06	7.49225e+06	4.60163e+06	6.18987e+06	9.99988e+06	8.73277e+06	5.68569e+06	1.17263e+07	8.17252e+06	6.42428e+06	8.18832e+06	8.32872e+06	6.04784e+06	1.05458e+07	8.17405e+06	9.09175e+06	8.14374e+06	1.06649e+07	9.84662e+06	8.2039e+06	7.85654e+06	8.0551e+06	9.23738e+06
224	P14148	60S ribosomal protein L7	Rpl7	9.68837e+06	3.45189e+06	1.00353e+07	1.02787e+07	1.05931e+07	1.06789e+07	9.66342e+06	6.62328e+06	1.11225e+07	1.16669e+07	7.24077e+06	6.76556e+06	5.72828e+06	6.44092e+06	7.06976e+06	7.94502e+06	5.73483e+06	5.74566e+06	9.69275e+06	6.51422e+06	6.01977e+06	9.5916e+06	8.16253e+06	9.59594e+06	7.21395e+06	1.04235e+07	8.02994e+06	7.43953e+06	9.44837e+06	5.28147e+06
225	P12970	60S ribosomal protein L7a	Rpl7a	2.60032e+06	2.98963e+06	3.6818e+06	3.48312e+06	4.36108e+06	3.13248e+06	3.36562e+06	3.62437e+06	3.54581e+06	3.82255e+06	4.59209e+06	5.9099e+06	5.15915e+06	2.07215e+06	3.19979e+06	7.42331e+06	2.22463e+06	4.46866e+06	3.48858e+06	5.5914e+06	5.25462e+06	1.9059e+06	1.28398e+06	1.28679e+06	2.8497e+06	1.27473e+06	1.10581e+06	2.53636e+06	1.3896e+06	3.17844e+06
226	P62918	60S ribosomal protein L8	Rpl8	6.53267e+06	6.51614e+06	6.36674e+06	7.90193e+06	9.03916e+06	6.65406e+06	7.04125e+06	6.64739e+06	9.62608e+06	7.49601e+06	6.46368e+06	1.11031e+07	8.38198e+06	1.22651e+07	7.21942e+06	7.01136e+06	1.34786e+07	7.93911e+06	8.34688e+06	7.29031e+06	6.44908e+06	1.01219e+07	8.15024e+06	1.21557e+07	6.96233e+06	7.24278e+06	8.67899e+06	1.2284e+07	9.39771e+06	1.33347e+07
227	P51410	60S ribosomal protein L9	Rpl9	1.01176e+07	8.84113e+06	8.28141e+06	1.01514e+07	6.46593e+06	9.58803e+06	8.5723e+06	1.17579e+07	1.14842e+07	7.58012e+06	5.78803e+06	4.40383e+06	6.83206e+06	4.19429e+06	5.92971e+06	4.16833e+06	2.79582e+06	3.92209e+06	2.39342e+06	6.67477e+06	8.17414e+06	7.15972e+06	1.06455e+07	7.96639e+06	9.05046e+06	6.97852e+06	5.80903e+06	7.74291e+06	6.85488e+06	4.63465e+06
228	P70265	6-phosphofructo-2-kinase/fructose-2,6-bisphosphatase 2	Pfkfb2	680840	460678	382842	297918	594628	385636	348253	67249.9	373724	271964	481935	390753	654749	574294	957496	374039	249676	784653	470222	2.12742e+06	5.50578e+06	6.6254e+06	4.18602e+06	1.10656e+07	1.27008e+07	1.02346e+06	2.37901e+06	894266	3.72388e+06	6.26591e+06
229	Q9DCD0	6-phosphogluconate dehydrogenase, decarboxylating	Pgd	5.44137e+06	4.87764e+06	4.86537e+06	6.50076e+06	4.53281e+06	4.39686e+06	5.07564e+06	3.87443e+06	5.84114e+06	5.20394e+06	1.30142e+07	1.18256e+07	8.98584e+06	1.25978e+07	1.0191e+07	1.12037e+07	9.26454e+06	1.0157e+07	7.37182e+06	6.37859e+06	1.00209e+07	1.32813e+07	1.18573e+07	1.31798e+07	2.03785e+07	1.04805e+07	8.93008e+06	1.19821e+07	1.07144e+07	1.19708e+07
230	Q9CQ60	6-phosphogluconolactonase	Pgls	1.21322e+06	996127	1.44614e+06	1.96999e+06	1.53555e+06	1.20495e+06	1.15086e+06	1.39722e+06	2.85877e+06	1.47145e+06	2.08044e+06	2.87318e+06	1.807e+06	2.64111e+06	2.36692e+06	3.24373e+06	3.74583e+06	2.10329e+06	1.54951e+06	2.7893e+06	3.10265e+06	3.39268e+06	4.31362e+06	2.71474e+06	3.05032e+06	3.33331e+06	3.86393e+06	2.95909e+06	2.92693e+06	3.62549e+06
231	Q9R1Z7	6-pyruvoyl tetrahydrobiopterin synthase	Pts	170035	124418	150107	259939	225394	117562	90699.9	136113	149363	121635	144279	124096	98024.7	144449	216592	190204	97332.9	173066	137679	281961	606017	647808	359361	769403	1.07268e+06	280838	266143	187078	274824	430783
232	O88455	7-dehydrocholesterol reductase	Dhcr7	963677	611345	1.07464e+06	787084	863311	489317	1.05684e+06	652389	521666	508614	630991	467428	547666	450521	413308	230942	520362	649993	828810		486927	276894	660577	257232	381447	704536	403384	377458	341822	326148
233	Q3UFY7	7-methylguanosine phosphate-specific 5'-nucleotidase	Nt5c3b	1.52018e+06	624029	1.11072e+06	1.28566e+06	1.00453e+06	822187	839351	768940	900762	399217	1.26206e+06	556628		436605	452319	727193	760538	39051.2	801686		1.14749e+06	518430	486714	654649	682144	1.61889e+06	1.13089e+06	757729	405588	1.03164e+06
234	P97819	85/88 kDa calcium-independent phospholipase A2	Pla2g6	349946	524273	559928	251216	210968	494613	223693	278206	106706	879746	529407	733437	497569	668476	585788	814880	773201	824565	459332	168397	580070	615796	910942	539165	421163	728429	502935	558629	535993	399370
235	Q3U2V3	8-oxo-dGDP phosphatase NUDT18	Nudt18	147314	81928.8	72000	73380.7	77702.2	121016	99637.3	105985	127812	96519.6	304844	186619	72265.9	86826.7	61391.1	81206	41518.6	79089.2	57098.3	130746	270290	359097	229017	514608	576154	198568	235982	217305	288963	338225
236	Q9D0L4	AarF domain-containing protein kinase 1	Adck1	1.6457e+06	903922	1.54455e+06	2.17294e+06	2.01089e+06	1.55703e+06	1.63416e+06	1.80198e+06	2.06422e+06	1.86739e+06	2.74771e+06	2.20727e+06	1.95058e+06	3.10902e+06	1.8265e+06	2.65231e+06	4.19974e+06	3.60047e+06	2.50461e+06	1.37103e+06	2.00176e+06	1.91119e+06	1.65755e+06	2.25871e+06	1.77403e+06	2.71818e+06	3.13964e+06	1.47798e+06	1.44783e+06	1.57744e+06
237	Q8BYZ1	ABI gene family member 3	Abi3	652542	466140	51746		169519	21482.5	200409	304221	121577	225734	180506	13057.3	338744	13828.4	333649	31746.4		169415	531998	24373.2	119093	92812.8	46557.5	44471.4		73571.2	120849	51100.8	465473	393261
238	Q8CBW3	Abl interactor 1	Abi1	1.96879e+06	1.99071e+06	2.35951e+06	2.25669e+06	2.35985e+06	1.66004e+06	2.06067e+06	1.85039e+06	2.48679e+06	2.20635e+06	2.88556e+06	2.98629e+06	2.30542e+06	2.23169e+06	2.10232e+06	3.1944e+06	2.47223e+06	2.25329e+06	2.00013e+06	1.74333e+06	6.70887e+06	6.23134e+06	4.60913e+06	7.3425e+06	8.74271e+06	4.43552e+06	4.81652e+06	4.86505e+06	4.68003e+06	7.04343e+06
239	P62484	Abl interactor 2	Abi2	1.77648e+07	1.40412e+07	7.15458e+06	8.80071e+06	8.22697e+06	6.6589e+06	1.13145e+07	5.422e+06	4.50431e+06	4.23864e+06	4.37317e+06	7.66727e+06	8.46221e+06	1.05152e+07	6.29909e+06	1.02537e+07	7.95542e+06	1.30327e+07	7.33526e+06	1.06029e+07	5.95254e+06	8.66937e+06	8.33708e+06	9.53368e+06	6.69273e+06	5.9949e+06	5.92979e+06	1.06233e+07	8.70695e+06	6.25444e+06
240	Q9D2R0	Acetoacetyl-CoA synthetase	Aacs	1.05767e+06	1.09355e+06	1.32938e+06	817869	1.3689e+06	1.09509e+06	1.26432e+06	972150	1.13346e+06	1.18692e+06	282859	286413	583135	318256	343668	453779	555570	609614	926475	712155	572676	341403	581681	63331.6	411050	425842	456477	372352	408387	317310
241	P21836	Acetylcholinesterase	Ache	580678	624014	538778	1.0875e+06	320526	748505	735436	803357	1.04246e+06	1.20162e+06	373668	222198	1.62602e+06	221581	268771	350692	392244	317045	1.58333e+06
242	Q8CAY6	Acetyl-CoA acetyltransferase, cytosolic	Acat2	12623541	1.05409e+07	1.34455e+07	1.40235e+07	1.4101e+07	1.4951e+07	1.32362e+07	1.05452e+07	1.39267e+07	1.54783e+07	3.66156e+07	2.5979e+07	3.24512e+07	3.30391e+07	2.51249e+07	3.49565e+07	2.03398e+07	3.30083e+07	2.91289e+07	2.16596e+07	3.68354e+07	2.91984e+07	2.81395e+07	3.08534e+07	4.29981e+07	2.44556e+07	3.63099e+07	2.15325e+07	2.96491e+07	4.10558e+07
243	Q8QZT1	Acetyl-CoA acetyltransferase, mitochondrial	Acat1	5.24232e+07	5.61613e+07	4.69379e+07	4.47649e+07	4.26866e+07	4.44137e+07	5.60726e+07	4.53797e+07	5.60159e+07	4.57321e+07	4.7469e+07	3.67671e+07	3.88589e+07	2.72114e+07	4.05305e+07	4.24303e+07	4.44917e+07	3.60045e+07	4.13533e+07	5.45234e+07	4.57218e+07	5.41589e+07	3.69679e+07	4.17865e+07	4.34441e+07	4.0479e+07	5.0677e+07	2.8057e+07	3.48964e+07	3.37042e+07
244	Q5SWU9	Acetyl-CoA carboxylase 1	Acaca	6.65255e+06	6.06843e+06	4.96429e+06	5.76729e+06	5.01407e+06	6.5245e+06	5.71152e+06	4.72883e+06	3.50175e+06	4.0767e+06	9.26666e+06	7.48527e+06	7.40235e+06	8.26683e+06	6.62713e+06	9.78615e+06	1.09174e+07	1.01158e+07	6.90714e+06	9.38925e+06	8.93009e+06	8.30738e+06	8.41691e+06	7.28872e+06	9.35164e+06	9.35856e+06	7.81208e+06	8.42307e+06	8.11984e+06	1.46189e+07
245	Q99NB1	Acetyl-coenzyme A synthetase 2-like, mitochondrial	Acss1	1.16997e+06	1.03614e+06	1.03016e+06	625855	789128	822794	388127	1.40243e+06	1.32032e+06	1.86016e+06	529931	1.00186e+06	762929	1.09402e+06	939427	1.06639e+06	1.24711e+06	1.20045e+06	294918	1.02558e+06	638998	853033	621177	716765	799141	945777	490175	806765	498186	911968
246	Q9QXG4	Acetyl-coenzyme A synthetase, cytoplasmic	Acss2	1.77482e+06	1.81427e+06	1.85396e+06	1.47639e+06	2.29727e+06	2.01751e+06	1.65953e+06	3.38327e+06	1.74636e+06	1.82607e+06	707794	1.03894e+06	614326	969299	461014	571559	1.68202e+06	1.19568e+06	947502	1.8138e+06	1.21001e+06	1.05096e+06	356329	633400	732739	1.13522e+06	1.17536e+06	394432	707084	428124
247	Q99J27	Acetyl-coenzyme A transporter 1	Slc33a1	29765.7	34420.2	21148	72463.6	13124.1				25454.9	56773.1	194452	150531	143472	171718	114093	151640	135082	133160	73256.9	34957.4	105040	203715	213176	179758	156469	139453	103434	89165.6	142331	128023
248	Q9WV54	Acid ceramidase	Asah1	8.79753e+06	9.91199e+06	1.08332e+07	9.60903e+06	1.25734e+07	1.20578e+07	1.12444e+07	1.21623e+07	1.02992e+07	1.28175e+07	9.74476e+06	1.50559e+07	1.2543e+07	1.53228e+07	1.6606e+07	1.10706e+07	1.96361e+07	1.73081e+07	1.56784e+07	1.11643e+07	1.55255e+07	1.45632e+07	1.33883e+07	1.19005e+07	1.1843e+07	1.75059e+07	1.30087e+07	1.70961e+07	1.68031e+07	1.34501e+07
249	P70158	Acid sphingomyelinase-like phosphodiesterase 3a	Smpdl3a				737746		783449	1.08519e+06			363629	176371	279574	69752.8			312316		615715					106954	107975	110224	155080	91555.9	167696	62161.2	131752
250	P58242	Acid sphingomyelinase-like phosphodiesterase 3b	Smpdl3b	9845.08	49509.3	45878.3	79856.3	78418.9	14426.9	51545.2	68052.1	81780.3	64592.6	280615	54155.9	101419	323866	101028	211726	79250.2	146557	174239	29848.5	75492.7	60151.5	69188.7	62793.8	69546.6	86835.2	83015.7	89666.7	45185.5	66162.8
251	Q9JI19	Acidic fibroblast growth factor intracellular-binding protein	Fibp	3.45435e+06	7.20897e+06	7.16955e+06	7.15574e+06	5.8283e+06	6.46575e+06	7.54344e+06	5.2961e+06	4.84075e+06	4.90178e+06	3.29173e+06	5.64336e+06	4.17651e+06	4.37675e+06	3.21384e+06	4.49512e+06	5.6992e+06	5.17327e+06	5.7825e+06	4.15531e+06	3.57298e+06	2.10846e+06	2.58619e+06	3.70752e+06	2.63894e+06	3.21166e+06	2.31218e+06	3.90222e+06	3.15055e+06	4.51998e+06
252	O35381	Acidic leucine-rich nuclear phosphoprotein 32 family member A	Anp32a	1.80381e+07	1.52509e+07	1.40553e+07	1.33471e+07	1.31987e+07	1.89643e+07	1.5621e+07	1.53462e+07	1.64849e+07	1.48988e+07	1.01438e+07	1.08692e+07	1.2365e+07	1.08228e+07	1.42046e+07	1.00851e+07	1.06349e+07	1.03441e+07	1.08876e+07	1.70053e+07	1.02661e+07	8.36971e+06	7.77058e+06	8.34606e+06	1.03276e+07	7.73251e+06	1.32897e+07	7.63277e+06	7.51014e+06	9.98803e+06
253	Q9EST5	Acidic leucine-rich nuclear phosphoprotein 32 family member B	Anp32b	2705393	2.96183e+06	3.05898e+06	2.15806e+06	343673	2.93965e+06	2.5545e+06	3.42675e+06	3.07579e+06	1.85749e+06	6.30465e+06	5.33664e+06	5.10454e+06	2.85189e+06	5.2201e+06	7.07121e+06	5.20964e+06	3.13579e+06	1.63849e+06	5.0405e+06	5.78162e+06	2.16517e+06	2.13582e+06	5.65289e+06	2.19317e+06	7.31156e+06	3.71932e+06	3.58493e+06	4.33063e+06	4.63234e+06
254	P97822	Acidic leucine-rich nuclear phosphoprotein 32 family member E	Anp32e	5.54765e+06	6.40196e+06	6.4964e+06	7.66647e+06	6.26503e+06	7.44892e+06	5.89813e+06	7.1378e+06	6.54109e+06	5.22043e+06	4.15647e+06	5.44977e+06	5.08694e+06	4.73056e+06	6.51105e+06	4.83845e+06	7.46007e+06	6.29317e+06	4.93309e+06	6.19201e+06	5.37622e+06	3.20379e+06	4.80482e+06	5.02397e+06	4.24329e+06	5.11734e+06	5.19708e+06	5.14257e+06	5.25031e+06	4.47066e+06
255	Q6NXK8	Acid-sensing ion channel 1	Asic1	948503	898385	930267	2.07936e+06	1.60926e+06	1.4811e+06	996364	960177	3.16646e+06	1.80535e+06	768086	636088	616409	661555	717434	962690	668027	799449	762371	933538	1.41257e+06	819643	614260	898331	834917	1.04035e+06	832378	1.20742e+06	650419	896158
256	Q925H0	Acid-sensing ion channel 2	Asic2	400643	388861	390759		498852	259379	381776	387611	182440	491916	86588.3	216925	56926.5	222025		252795	118425	235963	345512	172174			234595	97915	170507	111815	238319	75375.3	145010	211556
257	Q99KI0	Aconitate hydratase, mitochondrial	Aco2	4.07757e+08	4.98321e+08	3.56992e+08	4.07934e+08	3.32976e+08	4.49088e+08	4.40809e+08	3.9321e+08	4.13622e+08	4.19925e+08	4.2257e+08	3.93623e+08	3.24743e+08	3.64736e+08	4.06221e+08	4.05026e+08	3.20012e+08	3.52324e+08	3.45304e+08	3.97386e+08	3.06508e+08	3.65047e+08	3.12895e+08	3.66439e+08	3.99688e+08	3.98124e+08	4.08181e+08	3.07815e+08	4.17184e+08	3.69816e+08
258	P62737	Actin, aortic smooth muscle	Acta2	8.37543e+08	2.3868e+08	1.58118e+08	9.61413e+07	1.1315e+08	1.18524e+08	1.14728e+08	9.47927e+07	6.1686e+07	9.39097e+07	6.41875e+08	7.06418e+08	1.03441e+09	8.58548e+08	5.50092e+08	5.84738e+08	5.68051e+08	3.89048e+08	6.28063e+08	2.70972e+08	5.87345e+08	6.16535e+08	7.11267e+08	8.42513e+08	7.46735e+08	8.75866e+08	4.98598e+08	7.15201e+08	1.15247e+09	4.59484e+08
259	P60710	Actin, cytoplasmic 1	Actb	2.22655e+09	2.13978e+09	2.16918e+09	2.69255e+09	3.10827e+09	2.49065e+09	2.43504e+09	2.886e+09	2.7225e+09	2.80375e+09	1.48075e+09	1.52554e+09	1.46915e+09	1.38287e+09	1.62393e+09	1.72271e+09	1.7292e+09	1.73647e+09	1.87971e+09	1.91863e+09	1.65471e+09	2.42906e+09	1.78818e+09	1.56082e+09	1.78666e+09	1.51478e+09	2.03465e+09	1.4921e+09	1.95381e+09	1.652e+09
260	Q8K4G5	Actin-binding LIM protein 1	Ablim1	2.73225e+06	2.09849e+06	3.01779e+06	2.19197e+06	3.06501e+06	2.80648e+06	2.84511e+06	2.46257e+06	1.24455e+06	2.25322e+06	3.92494e+06	1.7544e+06	2.61227e+06	3.37302e+06	1.24716e+06	2.08199e+06	1.17579e+06	1.47247e+06	812112	700653	2.36993e+06	2.83161e+06	1.77783e+06	2.95214e+06	2.6074e+06	3.30491e+06	3.48185e+06	2.63739e+06	2.98261e+06	2.98832e+06
261	Q69ZX8	Actin-binding LIM protein 3	Ablim3	357586	354309	201539	548678	406649	360314	336257	256473	210729	474749	419361	330381	682892	185880	542837	354137	494838	612282	490382	391001	518486	428189	404453	439359	522515	395462	748247	599060	520264	290053
262	Q91WC0	Actin-histidine N-methyltransferase	Setd3	943008	1.83423e+06	1.34518e+06	1.66428e+06	620307	1.52444e+06	1.91412e+06	1.59334e+06	1.54269e+06	2.06465e+06	1.66843e+06	1.601e+06	1.37477e+06	1.06328e+06	2.31709e+06	1.7105e+06	2.30009e+06	996202	1.36268e+06	1.27258e+06	1.7843e+06	964422	1.16483e+06	2.41272e+06	1.46858e+06	1.97475e+06	951369	2.98779e+06	1.35297e+06	1.47097e+06
263	Q99MR0	Actin-like protein 6B	Actl6b	3.17332e+06	2.78948e+06	2.32616e+06	1.43997e+06	2.62796e+06	2.83271e+06	2.39159e+06	2.49488e+06	3.41197e+06	3.00548e+06	3.88579e+06	2.44442e+06	1.95138e+06	3.87258e+06	1.80247e+06	2.98374e+06	1.60784e+06	2.32843e+06	2.26647e+06	2.23547e+06	2.33892e+06	2.85489e+06	2.70561e+06	2.69962e+06	2.43173e+06	3.07733e+06	2.22145e+06	3.18114e+06	3.23515e+06	2.6513e+06
264	Q9QZB7	Actin-related protein 10	Actr10	6.79835e+06	6.5138e+06	5.42805e+06	4.98515e+06	3.71129e+06	5.28656e+06	5.15765e+06	3.67849e+06	3.53611e+06	4.85967e+06	6.17935e+06	7.33361e+06	5.10408e+06	6.10284e+06	6.12229e+06	7.206e+06	7.55234e+06	4.33521e+06	6.96722e+06	4.65105e+06	7.98573e+06	9.84576e+06	8.43991e+06	7.15138e+06	4.00055e+06	1.1205e+07	1.02295e+07	7.79794e+06	6.32244e+06	5.76839e+06
265	P61161	Actin-related protein 2	Actr2	1.26299e+07	1.41401e+07	9.72486e+06	7.0894e+06	1.29335e+07	1.0591e+07	1.12749e+07	8.56531e+06	6.89203e+06	8.96629e+06	1.12896e+07	1.48725e+07	1.04902e+07	1.8878e+07	9.38876e+06	1.41832e+07	9.58613e+06	1.07731e+07	1.06653e+07	1.15703e+07	2.3521e+07	1.9628e+07	2.69337e+07	2.38676e+07	2.32545e+07	2.7288e+07	1.31692e+07	1.85569e+07	2.11007e+07	1.99963e+07
266	Q9R0Q6	Actin-related protein 2/3 complex subunit 1A	Arpc1a	5.10683e+07	4.6764e+07	5.21764e+07	4.58164e+07	5.42498e+07	5.4029e+07	5.21829e+07	5.03901e+07	5.47409e+07	6.3664e+07	2.37449e+07	1.64231e+07	2.83077e+07	2.34166e+07	1.73692e+07	2.63841e+07	3.39706e+07	2.96883e+07	2.92226e+07	4.84476e+07	2.67734e+07	2.26069e+07	2.83492e+07	2.01671e+07	2.34985e+07	2.64709e+07	1.85624e+07	2.34737e+07	2.12082e+07	2.54229e+07
267	Q9WV32	Actin-related protein 2/3 complex subunit 1B	Arpc1b		86251.1	77797.4	131446	85928.5	50929.2	57605.1			49047.6	61386.4	58936.1	62733	68443.7	42470.2	58434.7	65229.5	104163	108637	138335	298485	195281	344310	255329	268182	50672.9	304000	58052.9	345512	344882
268	Q9CVB6	Actin-related protein 2/3 complex subunit 2	Arpc2	1.41757e+07	1.33049e+07	1.4815e+07	1.28655e+07	9.88907e+06	1.80469e+07	1.12553e+07	1.42396e+07	1.61222e+07	1.02021e+07	1.7507e+07	1.12562e+07	9.93713e+06	1.2138e+07	9.35992e+06	1.10791e+07	9.03626e+06	9.18655e+06	1.18443e+07	1.45512e+07	2.65637e+07	2.15028e+07	2.4466e+07	2.73558e+07	1.31193e+07	1.21142e+07	2.25586e+07	1.25232e+07	2.15085e+07	2.1038e+07
269	Q9JM76	Actin-related protein 2/3 complex subunit 3	Arpc3	5.59032e+06	1.81618e+07	7.27107e+06	1.24578e+07	1.48789e+07	2.00117e+07	1.96131e+07	1.30304e+07	1.27147e+07	2.32692e+07	3.6454e+07	3.75775e+07	3.70672e+07	2.41869e+07	2.16126e+07	2.17693e+07	6.15455e+07	2.78715e+07	4.32556e+07	2.57156e+07	1.77374e+07	1.91444e+07	1.95095e+07	2.1666e+07	1.55511e+07	4.43991e+07	1.53057e+07	3.82363e+07	1.7392e+07	3.65585e+07
270	P59999	Actin-related protein 2/3 complex subunit 4	Arpc4	4.292e+07	4.20453e+07	4.13852e+07	3.36597e+07	2.56644e+07	3.61897e+07	3.33695e+07	2.26504e+07	2.00906e+07	1.77707e+07	4.70981e+07	1.63455e+07	2.27944e+07	4.70178e+07	2.36242e+07	3.36988e+07	2.56468e+07	2.13928e+07	3.51384e+07	4.92505e+07	3.4562e+07	3.21727e+07	3.18981e+07	2.84323e+07	4.12729e+07	3.27399e+07	3.89033e+07	3.12454e+07	3.07133e+07	3.8803e+07
271	Q9CPW4	Actin-related protein 2/3 complex subunit 5	Arpc5	5.60728e+06	6.85528e+06	5.21827e+06	4.42601e+06	5.29502e+06	3.82234e+06	4.70909e+06	4.88501e+06	5.39742e+06	5.1899e+06	6.05414e+06	4.66965e+06	5.83019e+06	4.57358e+06	3.82718e+06	5.59853e+06	6.21692e+06	6.06983e+06	5.51017e+06	8.56433e+06	6.10082e+06	4.12011e+06	4.14354e+06	5.44264e+06	5.7909e+06	7.37679e+06	7.18356e+06	5.92726e+06	6.81129e+06	4.54487e+06
272	Q9D898	Actin-related protein 2/3 complex subunit 5-like protein	Arpc5l	2.77565e+07	2.98451e+07	2.88399e+07	8.24873e+06	1.11869e+07	1.28631e+07	1.42269e+07	6.98443e+06	7.40809e+06	6.56709e+06	3.77056e+07	2.82849e+07	1.03906e+07	4.01397e+07	2.01636e+07	2.24172e+07	2.87693e+07	1.72823e+07	4.5826e+07	3.74889e+07	1.14778e+07	2.52623e+07	4.53573e+07	3.36138e+07	3.20834e+07	1.71511e+07	2.19159e+07	2.10363e+07	1.96473e+07	2.81491e+07
273	Q99JY9	Actin-related protein 3	Actr3	5.39003e+07	4.14027e+07	4.52647e+07	3.97231e+07	5.69843e+07	5.10738e+07	5.24726e+07	3.90787e+07	4.16719e+07	4.72001e+07	1.9686e+07	2.92582e+07	2.48379e+07	3.22155e+07	2.93048e+07	3.56951e+07	2.3367e+07	3.22439e+07	4.09461e+07	3.26332e+07	3.07492e+07	4.52633e+07	3.48448e+07	3.66534e+07	3.00425e+07	3.69869e+07	3.4028e+07	3.72718e+07	4.40764e+07	4.05804e+07
274	Q641P0	Actin-related protein 3B	Actr3b	1.72345e+07	1.28552e+07	1.65279e+07	1.39346e+07	1.59655e+07	1.56686e+07	1.47184e+07	1.23104e+07	1.2851e+07	1.36336e+07	9.56525e+06	8.98708e+06	9.63595e+06	8.62292e+06	9.44882e+06	1.0981e+07	8.76827e+06	8.94483e+06	1.09292e+07	9.66476e+06	8.60591e+06	1.06116e+07	8.13382e+06	8.01663e+06	8.37086e+06	8.63919e+06	8.90576e+06	7.03836e+06	7.67632e+06	8.10662e+06
275	P11031	Activated RNA polymerase II transcriptional coactivator p15	Sub1	1.13417e+07	9.36101e+06	1.36829e+07	1.86055e+07	1.29439e+07	1.24694e+07	1.12043e+07	1.69154e+07	2.38969e+07	8.99265e+06	3.94281e+06	8.45977e+06	1.16805e+07	2.61022e+06	7.85273e+06	4.33899e+06	7.88747e+06	8.09734e+06	1.15621e+07	1.38316e+07	6.71719e+06	5.07524e+06	3.76702e+06	6.06971e+06	4.32285e+06	1.72161e+06	5.04188e+06	5.32228e+06	7.47058e+06	5.95388e+06
276	Q91WR3	Activating signal cointegrator 1 complex subunit 2	Ascc2		25106.2				20904.6	26305	33251			207185	120113	100204	171713	75914.3	55792.6	99743.2	157988	143498	16106	68123.2	140971	263405	132040	77789.8		70135.8	331881	213098	233320
277	Q8BK64	Activator of 90 kDa heat shock protein ATPase homolog 1	Ahsa1	2.02705e+07	1.88983e+07	2.02141e+07	1.34349e+07	1.82236e+07	1.82614e+07	2.04399e+07	1.62982e+07	1.21677e+07	2.1563e+07	1.09117e+07	1.5628e+07	1.16379e+07	1.25138e+07	1.34267e+07	1.13719e+07	1.4474e+07	1.32266e+07	1.63167e+07	1.72263e+07	1.07964e+07	1.03103e+07	1.09309e+07	9.65119e+06	1.56838e+07	1.18687e+07	1.20732e+07	9.71936e+06	8.8501e+06	1.63661e+07
278	Q5SSL4	Active breakpoint cluster region-related protein	Abr	1.73121e+07	1.89057e+07	1.80197e+07	1.39664e+07	1.64022e+07	1.56106e+07	2.05139e+07	1.71165e+07	1.51707e+07	1.79055e+07	2.08675e+07	1.6581e+07	1.40502e+07	2.76777e+07	1.55813e+07	1.79577e+07	2.18404e+07	1.61212e+07	1.90621e+07	1.21953e+07	2.39359e+07	2.34969e+07	2.49848e+07	2.5716e+07	2.15377e+07	2.19183e+07	1.49136e+07	2.01636e+07	2.23034e+07	1.58651e+07
279	Q61271	Activin receptor type-1B	Acvr1b	60391.1	65947.5	79477	106485	65006.5	60082.5	60299.8	69474.1	81302	74072.3	172604	190378	129136	47969.5	147025	147302	179195	123665	152712	90334.5	231182	311855	182265	297102	155667	190450	230000	228215	326506	83984.7
280	Q9WV31	Activity-regulated cytoskeleton-associated protein	Arc	1.499e+06	1.04666e+06	756041		578945	746511	708892	586414	87327.3	589619	537036	901595	641246	642309	914523	505383	674572	602676	1.30519e+06	309365	433102	397451	416524	678189	797571	639819	593860	560666	740615	563867
281	Q9CR21	Acyl carrier protein, mitochondrial	Ndufab1	995369	1.15537e+06	2.62799e+06	2.49983e+06	2.54383e+06	922732	1.65042e+06	2.99654e+06	2.7694e+06	2.77693e+06	1.44559e+06	5.57103e+06	1.27958e+06	2.20401e+06	3.0955e+06	5.29463e+06	3.82557e+06	1.65336e+06	3.01568e+06	1.40624e+06	2.50732e+06	3.18928e+06	5.90381e+06	4.57936e+06	9.94549e+06	1.97636e+06	2.27316e+06	3.60566e+06	6.99653e+06	4.71398e+06
282	Q8R146	Acylamino-acid-releasing enzyme	Apeh	1.7687e+06	2.21126e+06	1.45224e+06	1.84835e+06	1.04597e+06	1.60935e+06	1.28176e+06	1.40272e+06	862139	802951	2.29231e+06	2.41918e+06	1.26936e+06	1.77907e+06	2.11339e+06	2.13351e+06	1.87944e+06	2.05721e+06	2.36046e+06	1.6653e+06	1.42131e+06	1.81062e+06	1.40926e+06	2.13872e+06	1.95321e+06	3.31824e+06	1.97376e+06	862928	1.22108e+06	737662
283	Q920L1	Acyl-CoA (8-3)-desaturase	Fads1																					293538	39974	64488.5	262365	244758	141067	151311		228576	181317
284	Q9Z0R9	Acyl-CoA 6-desaturase	Fads2			419794	598312		404354	501463	385652	515327		200785	252532	358663		1.30229e+06	1.19239e+06	327878	749228	249759	1.22819e+06	430340	675155	742317	463049	97089.3	197829	1.48792e+06	765890	302507	782481
285	Q8K370	Acyl-CoA dehydrogenase family member 10	Acad10	228195	340180	395186	366290	26827	386163	342695	362819	275532		507013	300205	428272	232502	193347	272691	445908	534421	318141		415514	154996	211561	464071	212212	357158	236716	437825	254460	633023
286	Q80XL6	Acyl-CoA dehydrogenase family member 11	Acad11	207011			89582.3			187127	149526				95242.4	87375.1		82174.1	72676.1	163719	183812	165930	213136	58966		112122				142445		59162.5	94153.6
287	Q91YX5	Acyl-CoA:lysophosphatidylglycerol acyltransferase 1	Lpgat1	1.75848e+06	1.82075e+06	2.12384e+06	1.89666e+06	1.18436e+06	1.45562e+06	1.60359e+06	1.19106e+06	1.02259e+06	809564	2.68575e+06	2.26108e+06	2.09902e+06	2.53054e+06	2.3959e+06	2.34465e+06	3.2189e+06	2.89717e+06	2.24381e+06	3.01656e+06	3.04454e+06	2.85637e+06	2.35817e+06	2.91863e+06	1.96373e+06	3.14802e+06	3.49942e+06	2.92383e+06	2.39624e+06	2.39782e+06
288	Q5XG73	Acyl-CoA-binding domain-containing protein 5	Acbd5	168986	192251	72066.6			91594.2		41442.3	56959.8	48234.8	406571	337299	384415	380583	331137	194617	109893	105507	165216	70075.8	400548	336933	337803	297704	332484	322598	586568	514604	289788	339361
289	Q9D061	Acyl-CoA-binding domain-containing protein 6	Acbd6	1.855e+06	1.53166e+06	1.47512e+06	1.09157e+06	1.75425e+06	1.58667e+06	1.71633e+06	389583	2.1327e+06	1.90412e+06	194092	845251	623099	568467	1.33201e+06	313568	497942	611680	586176	1.38486e+06	543493	765469	395945	581817	647720	164617	336646	401354	726078	645477
290	P31786	Acyl-CoA-binding protein	Dbi	7.33156e+06	1.76726e+07	1.00838e+07	2.07805e+07	1.30131e+07	1.57268e+07	2.25005e+07	1.88799e+07	1.42788e+07	1.62074e+07	4.77542e+07	1.89544e+07	1.794e+07	3.01789e+07	2.29847e+07	2.25065e+07	1.48807e+07	2.18446e+07	1.46177e+07	3.55747e+07	3.73457e+07	3.38173e+07	5.74998e+07	4.88088e+07	5.98422e+07	3.86821e+07	2.82245e+07	4.76299e+07	5.36669e+07	1.15588e+08
291	O55137	Acyl-coenzyme A thioesterase 1	Acot1	46194.8	27096.5	41425.2	24812.1	90784.5	53787.2	28006.8	48449.4	46155.9	48500.5	1.27028e+06	292169	856393	918215	387457	77158	119841	835695	149918	429246	1.78649e+06	811750	1.69587e+06	780238	1.39171e+06	914157	332266	719141	559516	1.17762e+06
292	Q8VHQ9	Acyl-coenzyme A thioesterase 11	Acot11	3.71599e+06	3.71178e+06	3.30897e+06	1.40557e+06	2.25708e+06	1.98475e+06	2.26214e+06	2.0307e+06	1.17775e+06	1.54941e+06	7.13173e+06	7.72876e+06	3.42624e+06	5.349e+06	7.66412e+06	7.1925e+06	6.35899e+06	3.93379e+06	8.60991e+06	5.02515e+06	6.80886e+06	2.24402e+06	4.78991e+06	2.69454e+06	2.59648e+06	6.22904e+06	3.15176e+06	3.44616e+06	1.88778e+06	2.63542e+06
293	Q9CQR4	Acyl-coenzyme A thioesterase 13	Acot13	1.15766e+07	1.04809e+07	1.87954e+07	9.19593e+06	8.95028e+06	1.04364e+07	1.06525e+07	1.47347e+07	6.27432e+06	9.64615e+06	6.93068e+06	8.66658e+06	7.24151e+06	6.79667e+06	6.2905e+06	1.25264e+07	7.19474e+06	8.2381e+06	7.62649e+06	6.68169e+06	7.21172e+06	1.14115e+07	7.66867e+06	7.25517e+06	9.63969e+06	7.10386e+06	8.45282e+06	7.74937e+06	8.07114e+06	7.10494e+06
294	Q9QYR9	Acyl-coenzyme A thioesterase 2, mitochondrial	Acot2	3.05339e+06	3.42555e+06	2.86929e+06	3.07241e+06	3.71531e+06	3.79957e+06	2.22133e+06	3.19653e+06	2.93103e+06	2.67972e+06	2.45876e+06	2.31898e+06	2.86511e+06	4.49706e+06	2.91317e+06	3.20934e+06	4.19918e+06	4.16481e+06	4.43629e+06	2.44389e+06	4.08906e+06	4.72163e+06	3.70876e+06	4.57329e+06	4.68038e+06	2.65718e+06	3.37168e+06	2.43586e+06	3.2251e+06	2.71948e+06
295	Q9QYR7	Acyl-coenzyme A thioesterase 3	Acot3					152409					633275	273677	111541	150765	56103.4		270627					405107				577049	229723				487990
296	Q9R0X4	Acyl-coenzyme A thioesterase 9, mitochondrial	Acot9	9.30705e+06	1.06524e+07	1.00272e+07	6.04956e+06	8.12506e+06	8.82358e+06	9.61343e+06	8.65881e+06	9.38579e+06	8.40298e+06	1.3791e+07	1.78155e+07	1.06909e+07	1.35551e+07	1.36168e+07	2.14013e+07	1.4074e+07	1.39261e+07	1.07538e+07	8.06284e+06	1.57091e+07	1.53654e+07	1.50754e+07	2.01939e+07	1.7158e+07	1.44596e+07	1.20004e+07	1.74361e+07	1.68873e+07	1.38021e+07
297	Q3UUI3	Acyl-coenzyme A thioesterase THEM4	Them4	2.92717e+06	4.02113e+06	2.52327e+06	4.3582e+06	4.11544e+06	2.98864e+06	3.44229e+06	5.51447e+06	6.57203e+06	4.13952e+06	2.41743e+06	3.12148e+06	3.45644e+06	3.16328e+06	3.81896e+06	4.32146e+06	3.34797e+06	4.62029e+06	2.17093e+06	6.88817e+06	2.17707e+06	1.84054e+06	2.92778e+06	4.10334e+06	1.7943e+06	1.52235e+06	5.79817e+06	5.45531e+06	2.63694e+06	1.82808e+06
298	Q9ESW4	Acylglycerol kinase, mitochondrial	Agk	1.89845e+07	1.54349e+07	1.9218e+07	1.47623e+07	1.9772e+07	2.19258e+07	2.06996e+07	1.73097e+07	1.87096e+07	1.81152e+07	2.26962e+07	2.77951e+07	2.67045e+07	1.24615e+07	1.72585e+07	2.32396e+07	2.74549e+07	2.54773e+07	1.43629e+07	2.25154e+07	2.91178e+07	2.11746e+07	1.31395e+07	1.42997e+07	1.67124e+07	1.36327e+07	1.45251e+07	2.37953e+07	2.01906e+07	2.19154e+07
299	P56376	Acylphosphatase-1	Acyp1	1.54109e+06	3.61565e+06	2.26957e+06	3.26692e+06	2.51457e+06	4.75032e+06	4.61355e+06	2.13774e+06	3.61614e+06	1.9031e+06	5.29693e+06	1.96377e+06	3.43294e+06	3.57299e+06	2.88621e+06	5.10195e+06	3.64339e+06	3.18499e+06	1.39119e+06	1.98999e+06	4.26935e+06	1.8358e+06	1.15714e+06	2.9518e+06	1.38497e+06	1.64064e+06	3.42635e+06	2.61996e+06	3.19253e+06	4.44415e+06
300	P56375	Acylphosphatase-2	Acyp2	331856	706459	439364	883595	28632.8	347200	635783	492408				468946	472754	559535	208050	382421	339321	441182	379903	724508	1.52645e+06	1.27107e+06	2.54576e+06	1.58696e+06	2.4255e+06	892687	1.91249e+06	1.5509e+06	1.24713e+06	1.72186e+06
301	P97823	Acyl-protein thioesterase 1	Lypla1	818709	785097	980511	1.13779e+06	731123	1.07842e+06	1.03771e+06	1.17597e+06	1.31174e+06	708712	2.22034e+06	2.406e+06	1.73601e+06	1.77486e+06	1.29234e+06	1.94367e+06	1.6824e+06	2.59432e+06	1.70093e+06	841104	1.02721e+06	1.37076e+06	1.53686e+06	2.4765e+06	1.33479e+06	1.70395e+06	1.7834e+06	1.65848e+06	1.16086e+06	1.66854e+06
302	Q9WTL7	Acyl-protein thioesterase 2	Lypla2	2.5142e+06	8.06019e+06	5.03072e+06	4.69859e+06	7.56497e+06	7.56492e+06	9.84024e+06	4.91364e+06	7.99538e+06	1.09399e+07	5.91545e+06	6.9656e+06	5.45146e+06	4.14639e+06	4.31104e+06	5.37445e+06	7.64266e+06	5.96755e+06	5.27214e+06	5.43413e+06	5.38198e+06	5.1864e+06	4.56518e+06	5.23978e+06	5.08939e+06	5.32415e+06	4.26788e+06	5.94926e+06	6.83555e+06	5.6392e+06
303	Q8R0F8	Acylpyruvase FAHD1, mitochondrial	Fahd1	3.88818e+06	4.08744e+06	2.98557e+06	4.49694e+06	5.73056e+06	5.06353e+06	4.83611e+06	4.52512e+06	3.53492e+06	4.36291e+06	3.63762e+06	5.30992e+06	6.27727e+06	5.46486e+06	5.97089e+06	3.51304e+06	6.69776e+06	4.97762e+06	4.6839e+06	6.41032e+06	6.0385e+06	4.62983e+06	6.62607e+06	5.71193e+06	5.68926e+06	5.11779e+06	6.02148e+06	4.22806e+06	6.00626e+06	5.22903e+06
304	Q64010	Adapter molecule crk	Crk	9.46011e+06	8.58316e+06	9.40313e+06	6.56541e+06	7.19124e+06	8.73913e+06	5.30803e+06	6.77485e+06	9.41761e+06	8.85545e+06	1.22762e+07	8.36248e+06	6.7282e+06	6.65981e+06	7.17658e+06	8.3691e+06	7.99663e+06	9.32236e+06	6.96625e+06	6.59946e+06	7.33525e+06	9.89272e+06	1.10715e+07	7.79759e+06	8.51322e+06	7.01869e+06	8.65334e+06	7.86587e+06	7.37473e+06	6.56005e+06
305	Q9CR95	Adaptin ear-binding coat-associated protein 1	Necap1	1.70626e+07	1.9607e+07	1.79081e+07	1.90715e+07	1.67313e+07	1.68153e+07	1.61538e+07	2.0774e+07	1.86742e+07	1.72748e+07	9.78074e+06	8.43154e+06	8.0739e+06	1.15863e+07	9.29308e+06	1.05333e+07	7.25402e+06	6.64125e+06	9.98323e+06	1.66163e+07	1.93798e+07	1.71821e+07	1.63384e+07	1.42863e+07	1.59146e+07	1.09501e+07	1.34385e+07	1.35051e+07	1.34603e+07	1.47198e+07
306	P08030	Adenine phosphoribosyltransferase	Aprt	1.26713e+06	1.17116e+06	649860	497249	159979	201009	91013.3	246130	327672	636216	2.10286e+06	2.03484e+06	1.88002e+06	1.87128e+06	1.56383e+06	1.53388e+06	1.62921e+06	1.54496e+06	1.88379e+06	1.74055e+06	1.41443e+06	1.05149e+06	1.69638e+06	1.25791e+06	1.14624e+06	1.33329e+06	1.50246e+06	1.86707e+06	1.85541e+06	1.21278e+06
307	Q61315	Adenomatous polyposis coli protein	Apc	4.41543e+06	3.98519e+06	4.17913e+06	2.43508e+06	4.63074e+06	1.46544e+06	2.04101e+06	4.1369e+06	1.81137e+06	1.64299e+06	2.12267e+06	1.28441e+06	1.29931e+06	1.51291e+06	2.3475e+06	1.63474e+06	2.31571e+06	1.60663e+06	966777	909892	5.83551e+06	1.00453e+06	1.33419e+06	1.24107e+06	2.58413e+06	2.76014e+06	1.08551e+06	3.18094e+06	1.13013e+06	1.19357e+06
308	P55264	Adenosine kinase	Adk	7.69767e+06	9.03769e+06	9.6085e+06	1.05139e+07	8.39351e+06	9.16595e+06	8.91627e+06	9.47805e+06	6.37386e+06	4.96342e+06	1.00325e+07	6.89087e+06	6.3358e+06	1.35943e+07	7.07562e+06	6.17612e+06	6.14693e+06	6.65545e+06	7.7091e+06	1.28904e+07	7.99121e+06	6.32278e+06	4.30418e+06	5.84524e+06	6.97009e+06	6.06937e+06	6.69165e+06	5.79151e+06	7.57234e+06	7.08037e+06
309	P50247	Adenosylhomocysteinase	Ahcy	9.67355e+06	1.09851e+07	7.92081e+06	7.12056e+06	9.78011e+06	8.85069e+06	8.01527e+06	7.89482e+06	7.7232e+06	8.57308e+06	1.32172e+07	1.55351e+07	1.10692e+07	9.03371e+06	1.21774e+07	1.43734e+07	1.24304e+07	1.43828e+07	1.14676e+07	1.05575e+07	1.31524e+07	1.39662e+07	1.37152e+07	1.21358e+07	1.38163e+07	9.82395e+06	9.51043e+06	9.21469e+06	9.35316e+06	1.06677e+07
310	O88444	Adenylate cyclase type 1	Adcy1	1.09143e+06	814262	726503	698059	1.14973e+06	1.11204e+06	338865	1.21583e+06	698049	938324	1.52077e+06	1.67526e+06	2.23546e+06	1.68862e+06	1.00853e+06	1.0644e+06	941129	1.53104e+06	1.71303e+06	2.93174e+06	1.4317e+06	2.47665e+06	2.61974e+06	814329	1.77076e+06	1.61546e+06	1.83324e+06	2.47192e+06	986246	3.53441e+06
311	Q80TL1	Adenylate cyclase type 2	Adcy2	3.57839e+06	4.04261e+06	2.79185e+06	2.63909e+06	3.54861e+06	3.5841e+06	2.95807e+06	3.11352e+06	2.61268e+06	3.19261e+06	4.81082e+06	4.41266e+06	5.27573e+06	4.8467e+06	6.00001e+06	4.3595e+06	3.849e+06	5.08351e+06	4.51707e+06	4.87516e+06	6.02101e+06	3.16334e+06	7.9517e+06	3.15752e+06	3.49423e+06	4.48178e+06	4.79566e+06	7.98442e+06	3.87586e+06	3.78334e+06
312	Q8VHH7	Adenylate cyclase type 3	Adcy3	71772.7	48653.7	235006	128824	81148.2	143738	49391.6	105103	216891	148567	675179	575956	580445	476822	776387	524485	482448	593429	538344	382039	397725		631923	677415	193239	146197	318762	398557	322482	570048
313	P84309	Adenylate cyclase type 5	Adcy5	191109	146649	97444.7	421466	396807	258730	246033	243855	535482	161591	1.21626e+06	1.64349e+06	449454	1.24379e+06	1.7043e+06	313873	931038	358893	613659	221015	295839	1.62817e+06	475789	1.22966e+06	850593	499593	927263	999758	269300	826229
314	Q01341	Adenylate cyclase type 6	Adcy6	724496	356663	1.09611e+06	1.24737e+06	1.22948e+06	1.24002e+06	1.01619e+06		1.17258e+06	1.59893e+06	339742	577788	1.07546e+06	1.08664e+06	639798	374896	452049	816666	645226	692586	257877	390687	402475	754658	484193	366918	721986	718196	632148	702168
315	P97490	Adenylate cyclase type 8	Adcy8																					585169
316	P51830	Adenylate cyclase type 9	Adcy9	3.97724e+06	4.23947e+06	3.22107e+06	3.42497e+06	3.76445e+06	4.67869e+06	5.683e+06	2.93588e+06	3.95516e+06	3.98713e+06	7.0881e+06	6.39162e+06	6.106e+06	5.38484e+06	6.09305e+06	6.30283e+06	5.20266e+06	6.79155e+06	4.94e+06	3.5429e+06	1.00939e+07	9.02914e+06	6.10346e+06	7.09587e+06	2.93616e+07	7.92593e+06	5.76353e+06	6.87562e+06	7.36096e+06	5.44044e+07
317	Q9WTP6	Adenylate kinase 2, mitochondrial	Ak2	2.11711e+06	1.62954e+06		391261	690573	538916	1.30076e+06	803047	1.40346e+06	826453		174924	1.35432e+06	1.13694e+06	1.0498e+06	557142	447784	1.36454e+06		1.41376e+06	145197	72753.9	194786	184641	262122	992183	1.06637e+06	221521	529115	635636
318	Q9WUR9	Adenylate kinase 4, mitochondrial	Ak4	7.11525e+06	5.65518e+06	5.88186e+06	3.6767e+06	3.64243e+06	4.01766e+06	4.10911e+06	3.13212e+06	3.62549e+06	3.63828e+06	5.45377e+06	5.26577e+06	7.12535e+06	5.48506e+06	4.86325e+06	5.25268e+06	3.31168e+06	7.10609e+06	5.93693e+06	5.26663e+06	3.79186e+06	6.66986e+06	4.09281e+06	5.58953e+06	8.26089e+06	3.6165e+06	5.06288e+06	3.33531e+06	3.58325e+06	5.95951e+06
319	Q9R0Y5	Adenylate kinase isoenzyme 1	Ak1	3.35302e+07	3.59012e+07	3.68304e+07	3.09776e+07	3.79209e+07	3.44966e+07	3.1999e+07	3.27151e+07	3.72414e+07	3.54625e+07	4.28982e+07	5.01969e+07	4.31392e+07	5.43781e+07	4.16788e+07	3.30905e+07	2.75018e+07	3.05258e+07	3.24395e+07	3.29131e+07	6.46708e+07	6.7025e+07	5.71572e+07	5.14399e+07	4.24941e+07	6.22323e+07	5.85012e+07	7.6133e+07	4.8854e+07	4.58289e+07
320	Q920P5	Adenylate kinase isoenzyme 5	Ak5	2.34268e+06	2.27594e+06	1.02261e+06	2.56004e+06	3.04343e+06	2.11989e+06	2.13122e+06	1.04952e+06	1.95844e+06	2.6771e+06	9.32252e+06	7.12783e+06	4.93872e+06	6.85844e+06	5.78591e+06	8.2021e+06	5.14177e+06	7.29401e+06	5.754e+06	3.06556e+06	9.33761e+06	8.7055e+06	8.56954e+06	7.81368e+06	7.43928e+06	8.72184e+06	7.16776e+06	6.42326e+06	7.62672e+06	9.23563e+06
321	P54822	Adenylosuccinate lyase	Adsl	5.71146e+06	6.95849e+06	6.17154e+06	6.23018e+06	4.13324e+06	8.51169e+06	7.67225e+06	5.88483e+06	7.64633e+06	7.52972e+06	1.03439e+07	8.45384e+06	7.08469e+06	8.97132e+06	8.93791e+06	8.33052e+06	1.04187e+07	8.82957e+06	8.17789e+06	9.18705e+06	5.801e+06	7.66499e+06	5.69931e+06	5.40423e+06	5.7704e+06	8.85902e+06	6.47135e+06	8.65201e+06	6.97796e+06	8.46254e+06
322	P28650	Adenylosuccinate synthetase isozyme 1	Adss1	1.45042e+07	1.48779e+07	1.34597e+07	1.41892e+07	6.8958e+06	9.73418e+06	1.39391e+07	1.01495e+07	1.52296e+07	1.42219e+07	2.04844e+07	2.41462e+07	1.18701e+07	1.60977e+07	2.03413e+07	1.96196e+07	2.55899e+07	2.0729e+07	2.21462e+07	1.90219e+07	1.19813e+07	1.73895e+07	1.40982e+07	2.10386e+07	1.34952e+07	1.65214e+07	1.57695e+07	1.80376e+07	2.76311e+07	1.16686e+07
323	P46664	Adenylosuccinate synthetase isozyme 2	Adss2	9.57517e+06	7.95675e+06	8.91907e+06	9.91177e+06	1.16907e+07	9.88139e+06	9.10174e+06	9.60123e+06	8.99754e+06	1.05328e+07	1.21461e+07	1.06665e+07	9.63137e+06	9.6335e+06	9.53298e+06	9.19477e+06	1.10125e+07	8.32632e+06	8.9704e+06	7.89486e+06	7.46029e+06	8.6153e+06	9.42826e+06	1.20211e+07	1.01782e+07	1.09153e+07	9.95621e+06	1.04537e+07	1.15983e+07	9.47928e+06
324	P40124	Adenylyl cyclase-associated protein 1	Cap1	5.32218e+07	5.17953e+07	5.09032e+07	4.03343e+07	3.91825e+07	3.5011e+07	4.03145e+07	3.63783e+07	3.89429e+07	3.75862e+07	4.86921e+07	3.39278e+07	4.11943e+07	4.7433e+07	4.03062e+07	4.22057e+07	3.68991e+07	4.25793e+07	4.49725e+07	4.2572e+07	5.55012e+07	6.20077e+07	6.21424e+07	5.56358e+07	4.44284e+07	5.28332e+07	5.66649e+07	5.29194e+07	4.04761e+07	3.94065e+07
325	Q9CYT6	Adenylyl cyclase-associated protein 2	Cap2	3.5327e+07	3.1338e+07	3.40822e+07	2.99951e+07	3.73617e+07	3.72465e+07	3.8451e+07	2.80949e+07	3.74182e+07	4.10952e+07	4.75805e+07	2.8433e+07	3.76643e+07	3.70057e+07	3.53688e+07	2.28539e+07	5.96229e+07	4.24693e+07	3.74242e+07	3.17953e+07	4.26457e+07	3.97174e+07	5.31512e+07	5.95775e+07	4.33745e+07	6.19148e+07	4.89558e+07	4.72792e+07	4.85984e+07	4.72663e+07
326	A2BDX3	Adenylyltransferase and sulfurtransferase MOCS3	Mocs3	323371	382633	273422	133734	576612	509274	488242	341491		12792.8	134168	444054	213648	514541	279702	229431	270874	459622	642271	271093	172769	170861	171236	91753	189567	247799	327017	159851	106264	241701
327	Q8C4G9	Adhesion G protein-coupled receptor A1	Adgra1																					385739	262338	464480	185868	228938	178821	199862		183562
328	Q3UHD1	Adhesion G protein-coupled receptor B1	Adgrb1	4.99172e+06	4.80416e+06	4.0253e+06	2.82215e+06	2.09313e+06	2.47688e+06	2.76401e+06	846994	639000	678444	3.27881e+06	2.92979e+06	2.29796e+06	3.16722e+06	2.90804e+06	2.49884e+06	2.92321e+06	1.62293e+06	3.64026e+06	4.34374e+06	2.93825e+06	2.62611e+06	3.29007e+06	2.52179e+06	2.3393e+06	2.09238e+06	3.25069e+06	3.08177e+06	2.9288e+06	1.61222e+06
329	Q8CGM1	Adhesion G protein-coupled receptor B2	Adgrb2	1.73033e+06	869561	1.41445e+06	1.22014e+06	1.00795e+06	2.1305e+06	2.00361e+06	1.92527e+06	1.92905e+06	1.82636e+06	1.32536e+06	804380	841821	583441	867433	901363	844225	1.04202e+06	1.6487e+06	1.7133e+06	578857	3.96825e+06	636464	890552	967551	459389	690904	1.06452e+06	1.00112e+06	834571
330	Q80ZF8	Adhesion G protein-coupled receptor B3	Adgrb3	1.17648e+06	743136	98431.2	867237	2.30549e+06	1.19906e+06	1.7421e+06	287341	1.20675e+06	2.4085e+06	901613	962480	1.34037e+06	887204	1.33721e+06	873047	1.0084e+06	1.04467e+06	1.7364e+06	826293	1.7288e+06	1.48267e+06	1.60896e+06	1.01172e+06	777891	702530	1.33374e+06	797209	1.25699e+06	1.42746e+06
331	Q80TR1	Adhesion G protein-coupled receptor L1	Adgrl1	9.42914e+06	7.80564e+06	8.458e+06	6.84763e+06	1.05764e+07	8.46434e+06	8.14887e+06	7.78226e+06	7.93315e+06	1.10699e+07	1.44821e+07	1.01057e+07	1.12894e+07	9.48259e+06	1.31592e+07	1.24306e+07	1.48859e+07	1.48067e+07	7.82657e+06	7.14216e+06	1.26655e+07	1.06621e+07	9.41652e+06	2.07177e+07	1.30611e+07	1.53206e+07	9.32713e+06	9.63824e+06	1.12116e+07	1.39789e+07
332	Q8JZZ7	Adhesion G protein-coupled receptor L2	Adgrl2	1.21795e+06	1.15659e+06	1.60715e+06	1.16629e+06	1.32371e+06	1.4935e+06	1.54131e+06	1.47748e+06	1.56175e+06	1.23974e+06	1.74699e+06	2.36761e+06	3.78952e+06	605074	1.0539e+06	640400	1.10408e+06	1.57428e+06	1.14243e+06	417653	1.75906e+06	1.06778e+06	1.95602e+06	744846	2.67697e+06	884311	1.1366e+06	1.35892e+06	881683	437563
333	Q80TS3	Adhesion G protein-coupled receptor L3	Adgrl3	7.11538e+06	9.86843e+06	8.90735e+06	7.68701e+06	8.94446e+06	7.64138e+06	7.84728e+06	8.14219e+06	7.46823e+06	8.08421e+06	4.30161e+06	5.60622e+06	4.16779e+06	4.89825e+06	4.73239e+06	4.38541e+06	5.33522e+06	5.41059e+06	5.76733e+06	6.90286e+06	4.7405e+06	6.63449e+06	6.83329e+06	5.81921e+06	7.28331e+06	7.25286e+06	4.51284e+06	6.06201e+06	5.37949e+06	8.49488e+06
334	Q9D7N9	Adipocyte plasma membrane-associated protein	Apmap	3.63776e+06	3.22946e+06	3.01473e+06	4.13632e+06	2.55094e+06	3.19115e+06	3.10711e+06	3.42767e+06	4.89101e+06	5.02958e+06	4.35019e+06	4.22672e+06	4.37831e+06	5.61246e+06	5.53625e+06	5.22905e+06	5.20122e+06	4.64631e+06	5.58175e+06	1.61375e+06	4.11692e+06	3.7964e+06	4.15835e+06	4.58721e+06	4.49492e+06	2.85418e+06	4.34312e+06	3.41767e+06	2.49864e+06	3.91494e+06
335	C0HK80	Adipocyte-related X-chromosome expressed sequence 2	Arxes2	280577	163436				35495.3						48225.3	57137.7	23317.5	51085.4	97174.6	71171.6	77960.3	45811.3		149286		20898.1		110366	113612	76760.5	38388.4	71468	114337
336	Q91VH1	Adiponectin receptor protein 1	Adipor1											274549				226932	1.17631e+06				137031
337	P48962	ADP/ATP translocase 1	Slc25a4	5.99884e+08	6.66593e+08	5.90181e+08	4.842e+08	6.56351e+08	6.79792e+08	6.06891e+08	6.45184e+08	5.28715e+08	6.51237e+08	1.46739e+08	2.11552e+08	2.2282e+08	1.58661e+08	2.25809e+08	2.43044e+08	2.53392e+08	2.71095e+08	2.10037e+08	5.07568e+08	1.13926e+08	1.41257e+08	1.4038e+08	2.17296e+08	1.99649e+08	2.78707e+08	2.12229e+08	1.76481e+08	1.69923e+08	1.99355e+08
338	P51881	ADP/ATP translocase 2	Slc25a5	6.35226e+08	7.25487e+08	6.62936e+08	5.55379e+08	7.37276e+08	6.82475e+08	6.7661e+08	6.41876e+08	4.83814e+08	6.75449e+08	4.3631e+08	4.75483e+08	5.59136e+08	4.66102e+08	4.99145e+08	4.25931e+08	4.94293e+08	5.2691e+08	4.92347e+08	6.88311e+08	3.50794e+08	3.12944e+08	4.09846e+08	4.7735e+08	3.54554e+08	3.96277e+08	4.22414e+08	3.50098e+08	3.74083e+08	3.74003e+08
339	Q3V132	ADP/ATP translocase 4	Slc25a31	2.23751e+06	2.36014e+06	5.17627e+06	6.11644e+06	2.71067e+06	1.81501e+06	1.71854e+06	5.19466e+06	7.25136e+06	2.52625e+06	460411	505086	387939	285654	1.09433e+06	915216	489549	726951	834084	2.25571e+06	696884	856213	760584	508996	747573	589429	732673	665808	219525	433949
340	Q8CG72	ADP-ribose glycohydrolase ARH3	Adprs	122160	107369	121486	115137	126933	116052	93560.1	106204	120914	98451.2	73253.7	69556.2	80990.3	76408.2	53982.5	79371.8	60029.6	81732.5	71340.8	161126	64025.5	38821.8	66434	73434.5	52322.8	64187.1	71205.6	74605.6	59016.9	61082.5
341	Q922B1	ADP-ribose glycohydrolase MACROD1	Macrod1	2.42766e+06	982475	855681	2.09604e+06	412870	829540	1.66451e+06	1.7638e+06	1.69322e+06	959645	3.65374e+06	2.37118e+06	2.20592e+06	2.29741e+06	2.38337e+06	1.73503e+06	1.67111e+06	2.02926e+06	2.83563e+06	1.15252e+06	1.97293e+06	3.24396e+06	2.4973e+06	1.41867e+06	1.55197e+06	2.08678e+06	3.44056e+06	3.68261e+06	1.90185e+06	1.79412e+06
342	Q3UYG8	ADP-ribose glycohydrolase MACROD2	Macrod2	878374	514964	645955	639970	881164	882861	974467	672882	610140	586565	616225	709646	488269	707099	673347	564810	471355	619854	238531	330282	626423	733879	418524	597176	253197	607494	732982	295778	333835	418364
343	Q8BVU5	ADP-ribose pyrophosphatase, mitochondrial	Nudt9	436892	325769	248421	384544	308577	505458	345618	331361	486484	314195	383869	213423	265678	205701	299636	267272	215120	332972	273256	436057	828312	638310	776737	920858	701649	744185	908916	972090	622118	646404
344	P84078	ADP-ribosylation factor 1	Arf1	402856	130650	147143	165655		424946	173763	175114	218907	45939.1									10807.3	82632.7	58856.6	92749.1	60633.7	125403			174073	104958	82975.1	38976.3
345	Q8BSL7	ADP-ribosylation factor 2	Arf2					32460.6							176668	247050	183042	71333.3			285550	95001.2	68853.7		266320	163028	58364.7	144094			290203	134961	203639
346	P61205	ADP-ribosylation factor 3	Arf3	1.6364e+08	1.67201e+08	1.87115e+08	1.84385e+08	1.77962e+08	1.9729e+08	1.97638e+08	1.93356e+08	2.12906e+08	1.84584e+08	1.50715e+08	1.27366e+08	1.41274e+08	1.46169e+08	1.31556e+08	1.40147e+08	1.26283e+08	1.31911e+08	1.63144e+08	1.79088e+08	1.54576e+08	1.67377e+08	1.78778e+08	1.83977e+08	1.81019e+08	1.24673e+08	1.25257e+08	1.45412e+08	1.34312e+08	1.61683e+08
347	P61750	ADP-ribosylation factor 4	Arf4	102451	34872.3	86733.9	37276.3		116665	35809.7	73917.7	43813.6		19583.5			38862.8						54447.3				20575.1
348	P84084	ADP-ribosylation factor 5	Arf5	5.05043e+06	5.61763e+06	4.68013e+06	5.20425e+06	4.84024e+06	5.19741e+06	5.0391e+06	4.95149e+06	6.45573e+06	5.36223e+06	8.39103e+06	4.58861e+06	5.56719e+06	4.1573e+06	4.78523e+06	5.16243e+06	4.5715e+06	6.45849e+06	4.10992e+06	4.97535e+06	7.95717e+06	5.41219e+06	7.89076e+06	5.53225e+06	8.80306e+06	5.19812e+06	3.802e+06	7.91483e+06	2.87348e+06	5.82325e+06
349	P62331	ADP-ribosylation factor 6	Arf6	1.25495e+07	1.66025e+07	1.41119e+07	1.57205e+07	1.5202e+07	1.45706e+07	1.24386e+07	1.52067e+07	1.41607e+07	1.27018e+07	5.60281e+06	6.30724e+06	5.51164e+06	7.73219e+06	6.0753e+06	8.31042e+06	8.20603e+06	4.43597e+06	8.60374e+06	1.41347e+07	5.26567e+06	5.99306e+06	5.7372e+06	8.07145e+06	4.80209e+06	6.98978e+06	1.03778e+07	7.7126e+06	7.20815e+06	9.80274e+06
350	Q9EPJ9	ADP-ribosylation factor GTPase-activating protein 1	Arfgap1	1.93898e+07	2.14049e+07	1.97585e+07	2.11161e+07	2.37832e+07	2.273e+07	2.02758e+07	2.18259e+07	1.81944e+07	1.81897e+07	1.20386e+07	8.95619e+06	1.06817e+07	1.15011e+07	1.14947e+07	9.57317e+06	1.20726e+07	1.39128e+07	1.11188e+07	1.50425e+07	1.09726e+07	8.24341e+06	8.17343e+06	8.57536e+06	1.69708e+07	9.07107e+06	9.377e+06	9.53859e+06	1.07455e+07	8.78227e+06
351	Q99K28	ADP-ribosylation factor GTPase-activating protein 2	Arfgap2	1.52658e+06	1.14479e+06	1.70045e+06	775881	2.13305e+06	1.79569e+06	1.6249e+06	1.24627e+06	1.29667e+06	2.10028e+06	2.31738e+06	2.65834e+06	1.58107e+06	1.73856e+06	1.30995e+06	2.40586e+06	1.66983e+06	3.35565e+06	1.55358e+06	1.3781e+06	1.83981e+06	1.61319e+06	1.37287e+06	1.58751e+06	1.42703e+06	1.2285e+06	1.7497e+06	2.28193e+06	1.55242e+06	1.42567e+06
352	Q9D8S3	ADP-ribosylation factor GTPase-activating protein 3	Arfgap3	361400	421819	616192	481951	603080	650769	565668	621833	923016	670216	535137	301593	479833	539379	146815	635481	719212	129269	699013	836986	410764	285438	557043	512553	572706	575774	217986	809429	396242	837021
353	Q8R0H9	ADP-ribosylation factor-binding protein GGA1	Gga1	2.64412e+06	1.78124e+06	3.43047e+06	1.68243e+06	1.91935e+06	2.24784e+06	1.59599e+06	1.7842e+06	1.58039e+06	1.15392e+06	3.85628e+06	3.17655e+06	3.08894e+06	2.6657e+06	3.08927e+06	3.43503e+06	2.80267e+06	3.2415e+06	1.63611e+06	1.1597e+06	3.75946e+06	2.95935e+06	2.35673e+06	3.04266e+06	1.2189e+06	3.2712e+06	2.85459e+06	1.6853e+06	2.44304e+06	1.32942e+06
354	Q6P5E6	ADP-ribosylation factor-binding protein GGA2	Gga2	71382.9	83265	95441.4	105915	108113	64429.8	70602.8	126994	98159.7	77561.6	225955	165482	158817	54578.5	173403	142792	112049	148234	31661.9	100572	76630.5	296819	197570	284591	189455	174397	233790	271209	151719	205501
355	Q8BMI3	ADP-ribosylation factor-binding protein GGA3	Gga3	183722	2.12571e+06	2.22303e+06	2.60834e+06	2.05823e+06	1.86291e+06	845568	2.56135e+06	1.56478e+06	1.83018e+06	5.17548e+06	5.78756e+06	3.16385e+06	6.60775e+06	4.22806e+06	7.19405e+06	8.60057e+06	5.14152e+06	5.38035e+06	844142	5.48269e+06	4.63906e+06	6.81152e+06	3.31897e+06	6.53049e+06	5.22307e+06	3.32993e+06	6.42886e+06	6.03343e+06	5.74123e+06
356	P61211	ADP-ribosylation factor-like protein 1	Arl1	3.43478e+06	2.77371e+06	2.98589e+06	997370	1.43326e+06	2.36504e+06	2.26828e+06	1.22505e+06	1.71618e+06	1.14157e+06	3.68407e+06	3.08162e+06	1.80066e+06	2.82387e+06	3.25005e+06	2.415e+06	2.6828e+06	2.66733e+06	2.44843e+06	4.74656e+06	4.21921e+06	4.22488e+06	2.98856e+06	2.53012e+06	2.90656e+06	3.97863e+06	3.58566e+06	3.68414e+06	1.97799e+06	3.19227e+06
357	Q8BGR6	ADP-ribosylation factor-like protein 15	Arl15	106987	484432	425672	835606	855536	363583	441057	485584	631397	717883	1.31637e+06	977784	1.32281e+06	882726	787954	1.00129e+06	1.14966e+06	827638	938748	690800	561334	1.35534e+06	1.44549e+06	577513	956834	820339	1.32902e+06	926447	777249	972573
358	Q9D0J4	ADP-ribosylation factor-like protein 2	Arl2	585822	505875	827927	886562	693277	625989	487741	759533	774028	521790	517988	482767	422229	470255	394026	685813	354774	540144	302954	1.19463e+06	359147	905846	475429	881562	714318	421784	225791	448669	379639	575902
359	Q9WUL7	ADP-ribosylation factor-like protein 3	Arl3	9.67111e+06	1.01905e+07	1.17548e+07	9.97224e+06	1.19307e+07	8.89281e+06	1.05557e+07	1.0611e+07	6.08343e+06	1.15491e+07	1.18896e+07	1.39251e+07	8.09752e+06	8.94921e+06	1.13577e+07	1.14039e+07	1.39339e+07	1.22883e+07	1.30419e+07	1.15206e+07	5.46216e+06	8.6253e+06	9.99083e+06	8.99801e+06	1.059e+07	6.07653e+06	8.45573e+06	7.36463e+06	8.24457e+06	8.86673e+06
360	O88848	ADP-ribosylation factor-like protein 6	Arl6	2.77542e+06	2.68561e+06	2.89249e+06	2.41508e+06	2.45556e+06	2.02756e+06	2.83384e+06	2.21322e+06	1.94088e+06	2.47237e+06	3.11107e+06	3.07389e+06	2.42233e+06	2.05625e+06	2.96445e+06	2.99342e+06	3.18269e+06	3.34655e+06	3.77712e+06	3.12834e+06	4.26441e+06	2.55182e+06	3.06983e+06	2.70426e+06	2.5999e+06	3.21446e+06	2.30766e+06	1.84154e+06	2.53371e+06	3.02772e+06
361	Q9JKW0	ADP-ribosylation factor-like protein 6-interacting protein 1	Arl6ip1	121868	61223.9	51852.4	41061	21717.4	148677	58809.9	63745.8	57227.1	29431.6								7375.17	14382.4	36585.4	4964.38	20837.7	4600.23	5574.58		6254.5	15553.3	11184.5	7847.7
362	Q8VEH3	ADP-ribosylation factor-like protein 8A	Arl8a	2.06524e+07	2.68585e+07	2.56828e+07	3.0376e+07	2.31258e+07	3.05904e+07	2.64624e+07	2.70834e+07	3.31213e+07	2.60225e+07	1.16282e+08	6.55402e+07	1.247e+08	6.42184e+07	1.22062e+08	1.071e+08	9.74185e+07	1.06819e+08	8.05869e+07	5.74529e+07	5.57267e+07	4.0471e+07	1.03688e+08	1.19425e+08	5.44392e+07	7.04343e+07	1.14288e+08	5.77059e+07	1.30046e+08	6.51839e+07
363	Q9CQW2	ADP-ribosylation factor-like protein 8B	Arl8b	2.90276e+06	3.45574e+06	3.16762e+06	2.72744e+06	3.79627e+06	3.54065e+06	4.00951e+06	3.51756e+06	3.39272e+06	4.48743e+06	6.47636e+06	8.73378e+06	5.63626e+06	6.13611e+06	5.5844e+06	5.58473e+06	5.44825e+06	3.26794e+06	6.00366e+06	7.47972e+06	3.46951e+06	2.69759e+06	2.7081e+06	4.46e+06	4.57583e+06	3.54727e+06	1.8266e+07	5.7308e+06	5.06257e+06	4.08239e+06
364	Q9JKX6	ADP-sugar pyrophosphatase	Nudt5	1.61135e+06	1.71014e+06	535648	708656	828799	629501	1.81507e+06	1.92358e+06	574320	539397	945977	785443	861635	1.05464e+06	664890	918207	1.6512e+06	1.19801e+06	1.14635e+06	862672	965638	1.02984e+06	1.39161e+06	1.36339e+06	1.52519e+06	1.64918e+06	915785	1.34546e+06	295789	1.53349e+06
365	Q9QZQ1	Afadin	Afdn	4.4699e+06	8.82009e+06	5.28699e+06	4.86726e+06	4.64165e+06	5.18836e+06	5.30108e+06	5.91218e+06	4.28372e+06	5.19039e+06	8.91563e+06	8.46109e+06	6.34693e+06	7.974e+06	5.61439e+06	8.4673e+06	6.90587e+06	6.28192e+06	5.03719e+06	6.25131e+06	7.73644e+06	6.57221e+06	1.01587e+07	6.17028e+06	8.27829e+06	1.10379e+07	9.00198e+06	6.94798e+06	9.46391e+06	6.9731e+06
366	Q3V384	AFG1-like ATPase	Afg1l	327021		139056	550377	450166		435696	495433	495277	503517	259642	317171	509147	403206	458431	367968	110393	657422	429215	765553	333528	69263.8	334193	105564	182024	445198	136037	103632	95794.5	316432
367	Q8JZQ2	AFG3-like protein 2	Afg3l2	3.60074e+07	3.15976e+07	2.62551e+07	2.18231e+07	1.57503e+07	1.18122e+07	2.255e+07	2.19652e+07	1.48095e+07	1.50314e+07	2.45356e+07	1.96806e+07	2.29937e+07	2.64905e+07	1.66369e+07	2.16038e+07	2.31173e+07	2.54136e+07	3.02313e+07	3.21532e+07	1.97514e+07	2.11247e+07	1.66347e+07	2.15897e+07	1.44451e+07	1.52493e+07	1.98106e+07	1.60964e+07	1.77152e+07	2.2423e+07
368	Q8CG76	Aflatoxin B1 aldehyde reductase member 2	Akr7a2	5.16183e+06	4.47079e+06	7.13257e+06	3.91641e+06	5.12034e+06	5.11696e+06	6.73378e+06	3.17311e+06	6.56236e+06	4.04617e+06	5.92407e+06	3.77071e+06	3.05884e+06	5.82115e+06	3.09097e+06	4.02172e+06	6.29962e+06	5.37246e+06	4.35734e+06	7.73245e+06	4.79239e+06	4.8039e+06	4.50959e+06	3.63599e+06	4.10989e+06	4.93278e+06	3.50751e+06	2.76335e+06	3.3929e+06	4.33722e+06
369	Q80WT5	Aftiphilin	Aftph		255870	300666					25737.1	106585	64715.4	376018	221681	275954	485506	91117.7	218221	186867	137006	202490	193717	221202	180707	254251	230364	78272.8	342553	198419	325696	288278	191905
370	Q61282	Aggrecan core protein	Acan	2.10527e+06	1.47301e+06	1.79207e+06	4.34086e+06	3.77406e+06	3.69482e+06	2.43895e+06	2.6136e+06	3.87286e+06	2.75709e+06	2.17657e+06	1.75034e+06	1.49998e+06	1.58649e+06	2.03289e+06	2.43498e+06	1.92039e+06	1.86011e+06	1.54343e+06	1.60131e+06	1.61978e+06	1.42262e+06	1.49189e+06	1.06979e+06	1.0153e+06	926486	1.44627e+06	2.81026e+06	1.40966e+06	1.43492e+06
371	A2ASQ1	Agrin	Agrn	3.61364e+07	1.92814e+07	5.17722e+06	2.27181e+07	3.27933e+07	3.91343e+07	3.53769e+07	4.27034e+07	5.23678e+06	3.84098e+07	2.58563e+06	2.07208e+06	9.36808e+06	1.31514e+07	3.4706e+06	3.57003e+06	1.28017e+07	3.53243e+06	3.37578e+06	8.83893e+06	2.47661e+07	2.59253e+07	3.78703e+06	3.31495e+06	4.70509e+06	1.01177e+07	2.90101e+06	4.60367e+06	2.23614e+06	3.3023e+06
372	O08915	AH receptor-interacting protein	Aip	3.75352e+06	4.61186e+06	5.23658e+06	3.80875e+06	4.3368e+06	5.37636e+06	4.9212e+06	4.34844e+06	5.77549e+06	4.27334e+06	4.98575e+06	5.34995e+06	4.03777e+06	5.26266e+06	4.03466e+06	3.38413e+06	4.71477e+06	4.93374e+06	3.99386e+06	2.08801e+06	5.14464e+06	3.022e+06	4.77889e+06	3.98025e+06	4.07255e+06	4.36114e+06	2.87897e+06	3.55866e+06	3.46535e+06	4.59237e+06
373	O08715	A-kinase anchor protein 1, mitochondrial	Akap1		78757.7	43439.9		180354				65112.7	130388	256340	262311	139911	124017											275408	247156		221825	205144	458275
374	O88845	A-kinase anchor protein 10, mitochondrial	Akap10	1.59708e+06	1.86209e+06	1.7847e+06	1.59117e+06	1.74906e+06	1.64667e+06	1.35937e+06	1.28578e+06	1.15486e+06	1.2692e+06	1.0259e+06	999966	532781	831328	1.03984e+06	1.24625e+06	752991	897349	1.26625e+06	1.23236e+06	1.55652e+06	1.22092e+06	868038	1.33517e+06	1.3465e+06	1.21814e+06	1.20933e+06	1.32669e+06	928938	1.32818e+06
375	Q9WTQ5	A-kinase anchor protein 12	Akap12	2.18705e+06	2.39075e+06	1.50262e+06	3.71849e+06	3.83458e+06	2.0571e+06	2.05601e+06	1.83242e+06	3.13295e+06	2.14658e+06	2.87314e+06	4.00431e+06	2.24534e+06	2.10415e+06	2.41455e+06	2.48001e+06	3.65416e+06	2.62156e+06	3.72137e+06	2.09504e+06	1.80554e+06	2.01184e+06	2.13779e+06	2.26564e+06	2.27093e+06	2.45514e+06	2.27818e+06	2.60118e+06	3.01562e+06	2.11346e+06
376	O54931	A-kinase anchor protein 2	Akap2	492446	443162	468567	155564	547203			813848	1.04068e+06	927292		71589.2	110149	114463	29788.2		110891		141071		224380	91966.5	131774	103132	55328.9	240605	560904	165921	295151	87702.9
377	D3YVF0	A-kinase anchor protein 5	Akap5	1.25008e+07	1.31362e+07	1.21048e+07	7.89222e+06	1.01467e+07	9.50196e+06	9.49865e+06	8.87823e+06	8.69633e+06	8.87063e+06	1.53963e+07	8.98181e+06	9.13226e+06	9.33409e+06	1.17732e+07	1.10029e+07	9.6206e+06	8.4498e+06	1.27044e+07	9.89108e+06	1.89579e+07	1.83025e+07	1.58567e+07	1.68335e+07	1.87677e+07	1.12632e+07	1.4868e+07	1.27056e+07	1.31768e+07	1.41367e+07
378	Q9DBR0	A-kinase anchor protein 8	Akap8	271141	183456	214896	188200	167239	339757	295476	211177	58337	47463.9					27054.8		49203.6	35360.6		196347
379	Q9R0L7	A-kinase anchor protein 8-like	Akap8l										67807.7	209227	220695	150399	137973	529570	324889	201580	291934	165690	24444.6	205896	284084	222946	109409	200001	151014	116470	121840	107780	264557
380	Q70FJ1	A-kinase anchor protein 9	Akap9	146810	649884	360321	252030		186889	430047	549120		204022		701486	126474	208328	354764	506836	774507	131054	245285	405669	57835		160852	595444	676531	220855	188379	433881		275563
381	Q6NSW3	A-kinase anchor protein SPHKAP	Sphkap	595199	494313	100619	251515	153386	113529	621529	113542	180294	137863	685772	750471	1.11149e+06	977877	936505	654224	862911	966534	742558	264295	673922	716801	1.12094e+06	682089	662745	1.22157e+06	885514	1.3188e+06	817762	613394
382	Q64362	AKT-interacting protein	Aktip	150380	152041	221357	218578	177821	186678	172890	233082	248836	184458	795239	552291	459839	351985	515808	666264	337157	333404	360380	165103	667777	480472	423139	366449	337236	891010	587793	629936	400537	156683
383	P58742	Aladin	Aaas	88749.7	89891.2		97736.2		72178.2	87200.4	87259.6	109690	63508.1	402171	102909	241904	97258.1	83099.1	112805	222059	117824	217526	153277	596786	426964	494219	98336.6		84858.1	452509	302343	409365	371046
384	Q8QZR5	Alanine aminotransferase 1	Gpt	1.92105e+06	691834	465215	540761	487694	925184	1.87757e+06	581092	753638	1.46453e+06	1.51828e+06	767252	1.35736e+06	1.8687e+06	1.92498e+06	1.22296e+06	1.01019e+06	844094	417554	605380	2.00235e+06	1.47091e+06	1.26908e+06	1.25573e+06	984197	1.4963e+06	965848	1.68696e+06	1.18879e+06	1.31836e+06
385	Q8BGT5	Alanine aminotransferase 2	Gpt2		84529.1	63610.5			48668.2			59823.4			224897	225123	229011	186270		188203	238056			176698	330395	119882	188993		287605		188790	249679
386	Q8BGQ7	Alanine--tRNA ligase, cytoplasmic	Aars1	2.76623e+07	2.95414e+07	2.55031e+07	2.64882e+07	3.0468e+07	3.1179e+07	3.15422e+07	3.01517e+07	2.78831e+07	3.27351e+07	2.28351e+07	2.06963e+07	2.01737e+07	2.02545e+07	1.97484e+07	2.12123e+07	2.71464e+07	2.3318e+07	2.27211e+07	2.40207e+07	3.01499e+07	2.43282e+07	2.72703e+07	2.62165e+07	2.89796e+07	2.4131e+07	2.12785e+07	2.1214e+07	2.18472e+07	2.86902e+07
387	Q3THG9	Alanyl-tRNA editing protein Aarsd1	Aarsd1		184408		265651	312646	351927	495974	323130	438938	737608	541356	1.01332e+06	1.08354e+06	899343	853477	395175	684165	1.15136e+06	612975	61260.8	672578	938418	1.08604e+06	558583	852661	706099	853737	1.12489e+06	635705	647512
388	P07724	Albumin	Alb	1.02046e+07	1.43038e+07	1.65752e+07	1.20436e+07	1.51292e+07	1.13802e+07	1.21611e+07	1.6298e+07	9.3046e+06	9.01841e+06	1.34033e+07	6.61182e+06	1.07677e+07	9.82871e+06	8.61415e+06	1.56522e+07	8.35532e+06	1.30754e+07	1.18844e+07	8.67257e+06	1.28978e+07	8.47538e+06	1.3189e+07	8.00345e+06	1.59072e+07	1.3481e+07	1.02178e+07	1.29321e+07	7.91033e+06	1.26753e+07
389	P28474	Alcohol dehydrogenase class-3	Adh5	1.82332e+07	1.33968e+07	1.37699e+07	2.39468e+07	1.8255e+07	2.02033e+07	1.45415e+07	1.81861e+07	2.49904e+07	2.16897e+07	1.69592e+07	1.97261e+07	1.92159e+07	1.65352e+07	1.98199e+07	1.83878e+07	2.49719e+07	1.65935e+07	2.55126e+07	2.4896e+07	1.49499e+07	1.39235e+07	1.93345e+07	1.74276e+07	2.10676e+07	1.62909e+07	2.96447e+07	2.41233e+07	2.42838e+07	1.26056e+07
390	P47740	Aldehyde dehydrogenase family 3 member A2	Aldh3a2	2.43382e+06	2.81929e+06	2.60948e+06	2.74147e+06	3.15883e+06	2.45602e+06	2.80502e+06	2.95797e+06	2.69525e+06	2.51124e+06	2.39932e+06	3.15833e+06	3.86292e+06	3.65893e+06	4.66324e+06	1.91822e+06	4.42896e+06	2.21155e+06	4.05944e+06	3.05595e+06	2.90792e+06	2.51161e+06	4.69786e+06	3.31968e+06	2.86965e+06	3.76292e+06	3.31413e+06	4.78693e+06	3.69953e+06	2.90653e+06
391	Q80VQ0	Aldehyde dehydrogenase family 3 member B1	Aldh3b1	513178	649789	444820	808751	866697	665586	574047	680825		676448	133366	478665	239023	168468	209829	276325	95108.7	394156	267056	218669	239614	180357	237684	219895	183317	225089	281553	168215	202671	227148
392	Q9CZS1	Aldehyde dehydrogenase X, mitochondrial	Aldh1b1	2.99841e+06	3.90802e+06	3.03064e+06	2.62353e+06	2.70049e+06	2.07196e+06	2.35798e+06	2.60787e+06	2.72344e+06	2.7602e+06	3.59533e+06	4.23612e+06	4.97192e+06	5.04041e+06	5.82764e+06	4.36898e+06	5.03505e+06	4.655e+06	3.58671e+06	3.8105e+06	3.06026e+06	3.39044e+06	3.04079e+06	3.39944e+06	2.65735e+06	4.87933e+06	6.07741e+06	4.61268e+06	2.43756e+06	8.06273e+06
393	P47738	Aldehyde dehydrogenase, mitochondrial	Aldh2	4.62436e+07	4.41693e+07	5.19179e+07	4.75134e+07	5.74901e+07	4.54365e+07	4.50477e+07	5.43253e+07	5.33527e+07	5.60977e+07	3.3728e+07	3.93697e+07	3.80098e+07	3.83346e+07	4.51025e+07	3.33294e+07	3.42625e+07	3.86095e+07	3.79113e+07	3.40765e+07	4.66164e+07	2.84322e+07	3.46114e+07	3.21775e+07	3.88464e+07	3.54771e+07	3.33416e+07	3.80319e+07	3.66983e+07	2.56e+07
394	O54754	Aldehyde oxidase 1	Aox1	13742.9	18670.4	31027.7	17422.8	14803.3	17828.1	17505.9	24873	21203.3	21846.9	63818.1	17701.6	40588.5	79213.5	40832.6	118768		42034.7	30297.9	36578.3	224806	318706	228548	276398	48944.2	174690	266671	228418	196596	62846.9
395	Q9JII6	Aldo-keto reductase family 1 member A1	Akr1a1	2.44782e+07	2.45701e+07	2.65105e+07	1.69685e+07	1.90381e+07	2.60771e+07	2.77664e+07	2.33555e+07	1.49324e+07	1.51688e+07	2.48021e+07	2.53269e+07	2.15037e+07	2.11256e+07	2.28765e+07	2.06249e+07	2.24849e+07	2.51097e+07	2.55001e+07	2.5383e+07	1.94396e+07	1.73839e+07	2.11943e+07	2.49375e+07	3.16204e+07	1.6616e+07	1.6492e+07	2.16606e+07	3.38459e+07	2.27016e+07
396	P45376	Aldo-keto reductase family 1 member B1	Akr1b1	2.10408e+07	1.97229e+07	2.27782e+07	2.27061e+07	2.29858e+07	2.38507e+07	2.33655e+07	2.054e+07	2.22793e+07	2.13638e+07	1.088e+07	1.36118e+07	1.35143e+07	1.28878e+07	9.88788e+06	1.07431e+07	1.28343e+07	9.22464e+06	1.66146e+07	2.14315e+07	1.22383e+07	9.28879e+06	1.18404e+07	1.4765e+07	1.24083e+07	9.11722e+06	1.5383e+07	1.28993e+07	1.28362e+07	2.10368e+07
397	P45377	Aldose reductase-related protein 2	Akr1b8	1.52918e+06	661027	544164	1.17112e+06	1.36262e+06	1.0917e+06	714207	531214	1.50161e+06	1.12113e+06	1.4959e+06	755685	1.00574e+06	1.46408e+06	1.381e+06	1.25154e+06	631786	1.24115e+06	1.19242e+06	2.08783e+06	953548	1.66337e+06	947066	1.21448e+06	2.13606e+06	903697	1.36288e+06	880631	1.42635e+06	1.36914e+06
398	P09242	Alkaline phosphatase, tissue-nonspecific isozyme	Alpl	132540	366843	323522	207782	361277		375843	217661		332020	284855	468614	167454	204177	385280	304829	185384	102533	501792	291033	288502	265116	611206	550990	394117	576887	336983	678858	618470	591149
399	Q8C0I1	Alkyldihydroxyacetonephosphate synthase, peroxisomal	Agps	863529	1.29263e+06	865771	851060	1.02004e+06	1.06687e+06	1.15017e+06	1.04812e+06	1.07455e+06	941870	1.53352e+06	1.50223e+06	1.06288e+06	1.16057e+06	1.24585e+06	1.10388e+06	862026	1.29031e+06	816898	1.18327e+06	1.56378e+06	890799	680083	933160	638342	950916	792144	1.40359e+06	1.09592e+06	2.62555e+06
400	O70200	Allograft inflammatory factor 1	Aif1	338894		444426			312069	334169	367260		671072						341913	51411.9		169848	977820	152978	166430		220087	256334		218734	264308	83599.4	284713
401	Q7M759	Alpha/beta hydrolase domain-containing protein 17B	Abhd17b	615550	264454	47864.1	95193	297130	690036	616723	39226.5	88400.1		508564	126854	168457	318630	728192	533737	361932	375439	427832	275868	520668	1.2788e+06	575865	739805	337877	673341	761758	811276	867706	252023
402	Q8VCV1	Alpha/beta hydrolase domain-containing protein 17C	Abhd17c	101575	241005	282569	232369	245824	178130	189455	276521	459393	248737	701015	1.06078e+06	446342	569110	407305	653810	373647	644070	562502	283942	213960	693767	1.06294e+06	522305	681316	500348	641424	813401	739915	272041
403	Q9DBE8	Alpha-1,3/1,6-mannosyltransferase ALG2	Alg2	7.40572e+06	8.23746e+06	7.69478e+06	9.47771e+06	9.64162e+06	9.31778e+06	9.64699e+06	7.96834e+06	9.50148e+06	9.02451e+06	1.05633e+07	1.22149e+07	1.20919e+07	9.78205e+06	1.06744e+07	1.02892e+07	9.61891e+06	1.11375e+07	1.20654e+07	7.20151e+06	1.13316e+07	9.45473e+06	1.1617e+07	8.45766e+06	9.68044e+06	9.95044e+06	1.06168e+07	1.03092e+07	1.24268e+07	1.01893e+07
404	Q61234	Alpha-1-syntrophin	Snta1	2.36739e+06	2.97152e+06	3.20551e+06	2.18743e+06	3.72913e+06	2.71808e+06	2.87861e+06	3.21782e+06	2.81677e+06	3.02601e+06	2.51966e+06	2.85504e+06	2.88541e+06	2.73666e+06	2.43102e+06	2.88736e+06	2.77508e+06	3.64603e+06	2.87016e+06	1.88435e+06	3.5765e+06	2.81223e+06	2.92578e+06	3.84612e+06	4.31353e+06	3.69533e+06	3.35269e+06	2.36572e+06	2.52349e+06	3.55815e+06
405	P55302	Alpha-2-macroglobulin receptor-associated protein	Lrpap1	2.42928e+06	963973	884755	2.44307e+06	802440	410002	1.86459e+06	2.51407e+06	2.87627e+06	1.60273e+06	2.86416e+06	1.54161e+06	2.95771e+06	4.3912e+06	3.62678e+06	3.9433e+06	4.00104e+06	4.2448e+06	1.9721e+06	2.7296e+06	4.16524e+06	4.79633e+06	4.91891e+06	1.92097e+06	2.53127e+06	5.19615e+06	1.71016e+06	2.72931e+06	1.44408e+06	1.64267e+06
406	Q6GQT1	Alpha-2-macroglobulin-P	A2m												606076				942947	629466						1.03337e+06			675685
407	Q7TPR4	Alpha-actinin-1	Actn1	1.9716e+08	1.48738e+08	1.61702e+08	1.38479e+08	1.55375e+08	1.75089e+08	1.49985e+08	1.40909e+08	1.11759e+08	1.34784e+08	2.18127e+08	2.31216e+08	1.79911e+08	2.38092e+08	1.65414e+08	2.62836e+08	1.81997e+08	1.82977e+08	1.91924e+08	1.85903e+08	2.12978e+08	2.32381e+08	2.49753e+08	2.17587e+08	1.81269e+08	2.03135e+08	2.15937e+08	2.36231e+08	2.23113e+08	2.35251e+08
408	Q9JI91	Alpha-actinin-2	Actn2	1.29998e+07	1.15435e+07	1.21611e+07	1.183e+07	1.03559e+07	1.18401e+07	1.08962e+07	1.06497e+07	1.50802e+07	1.29126e+07	1.67317e+07	1.08139e+07	1.0343e+07	1.24713e+07	1.2789e+07	1.55446e+07	1.08033e+07	1.38337e+07	1.24205e+07	1.67134e+07	1.32574e+07	1.41916e+07	1.43682e+07	1.53709e+07	1.22438e+07	1.23868e+07	1.10193e+07	1.08896e+07	1.54824e+07	1.35827e+07
409	P57780	Alpha-actinin-4	Actn4	4.86423e+07	4.33836e+07	3.65279e+07	2.60959e+07	2.82389e+07	2.88625e+07	3.05756e+07	2.89389e+07	3.88861e+07	2.78329e+07	5.08077e+07	3.79827e+07	3.50469e+07	4.39701e+07	3.36893e+07	4.42437e+07	3.65586e+07	3.21219e+07	4.26902e+07	3.16724e+07	5.22009e+07	5.15718e+07	5.03946e+07	5.70761e+07	4.5108e+07	4.46626e+07	4.22421e+07	4.25524e+07	5.06806e+07	4.57184e+07
410	Q9QYC0	Alpha-adducin	Add1	8.39871e+07	7.11591e+07	7.57255e+07	7.25237e+07	7.5572e+07	7.53346e+07	6.99715e+07	7.37621e+07	6.88227e+07	7.19374e+07	6.13072e+07	6.04899e+07	5.71785e+07	5.99609e+07	5.57481e+07	6.70072e+07	5.66545e+07	6.60394e+07	6.37289e+07	7.21797e+07	6.91748e+07	6.29023e+07	5.20311e+07	5.64175e+07	5.26238e+07	4.99053e+07	4.87852e+07	6.92176e+07	5.97334e+07	5.29721e+07
411	Q9DBF1	Alpha-aminoadipic semialdehyde dehydrogenase	Aldh7a1	1.2474e+07	1.36915e+07	1.41916e+07	1.35813e+07	1.95366e+07	1.35224e+07	1.33565e+07	1.96459e+07	9.95862e+06	2.04298e+07	9.95996e+06	1.16924e+07	9.19942e+06	1.59303e+07	1.7317e+07	1.15621e+07	1.05614e+07	1.05875e+07	2.24034e+07	2.0018e+07	1.09588e+07	1.00966e+07	1.01536e+07	1.79381e+07	1.78562e+07	9.65117e+06	1.01552e+07	1.08046e+07	1.99447e+07	2.16978e+07
412	Q99K67	Alpha-aminoadipic semialdehyde synthase, mitochondrial	Aass	60171.6	898657	696924	742198	911002	793036	893071	1.04428e+06	1.11509e+06	940551	409157	548941	602105	334677	255867	277621	194128	171454	122669	72101.7	336836	516109	644837	359509	421800	403558	441951	783737	261875	336460
413	P61164	Alpha-centractin	Actr1a	3.48146e+07	3.86347e+07	4.21335e+07	4.39779e+07	4.39652e+07	4.36266e+07	5.06462e+07	4.49181e+07	5.83075e+07	5.31058e+07	3.87613e+07	4.81306e+07	4.6875e+07	3.51766e+07	4.27961e+07	4.37421e+07	5.86567e+07	4.56263e+07	3.94219e+07	2.7578e+07	4.31261e+07	4.55282e+07	4.71545e+07	3.74223e+07	3.08753e+07	4.6521e+07	3.17247e+07	3.82621e+07	3.83731e+07	3.53564e+07
414	P23927	Alpha-crystallin B chain	Cryab	2.31811e+07	1.21575e+07	1.4838e+07	1.73264e+07	1.58253e+07	2.24388e+07	1.28578e+07	1.6759e+07	1.03512e+07	9.92529e+06	7.96468e+06	8.41851e+06	4.95642e+06	6.54093e+06	5.1659e+06	9.04689e+06	3.35099e+06	5.30483e+06	8.64873e+06	1.12885e+07	4.28288e+06	2.89464e+06	2.92418e+06	2.77369e+06	2.6596e+06	3.49517e+06	4.48573e+06	3.87281e+06	5.22513e+06	3.25031e+06
415	P60840	Alpha-endosulfine	Ensa	290520	198054	178706	470824	283080	399038	252573	202247	457106	361954	690987	519353	137734	358915	144111	124296	94695	143043	120489	330603	2.70599e+06	4.68914e+06	2.92394e+06	4.18506e+06	3.54428e+06	2.37696e+06	2.83197e+06	2.20366e+06	2.32039e+06	3.71809e+06
416	P17182	Alpha-enolase	Eno1	8.32511e+08	8.29307e+08	9.17019e+08	7.71089e+08	9.13214e+08	9.2349e+08	9.3989e+08	9.57478e+08	1.0746e+09	9.72936e+08	5.27445e+08	5.52074e+08	7.81411e+08	5.18544e+08	6.13643e+08	5.39155e+08	4.72717e+08	6.96568e+08	5.84915e+08	7.45804e+08	4.39222e+08	5.47779e+08	5.90454e+08	4.51099e+08	5.3582e+08	4.40514e+08	4.94489e+08	6.14503e+08	4.50648e+08	5.54761e+08
417	P46660	Alpha-internexin	Ina	8.40548e+07	5.36014e+07	7.47374e+07	1.03494e+08	4.92583e+07	7.8283e+07	6.65478e+07	6.36141e+07	1.20414e+08	5.1718e+07	1.28677e+08	9.74649e+07	6.36015e+07	8.25902e+07	9.65816e+07	1.03504e+08	1.45146e+08	7.97751e+07	9.48576e+07	8.0209e+07	7.8136e+07	7.80822e+07	1.06067e+08	1.30883e+08	7.03908e+07	1.08538e+08	9.40484e+07	1.16638e+08	1.19956e+08	6.30323e+07
418	Q8BGW1	Alpha-ketoglutarate-dependent dioxygenase FTO	Fto	431055	556926	498121	461526	313920	440806	411920	439302	564247	444204	1.01497e+06	950825	928260	798411	1.27779e+06	1.28232e+06	1.2604e+06	789066	1.19334e+06	572737	935932	1.23756e+06	1.20435e+06	758692	777454	904056	1.90111e+06	1.22829e+06	1.15553e+06	498629
419	Q91W89	Alpha-mannosidase 2C1	Man2c1	2.31229e+06	2.52914e+06	2.11547e+06	2.97229e+06	4.11985e+06	2.54333e+06	3.46439e+06	2.04129e+06	3.62642e+06	2.85843e+06	3.88949e+06	2.93774e+06	3.18561e+06	3.66677e+06	3.76304e+06	2.76386e+06	4.14e+06	3.67778e+06	4.17829e+06	2.89694e+06	3.3304e+06	2.65967e+06	3.36292e+06	3.46792e+06	2.85572e+06	3.5609e+06	3.69203e+06	2.5426e+06	3.51482e+06	2.48477e+06
420	O09174	Alpha-methylacyl-CoA racemase	Amacr	253892	226256	51183.8	366597		268793	284093			135273	476526	827928	330942	427534	310153	554110	778339	769178	342068	468958	369859	400180	377497	483678	339313	467172	523510	421712	419137	498266
421	Q9QWR8	Alpha-N-acetylgalactosaminidase	Naga	332835	494217	662605	465061	84064.1	651246	60098	33981.3		100557	533755	383433	617744	444987	487342	295045	396861	505407	442121	205256	643887	340485	473142	216037	528704	497458	411732	379148	316323	217693
422	Q9EPC1	Alpha-parvin	Parva	32941.6	30017.6		57415.2		43198.7			46577.2	37469.6	219370	236640	222010	162314	361068	254388	191178	190454	211851	177343	144140	240565	443707	231969	107723	276831	842896	393750	288220	308495
423	Q9DB05	Alpha-soluble NSF attachment protein	Napa	4.23048e+07	4.0235e+07	3.56241e+07	4.01289e+07	4.45108e+07	4.20009e+07	5.19675e+07	4.76682e+07	4.50783e+07	4.52769e+07	3.26079e+07	4.45684e+07	4.78857e+07	3.57738e+07	4.76283e+07	4.79272e+07	4.71062e+07	5.25277e+07	5.69937e+07	4.17498e+07	3.76866e+07	4.75823e+07	3.92128e+07	3.55386e+07	5.4443e+07	2.9595e+07	3.83871e+07	4.54929e+07	3.36716e+07	3.9696e+07
424	O55042	Alpha-synuclein	Snca	1.33744e+08	1.06341e+08	1.32395e+08	1.12955e+08	1.05322e+08	1.00595e+08	8.90244e+07	8.65595e+07	6.34582e+07	4.78838e+07	4.84179e+07	4.24685e+07	7.61096e+07	6.08065e+07	9.28812e+07	4.71655e+07	9.44331e+07	7.32558e+07	8.33562e+07	1.06623e+08	1.12596e+08	9.21033e+07	5.6867e+07	6.50097e+07	1.02355e+08	6.57067e+07	5.49418e+07	5.92071e+07	5.57861e+07	7.79742e+07
425	Q9D3D0	Alpha-tocopherol transfer protein-like	Ttpal	2.52278e+06	3.40733e+06	3.7645e+06	3.56949e+06	3.58797e+06	3.28653e+06	3.24965e+06	3.48242e+06	3.96902e+06	3.42508e+06	2.54932e+06	2.63058e+06	2.86879e+06	3.22466e+06	3.30764e+06	3.87667e+06	3.72218e+06	3.51854e+06	3.07069e+06	3.29001e+06	3.58721e+06	2.67645e+06	2.97221e+06	2.96981e+06	2.52967e+06	2.7953e+06	2.51086e+06	2.98228e+06	1.86014e+06	2.42936e+06
426	Q8K341	Alpha-tubulin N-acetyltransferase 1	Atat1	895127	1.10168e+06	1.38194e+06	676722	1.02598e+06	1.47346e+06	1.42764e+06	767691	678627	473327	1.15648e+06	1.16124e+06	913460	1.27921e+06	658204	1.36125e+06	511887	658974	881621	1.27007e+06	1.96102e+06	2.39766e+06	2.84157e+06	2.38903e+06	928730	1.87753e+06	2.77992e+06	2.33691e+06	2.04872e+06	923122
427	Q920R0	Alsin	Als2						124001	184027	238220			275328	483409	354449	282462	1.17036e+06	481062	387455	435991	646214	240112	329980	166198	680557	1.44551e+06	358940	124779	1.05218e+06	348144	139182	406822
428	Q64133	Amine oxidase [flavin-containing] A	Maoa	8.14184e+06	7.12218e+06	6.80861e+06	8.56852e+06	7.01374e+06	1.13533e+07	6.98571e+06	1.0262e+07	6.62501e+06	1.04291e+07	1.06367e+07	8.04266e+06	1.14788e+07	1.04088e+07	1.14906e+07	9.20508e+06	1.00289e+07	9.97317e+06	8.28674e+06	7.3883e+06	1.24178e+07	1.45146e+07	1.49172e+07	1.32534e+07	1.44051e+07	1.12291e+07	1.24758e+07	1.18096e+07	1.24758e+07	1.32009e+07
429	Q8BW75	Amine oxidase [flavin-containing] B	Maob	1.21855e+07	1.17544e+07	1.05032e+07	7.48694e+06	1.01018e+07	1.02112e+07	9.91579e+06	9.06336e+06	1.31166e+07	8.40092e+06	6.88756e+06	8.39444e+06	6.10489e+06	6.10947e+06	7.25126e+06	8.32494e+06	7.18787e+06	6.66891e+06	7.20676e+06	6.73188e+06	1.13735e+07	1.04403e+07	9.30245e+06	1.16379e+07	9.5894e+06	6.79868e+06	8.07067e+06	7.58528e+06	9.61858e+06	9.61312e+06
430	P31230	Aminoacyl tRNA synthase complex-interacting multifunctional protein 1	Aimp1	7.54825e+06	5.53618e+06	6.66392e+06	6.1309e+06	4.83556e+06	6.62458e+06	6.02262e+06	4.76265e+06	2.35603e+06	3.49111e+06	4.67253e+06	4.0729e+06	4.19045e+06	4.96315e+06	4.42174e+06	5.51667e+06	4.17417e+06	5.00256e+06	6.17095e+06	6.7149e+06	6.41929e+06	6.12444e+06	5.51245e+06	7.96094e+06	6.18164e+06	4.32804e+06	4.79105e+06	4.96863e+06	5.81266e+06	4.79349e+06
431	Q8R010	Aminoacyl tRNA synthase complex-interacting multifunctional protein 2	Aimp2	4.77379e+06	7.39744e+06	6.21447e+06	3.89947e+06	8.44277e+06	5.77838e+06	4.91894e+06	5.32586e+06	4.73868e+06	8.11038e+06	6.09311e+06	7.17785e+06	6.48429e+06	4.94262e+06	5.18405e+06	5.93541e+06	6.51752e+06	5.61202e+06	3.176e+06	5.03968e+06	6.56308e+06	9.01026e+06	7.83885e+06	5.18532e+06	4.95332e+06	9.66637e+06	5.98267e+06	6.17743e+06	5.51987e+06	5.15937e+06
432	Q99JW2	Aminoacylase-1	Acy1	847830	1.87968e+06	2.14758e+06	2.98462e+06	3.16513e+06	2.74614e+06	3.1923e+06	2.70021e+06	2.53503e+06	3.17426e+06	1.34513e+06	2.16209e+06	93371.5	1.86095e+06	2.26943e+06	1.96905e+06	2.12364e+06	1.97697e+06	816607	1.08367e+06	824404	349544	867293	1.54807e+06	901862	611566	2.08265e+06	1.46086e+06	683216	1.1505e+06
433	Q8CFA2	Aminomethyltransferase, mitochondrial	Amt	867167	384143		689897	866528	638646		610397	493046	172225	779262	321125	643504	320287	1.17264e+06	1.09122e+06	907967	1.05209e+06			241495	662350	369831		179132	424535	404989	519964	331202	278797
434	Q8VCT3	Aminopeptidase B	Rnpep	8.32151e+06	9.50471e+06	9.05326e+06	6.68507e+06	1.04382e+07	8.77466e+06	1.0052e+07	1.07061e+07	7.83961e+06	9.87404e+06	9.01051e+06	7.86621e+06	7.04734e+06	6.69292e+06	7.75658e+06	7.2519e+06	4.23969e+06	8.49685e+06	7.05498e+06	9.87275e+06	7.8629e+06	7.56255e+06	7.99656e+06	7.76476e+06	8.3988e+06	1.0162e+07	7.03133e+06	7.8958e+06	7.704e+06	5.78581e+06
435	P97449	Aminopeptidase N	Anpep	3.43798e+06	3.73572e+06	3.34444e+06	3.28246e+06	2.80955e+06	4.49996e+06	3.82594e+06	4.28994e+06	4.11456e+06	2.55559e+06	3.80929e+06	3.83406e+06	4.07981e+06	3.61526e+06	3.30097e+06	3.48556e+06	3.43042e+06	4.66808e+06	4.39235e+06	2.53513e+06	5.39359e+06	5.21889e+06	4.3249e+06	4.02063e+06	3.49727e+06	5.7042e+06	4.5299e+06	5.96607e+06	5.20046e+06	2.39384e+06
436	Q9DBT5	AMP deaminase 2	Ampd2	1.18849e+06	1.28822e+06	1.31125e+06	1.32269e+06	810650	1.06119e+06	1.57101e+06	969602	534511	1.44233e+06	554361	628517	508004	552727	210392	354070	218114	666686	426231	500955	971718	1.54807e+06	1.01764e+06	1.0975e+06	1.55564e+06	1.68609e+06	852919	597786	741587	2.03675e+06
437	O08739	AMP deaminase 3	Ampd3	541368	505922	379060	303088	391825	475855	530393	384731	341789	395326	1.02155e+06	1.16484e+06	1.03404e+06	1.09413e+06	922091	937007	795806	1.14499e+06	823209	678464	804998	678320	837630	1.20072e+06	1.41652e+06	941199	731209	912723	582198	938036
438	Q7TQF7	Amphiphysin	Amph	1.13266e+08	7.9502e+07	6.44242e+07	5.29304e+07	5.12903e+07	6.00365e+07	5.43106e+07	4.67634e+07	4.43408e+07	4.96467e+07	5.68437e+07	6.27477e+07	7.04732e+07	5.4867e+07	5.77703e+07	4.8506e+07	5.57899e+07	5.86696e+07	5.47671e+07	6.81658e+07	4.67304e+07	5.56661e+07	5.39546e+07	4.80712e+07	5.06898e+07	5.83037e+07	4.03588e+07	5.6589e+07	4.72003e+07	4.81093e+07
439	Q80ZD8	Amphoterin-induced protein 1	Amigo1	1.13112e+06	1.01943e+06	662470	367963	591560	487991	341080	403581	308368	401300	616499	928983	386383	956113	640039	839832	505236	726903	764338	1.26175e+06	388964	559102	738504	378218	475081	785999	656444	841199	432446	867602
440	Q76N33	AMSH-like protease	Stambpl1	257434	182903	126968	214982	333303	231169	306372	340711	191670	359629	466322	882307	299559	235925	2.39126e+06	508410	962563	501992	782622	98979.4	1.9645e+06	1.27306e+06	450637	760535	769845	1.34812e+06	1.4132e+06	431564	443617	791631
441	B2RUJ5	Amyloid-beta A4 precursor protein-binding family A member 1	Apba1	2.88889e+06	3.04246e+06	2.25342e+06	1.47546e+06	2.34644e+06	2.93246e+06	2.18787e+06	1.86907e+06	1.77166e+06	2.11982e+06	3.47635e+06	2.05201e+06	2.7822e+06	2.5224e+06	2.58739e+06	2.0956e+06	3.40503e+06	2.49273e+06	2.80334e+06	2.83426e+06	2.60388e+06	2.68536e+06	2.73196e+06	2.50945e+06	2.58627e+06	2.70932e+06	1.01843e+06	2.5966e+06	2.81699e+06	3.63382e+06
442	P98084	Amyloid-beta A4 precursor protein-binding family A member 2	Apba2	1.35119e+06	1.14212e+06	1.32273e+06	783925	670036	1.19535e+06	1.01973e+06	977445	1.47739e+06	1.15589e+06	1.15911e+06	1.28314e+06	1.31515e+06	1.22142e+06	947397	1.54185e+06	1.65865e+06	1.17938e+06	833912	661211	1.22644e+06	1.07614e+06	953584	1.00641e+06	1.06159e+06	1.08978e+06	1.13258e+06	1.1408e+06	1.08125e+06	944551
443	Q9QXJ1	Amyloid-beta A4 precursor protein-binding family B member 1	Apbb1	5.44351e+06	4.73229e+06	2.79214e+06	4.67283e+06	5.85257e+06	5.55663e+06	4.97641e+06	6.22151e+06	1.06877e+06	6.33705e+06	1.89349e+06	1.35393e+06	2.6108e+06	1.99749e+06	3.03238e+06	1.955e+06	3.19755e+06	2.72184e+06	3.02892e+06	2.02499e+06	3.65633e+06	3.35841e+06	2.70575e+06	1.23693e+06	1.06922e+06	1.32114e+06	2.25675e+06	1.25213e+06	3.22278e+06	1.7885e+06
444	P12023	Amyloid-beta A4 protein	App	1.83803e+07	1.61452e+07	1.96682e+07	1.27636e+07	2.44842e+07	1.59392e+07	1.72869e+07	1.23205e+07	1.5031e+07	1.13462e+07	9.60051e+08	6.98183e+08	6.59372e+08	8.83458e+08	9.91605e+08	7.40722e+08	2.9066e+08	5.12316e+08	8.35997e+08	5.24012e+08	5.58802e+08	8.08042e+08	5.58549e+08	8.12484e+08	7.23533e+08	7.03292e+08	7.68461e+08	5.83202e+08	7.28987e+08	7.36667e+08
445	Q03157	Amyloid-like protein 1	Aplp1	1.26099e+06	1.37615e+06	1.42308e+06	1.85998e+06	1.12439e+06	1.0401e+06	1.63134e+06	1.66903e+06	1.61937e+06	810190	4.42369e+06	7.00364e+06	4.52378e+06	6.44665e+06	5.43011e+06	3.49711e+06	4.12278e+06	4.39589e+06	9.93858e+06	3.4602e+06	3.17318e+06	3.65296e+06	3.21625e+06	4.47998e+06	4.76751e+06	2.35271e+06	4.40402e+06	3.78514e+06	4.47128e+06	4.19279e+06
446	Q06335	Amyloid-like protein 2	Aplp2	1.94614e+06	2.24005e+06	2.47924e+06	2.30054e+06	1.97313e+06	3.20498e+06	3.04167e+06	2.2853e+06	3.12664e+06	3.06402e+06	7.28558e+06	4.3852e+06	3.80643e+06	4.35257e+06	4.13248e+06	5.69419e+06	3.83549e+06	2.5328e+06	6.57488e+06	5.60938e+06	1.15623e+07	5.31671e+06	3.50294e+06	6.72867e+06	4.89955e+06	4.24909e+06	4.92676e+06	4.5683e+06	7.68547e+06	3.08588e+06
447	Q91X58	AN1-type zinc finger protein 2B	Zfand2b	606370	852607	670617	691556	518806	825815	619637	534713	338749	134053	260886	119908	133363	311255	262327	590083	762538	707862	1.14182e+06	1.17883e+06	402717		115432	388465	206600	497152	278406	283256	358715	525140
448	Q8WTY4	Anamorsin	Ciapin1	3.91025e+06	4.25324e+06	4.2132e+06	2.16737e+06	2.89371e+06	3.50523e+06	2.76838e+06	2.39248e+06	1.66321e+06	2.16838e+06	3.53792e+06	2.94725e+06	2.57709e+06	2.81854e+06	3.12367e+06	3.24491e+06	3.22546e+06	3.30985e+06	3.40478e+06	2.82782e+06	3.65242e+06	2.86246e+06	3.3085e+06	3.26796e+06	3.29491e+06	4.4886e+06	3.01706e+06	2.59716e+06	4.18599e+06	2.85688e+06
449	P53995	Anaphase-promoting complex subunit 1	Anapc1	11082.8	269045	224627	48092.5	382815	381895	259205	90855.4	58302.1	202944	855646	2.20579e+06	930524	841752	746045	971298	939234	775259	626995	278840	727879	958352	828974	829613	1.00894e+06	620237	646613	1.06032e+06	1.05284e+06	433426
450	Q9CPV2	Anaphase-promoting complex subunit 16	Anapc16	61618.5	65094.2			52765.9						174640	133288	110984	161020	110366	91266.7	86183.9	86315.2	103148	118185	142085	115281	89328.7	161785	160389	111528	153101	201150	70336.2	136572
451	Q8BZQ7	Anaphase-promoting complex subunit 2	Anapc2	684153	983479	1.17553e+06	1.21073e+06	288329	1.27036e+06	1.30688e+06	1.09301e+06	1.16038e+06	934047	232453	66621	62422.9	444344	1.2627e+06	565310	1.12136e+06	948496	1.39672e+06			483943	175118	171193	1.36931e+06	346632	709755	421082	1.42783e+06	1.58292e+06
452	Q91W96	Anaphase-promoting complex subunit 4	Anapc4	251057	246134	262769	69681.3	252784	365801		341842		292186	1.6681e+06	734931	886734	640266	546435	636124	1.99247e+06	315010	1.21333e+06	644623	468099	745556	587966	896251	241883	918278	825221	822544	304825	287572
453	Q8BTZ4	Anaphase-promoting complex subunit 5	Anapc5	505620	526514	480097	523262	636428	1.05506e+06	429946	229133	316456	1.21592e+06	907108	1.05888e+06	1.14364e+06	865253	955486	1.06222e+06	1.16477e+06	1.17168e+06	902614	532747	741287	785620	2.24992e+06	700754	1.02864e+06	1.23365e+06	592748	1.46712e+06	818653	1.20426e+06
454	P70295	Ancient ubiquitous protein 1	Aup1		135589	63335.3								98196.7	171612	97749.4	245573	133675	118342	150803	111483	172914	111737		228440	135156	207955	179888	150597	121836	108153	115766	132698
455	P09470	Angiotensin-converting enzyme	Ace	332207	260767	410362	323593	386479	314892	320052	392021	474538	403811	50399.5	263110	234626	424299	242917	252653	510831	233153	636828	608954	222823	217451	250884	286578	352747	623639	162820	296551	115231	270440
456	Q8K298	Anillin	Anln	806614	475265	462960	1.08574e+06	403026	627311	779932	1.20506e+06	973638	1.03643e+06	810665	266141		655577	507048	666935	80560.6	975158	665680	1.03944e+06	324552	555704	510966	446201	424321	118205	355299	448448	357232	40723.3
457	P16283	Anion exchange protein 3	Slc4a3	764667	1.03955e+06	713112	488415	1.20625e+06	306031	1.12987e+06	1.05886e+06	144850	988813	140114	519502	425599	419263	336474	527228	475199	191220	390494	127482	567767	259065	205144	514978	500051	554904	529637	510254	425345	433354
458	P07146	Anionic trypsin-2	Prss2			506618								367789								207474		298700				75573.2	480658		262167	381366	302088
459	Q99LJ2	Ankyrin repeat and BTB/POZ domain-containing protein 1	Abtb1	556512	195893	175470	209451		230386	291147	298607	208895	247246	1.11099e+06	1.19703e+06	758641	1.42039e+06	1.43258e+06	1.21578e+06	1.01219e+06	481590	2.43434e+06	927736	741319	1.04093e+06	688641	1.19197e+06	2.07594e+06	983402	833672	1.56023e+06	964019	1.22697e+06
460	Q6GQW0	Ankyrin repeat and BTB/POZ domain-containing protein BTBD11	Btbd11	786481	624991	733543	577107	749079	1.10608e+06	956657	820981			54401.8	566540			488825	321250	578376	559753	713754	1.06784e+06	65919.6	255619	233112	414496	707546	471757	372797	170019	274317
461	Q6ZPS6	Ankyrin repeat and IBR domain-containing protein 1	Ankib1	37736.1	69732.3	77713.6	95221.2	55509.1	52693	82894.5	65198.6	104981	79990.9	237771	163331	236231	253922	276350	214288	240312	178650	205172	163762	168352	240429	288563	147190	139168	124446	384600	261278	154297	140232
462	Q6P1H6	Ankyrin repeat and LEM domain-containing protein 2	Ankle2		221088	560269	179263	101706	324818	399632	108118	166407	340722	537590	286403	170149	187535	570932	526149	316257	189334	182217		151960	341545	208619	103745	132969	329570	777393	118743	223011	379381
463	Q3TPE9	Ankyrin repeat and MYND domain-containing protein 2	Ankmy2	353891	428184	605108	186122	417101	543533	512097	129221	335758	547727	908023	989688	1.22684e+06	1.07699e+06	1.44864e+06	783493	1.00705e+06	2.11659e+06	1.32275e+06	473553	810320	692805	731970	585043	799539	1.12892e+06	487388	824277	654858	869950
464	P59672	Ankyrin repeat and SAM domain-containing protein 1A	Anks1a				41455.1	22041.5			41191.1	46194.9	25786.8	56621.3	36676.5	77832.4	51261.4	43428.3	42033.8	44481.1	57168.8	40210.3	37691.1	109738	161917	142907	91345.9		271390	197821	112390	108176
465	Q91ZU1	Ankyrin repeat and SOCS box protein 6	Asb6				52078.2							644699	308602	609732	192934	170605	146742	316979	94632	396187	240296	240858	95745.7	97771	118572	115082	581314	404432	408828	277850	393421
466	Q8BIZ1	Ankyrin repeat and sterile alpha motif domain-containing protein 1B	Anks1b	2.30321e+07	2.55728e+07	2.68455e+07	2.16155e+07	5.60565e+07	5.04556e+07	2.85321e+07	2.57375e+07	2.61591e+07	2.54973e+07	1.90876e+07	2.26011e+07	1.78116e+07	1.48205e+07	2.43994e+07	2.19375e+07	2.60228e+07	2.08254e+07	2.07042e+07	2.03798e+07	1.84638e+07	1.68735e+07	1.64581e+07	1.69397e+07	1.9097e+07	1.78912e+07	2.18468e+07	1.6386e+07	1.7127e+07	1.74497e+07
467	Q6PD24	Ankyrin repeat domain-containing protein 13D	Ankrd13d	129591	528903	234516	302543	141195	658509	476509	91778.5	364229	500293	1.72493e+06	1.82124e+06	448368	560745	1.62622e+06	585537	784146	563940	592323	324185	381627	938660	519330	636737	127485	536715	1.11497e+06	347401	945865	536972
468	Q99NH0	Ankyrin repeat domain-containing protein 17	Ankrd17	731998	1.41639e+06	866185	794450	565745	2.46405e+06	1.2668e+06	961768	868545	1.14737e+06	839274	1.41757e+06	1.22357e+06	488705	610335	1.23521e+06	957150	833164	838073	365790	638600	353007	146633	758264	1.07298e+06	837898	403822	1.3371e+06	830419	953445
469	Q3UMR0	Ankyrin repeat domain-containing protein 27	Ankrd27											169296		162231	152268	45410.7		354140	234902					140606		72713.7	183162	173306	366490		65948.5
470	Q810N6	Ankyrin repeat domain-containing protein 45	Ankrd45													350849		174556		179006	168662			548846	50557.7						78343.3		279640
471	Q8BTZ5	Ankyrin repeat domain-containing protein 46	Ankrd46	189190	188241	137009	68743			377052	300794	101759		328223		449243	567244	155511		55891.1		372547	130851			313352		426616	235943	164146	157341	206692	132055
472	Q02357	Ankyrin-1	Ank1	5.94467e+06	5.02342e+06	4.98051e+06	5.06679e+06	5.27001e+06	6.6136e+06	5.46495e+06	5.52408e+06	5.80251e+06	5.4376e+06	5.7825e+06	6.71e+06	5.61978e+06	5.34563e+06	5.16586e+06	6.22064e+06	5.84426e+06	5.48713e+06	4.97006e+06	5.22879e+06	5.19393e+06	5.62626e+06	4.96286e+06	4.64757e+06	4.15785e+06	5.43577e+06	4.60182e+06	6.92553e+06	4.92886e+06	3.98883e+06
473	P10107	Annexin A1	Anxa1									71346.1	31424.3	135867	100049	129825	50628.4	120520	60077.1	78943.2	104705	66225.2	65482.7	68568.3	84625.3	92771	54116	152680	43759.6	85315.6	66780.7	72251.2	69661.1
474	P97384	Annexin A11	Anxa11	6.96626e+06	6.35786e+06	6.71317e+06	6.46594e+06	7.97515e+06	7.8652e+06	7.46546e+06	7.59625e+06	6.16976e+06	8.2611e+06	5.13646e+06	7.68981e+06	3.48901e+06	6.20928e+06	3.30025e+06	3.32139e+06	3.05382e+06	4.01557e+06	4.85574e+06	6.66862e+06	2.52503e+06	3.30628e+06	3.92183e+06	4.15147e+06	3.3197e+06	3.87768e+06	4.39014e+06	4.62039e+06	3.91426e+06	4.4491e+06
475	P07356	Annexin A2	Anxa2	3.22515e+06	3.91452e+06	3.14121e+06	1.96078e+06	3.37363e+06	3.43869e+06	3.05536e+06	3.07995e+06	1.91481e+06	2.23922e+06	4.10464e+06	8.73915e+06	5.96857e+06	4.05957e+06	3.96951e+06	3.13559e+06	3.09608e+06	5.79579e+06	3.43377e+06	2.49209e+06	5.36021e+06	4.91489e+06	4.11295e+06	5.27971e+06	7.60904e+06	3.73029e+06	4.40504e+06	4.12822e+06	4.2398e+06	6.40423e+06
476	O35639	Annexin A3	Anxa3				87664.3			376049				1.34052e+06	1.81536e+06	922686	1.43532e+06	2.05032e+06	1.97881e+06	1.04793e+06	1.08603e+06	1.55563e+06	325687	2.72622e+06	2.77642e+06	2.98858e+06	3.38647e+06	1.53635e+06	2.33095e+06	2.21227e+06	5.18478e+06	2.90379e+06	1.18272e+06
477	P97429	Annexin A4	Anxa4	739602	1.1512e+06	1.51829e+06	758321	1.0452e+06	1.73376e+06	1.32816e+06	1.94373e+06	1.10716e+06	181467	3.32606e+06	1.47166e+06	2.4208e+06	2.72146e+06	4.35489e+06	1.69357e+06	1.37839e+06	3.01252e+06	4.41981e+06	2.68167e+06	1.34454e+06	2.18859e+06	1.63383e+06	3.29779e+06	3.2179e+06	2.2657e+06	3.51124e+06	2.02904e+06	2.12123e+06	2.26582e+06
478	P48036	Annexin A5	Anxa5	2.5688e+07	2.38009e+07	3.21387e+07	3.69654e+07	2.66115e+07	2.63147e+07	3.00746e+07	3.52511e+07	3.89511e+07	3.9076e+07	6.96905e+07	3.71112e+07	5.62458e+07	4.1833e+07	5.71404e+07	5.00886e+07	4.82023e+07	5.62098e+07	7.12866e+07	4.1397e+07	4.4888e+07	4.62305e+07	5.42676e+07	5.19458e+07	4.5406e+07	5.21573e+07	5.43021e+07	5.68943e+07	5.1162e+07	7.74886e+07
479	P14824	Annexin A6	Anxa6	1.08472e+08	1.09353e+08	1.30834e+08	6.59632e+07	7.04193e+07	1.12321e+08	1.11863e+08	8.21741e+07	7.2365e+07	5.82315e+07	1.18624e+08	8.76861e+07	5.04237e+07	9.65883e+07	7.05426e+07	7.95781e+07	1.02169e+08	1.01902e+08	7.30367e+07	1.65107e+08	3.75467e+07	5.52051e+07	6.86946e+07	5.72497e+07	7.29362e+07	7.62113e+07	6.11692e+07	6.84303e+07	5.62025e+07	6.13461e+07
480	Q07076	Annexin A7	Anxa7	1.23836e+07	1.00264e+07	1.13577e+07	1.09878e+07	1.0855e+07	1.27016e+07	1.01354e+07	1.15543e+07	9.00991e+06	1.17242e+07	6.7139e+06	7.28417e+06	8.11285e+06	3.6989e+06	7.51975e+06	9.07859e+06	7.49522e+06	9.26578e+06	8.6718e+06	1.28181e+07	3.67498e+06	7.11657e+06	5.58164e+06	7.63841e+06	9.04672e+06	3.23399e+06	7.89032e+06	3.8724e+06	3.09462e+06	7.76774e+06
481	Q8BH79	Anoctamin-10	Ano10	217072	300359	267539	258542	333269	324383	267340	352460	336816	322410	460602	299309	347163	441755	383087	388252	208603	287623	516090	609292	228002	293821		374203	83354.7	404335	132928	78556.1	107310	260606
482	A2AHL1	Anoctamin-3	Ano3								184468	181455	194946
483	O35643	AP-1 complex subunit beta-1	Ap1b1	4.90348e+07	4.99111e+07	5.7789e+07	4.61778e+07	5.42275e+07	5.24355e+07	5.33902e+07	5.59742e+07	5.14132e+07	4.89119e+07	6.1379e+07	6.01698e+07	5.13047e+07	4.60314e+07	5.79301e+07	7.3777e+07	5.1385e+07	5.14317e+07	4.59487e+07	3.88919e+07	5.82678e+07	6.68078e+07	6.427e+07	6.8131e+07	5.0342e+07	5.13103e+07	5.80925e+07	5.78439e+07	5.02362e+07	3.63256e+07
484	P22892	AP-1 complex subunit gamma-1	Ap1g1	6.81172e+06	7.75531e+06	7.20658e+06	5.0944e+06	6.15693e+06	6.04707e+06	5.93457e+06	5.41303e+06	6.43507e+06	5.9872e+06	1.25492e+07	9.28664e+06	7.16693e+06	1.27879e+07	5.77391e+06	9.76238e+06	7.3862e+06	6.10162e+06	8.66458e+06	6.45476e+06	1.0964e+07	1.04716e+07	9.62657e+06	1.11657e+07	7.98938e+06	1.38911e+07	9.9296e+06	9.7959e+06	1.09875e+07	8.8911e+06
485	P35585	AP-1 complex subunit mu-1	Ap1m1	8.16851e+06	9.92827e+06	7.27197e+06	5.51608e+06	8.78863e+06	8.89527e+06	9.50437e+06	6.77294e+06	4.9704e+06	7.46604e+06	1.74856e+07	1.00662e+07	1.00111e+07	1.45998e+07	8.90818e+06	1.2622e+07	1.1098e+07	6.94849e+06	1.10391e+07	5.39358e+06	1.14205e+07	9.47744e+06	7.61848e+06	1.11988e+07	8.25798e+06	9.58053e+06	1.05563e+07	1.45849e+07	1.5487e+07	1.19447e+07
486	P61967	AP-1 complex subunit sigma-1A	Ap1s1	724962	473279	454324	83270.2	511156	453950	561616	405656	121217	115968	220739	334395	199567	173541	168110	153142	222236	255416	321774	535360	1.92262e+06	1.49044e+06	1.11876e+06	1.89549e+06	1.70787e+06	877479	337305	459237	734973	809375
487	P17426	AP-2 complex subunit alpha-1	Ap2a1	1.96461e+08	1.86898e+08	1.89068e+08	1.7549e+08	1.77557e+08	1.81898e+08	1.78808e+08	1.75841e+08	1.71482e+08	1.72069e+08	1.31896e+08	1.58581e+08	1.37356e+08	1.25692e+08	1.3423e+08	1.18892e+08	1.37601e+08	1.59416e+08	1.56156e+08	1.54436e+08	1.5768e+08	1.43178e+08	1.316e+08	1.61498e+08	1.51688e+08	2.02241e+08	1.24727e+08	1.28809e+08	1.31026e+08	1.16236e+08
488	P17427	AP-2 complex subunit alpha-2	Ap2a2	6.6359e+07	7.15295e+07	6.58372e+07	6.61778e+07	4.91566e+07	6.4022e+07	6.87855e+07	6.04921e+07	5.03351e+07	5.23813e+07	8.86558e+07	9.31864e+07	9.09052e+07	7.78364e+07	1.06616e+08	8.57721e+07	8.05591e+07	1.07583e+08	8.11288e+07	6.68981e+07	1.23825e+08	9.8538e+07	1.24469e+08	8.44769e+07	1.06853e+08	1.09287e+08	9.1376e+07	1.29237e+08	8.85935e+07	9.82689e+07
489	Q9DBG3	AP-2 complex subunit beta	Ap2b1	3.34047e+08	3.23943e+08	3.24726e+08	2.94962e+08	3.07772e+08	3.44909e+08	3.23811e+08	2.83479e+08	2.8223e+08	3.07869e+08	3.75892e+08	4.10513e+08	3.5795e+08	2.90716e+08	4.70672e+08	4.8579e+08	4.01536e+08	3.77078e+08	3.58124e+08	2.87484e+08	2.977e+08	3.70495e+08	3.45622e+08	3.2675e+08	3.11863e+08	3.61419e+08	3.13964e+08	3.5241e+08	3.32677e+08	3.06933e+08
490	P84091	AP-2 complex subunit mu	Ap2m1	1.22774e+08	1.27408e+08	1.14052e+08	1.08822e+08	1.25781e+08	1.22336e+08	1.20186e+08	1.16329e+08	1.27132e+08	1.11557e+08	7.15088e+07	6.25467e+07	7.78264e+07	8.11407e+07	4.76345e+07	7.3987e+07	8.6796e+07	7.37105e+07	7.00804e+07	9.36801e+07	5.02995e+07	5.71396e+07	5.55013e+07	6.02798e+07	6.02732e+07	5.04136e+07	6.07414e+07	5.41312e+07	5.83792e+07	4.91854e+07
491	P62743	AP-2 complex subunit sigma	Ap2s1	2.3969e+07	2.24647e+07	1.78212e+07	2.53504e+07	2.28386e+07	1.85715e+07	2.02936e+07	1.87581e+07	2.09296e+07	2.09553e+07	1.61079e+07	1.40441e+07	1.31034e+07	2.12015e+07	1.88081e+07	1.40901e+07	1.09943e+07	1.73765e+07	1.75072e+07	3.22623e+07	1.38022e+07	2.0739e+07	1.94571e+07	2.96849e+07	2.04236e+07	1.61646e+07	2.15249e+07	1.78534e+07	1.9907e+07	1.77934e+07
492	Q3UHJ0	AP2-associated protein kinase 1	Aak1	4.39316e+07	3.81268e+07	4.50597e+07	3.94307e+07	4.30573e+07	4.74918e+07	3.047e+07	3.33406e+07	3.4372e+07	2.76245e+07	3.49941e+07	3.96631e+07	2.82119e+07	3.10661e+07	2.65913e+07	2.71429e+07	2.30287e+07	2.5683e+07	1.96087e+07	2.44454e+07	4.57183e+07	4.70832e+07	4.25688e+07	4.04841e+07	3.314e+07	3.61785e+07	4.05012e+07	3.63812e+07	4.3654e+07	3.46477e+07
493	Q80TK0	AP2-interacting clathrin-endocytosis protein	Kiaa1107	2.10959e+06	1.97683e+06	1.12786e+06	355493	868271	308118	275458	115435	551004	470108	1.14675e+06	1.28367e+06	933646	1.1233e+06	964093	884644	937468	731169	1.09185e+06	1.10561e+06	1.46222e+06	1.06938e+06	932304	1.08235e+06	1.00603e+06	918474	1.01414e+06	1.27843e+06	991275	946878
494	Q9Z1T1	AP-3 complex subunit beta-1	Ap3b1	486217	831831	319812	22140.6	33154	474660	740851	121376	394492	19357.8	760131	750690	638827	708581	926213	984537	664912	589243	977145	52915.6	516676	1.70418e+06	920709	1.38176e+06	378451	709450	653381	445739	700233	566499
495	Q9JME5	AP-3 complex subunit beta-2	Ap3b2	2.33397e+07	1.9166e+07	2.31385e+07	1.8974e+07	2.42821e+07	2.10023e+07	2.50156e+07	2.45727e+07	2.18314e+07	2.64084e+07	2.53569e+07	2.33615e+07	2.39115e+07	1.92348e+07	3.27133e+07	3.27109e+07	3.36294e+07	2.88503e+07	2.48437e+07	2.01495e+07	2.31716e+07	2.16336e+07	1.93092e+07	2.25824e+07	2.2556e+07	2.13655e+07	2.31626e+07	2.38025e+07	2.71521e+07	2.50891e+07
496	O54774	AP-3 complex subunit delta-1	Ap3d1	3.79013e+07	3.96525e+07	4.09238e+07	3.36013e+07	4.41189e+07	3.60698e+07	4.26713e+07	3.69174e+07	2.89461e+07	4.11888e+07	3.87361e+07	4.91779e+07	4.00434e+07	3.21765e+07	3.39e+07	3.90432e+07	4.15332e+07	5.08099e+07	3.25515e+07	3.8359e+07	4.1176e+07	3.50126e+07	4.4209e+07	4.16086e+07	3.60232e+07	3.80656e+07	4.02277e+07	3.94735e+07	4.23699e+07	4.13216e+07
497	Q9JKC8	AP-3 complex subunit mu-1	Ap3m1	2.74156e+06	2.37915e+06	3.11215e+06	1.4543e+06	2.99012e+06	1.79466e+06	2.74065e+06	2.05755e+06	766245	967451	3.40839e+06	2.02984e+06	2.03794e+06	2.32437e+06	2.4894e+06	2.52124e+06	2.6216e+06	2.60643e+06	2.82042e+06	2.8285e+06	1.34394e+06	1.58652e+06	2.84489e+06	2.14021e+06	2.55713e+06	2.2398e+06	1.85652e+06	2.56149e+06	1.7945e+06	2.33406e+06
498	Q8R2R9	AP-3 complex subunit mu-2	Ap3m2	2.16989e+07	1.57971e+07	1.46037e+07	1.38357e+07	1.93683e+07	1.56891e+07	1.75286e+07	1.4132e+07	1.55437e+07	1.36426e+07	1.36993e+07	1.58184e+07	1.59621e+07	1.03275e+07	1.19047e+07	1.13048e+07	1.36085e+07	1.46804e+07	1.44975e+07	1.71189e+07	1.60403e+07	1.65054e+07	1.77629e+07	1.34167e+07	1.65687e+07	1.49018e+07	1.22312e+07	1.3844e+07	1.23988e+07	1.19176e+07
499	Q9DCR2	AP-3 complex subunit sigma-1	Ap3s1	244499	1.44128e+06	504113	1.04654e+06	1.38383e+06	1.10293e+06	1.18414e+06	599264	501625	1.54259e+06	1.18839e+06	1.10959e+06	1.50562e+06	658788	881427	1.24208e+06	1.73648e+06	1.45198e+06	1.52438e+06	1.25227e+06	693503	1.25143e+06	972977	786183	1.33703e+06	1.71649e+06	763564	666324	863129	1.98048e+06
500	Q8BSZ2	AP-3 complex subunit sigma-2	Ap3s2	77163.6	236561	195589	88732.8	106247	49172.2	67527.3	66360.1	55034.3	33688.5	547037	57198	206419	861158	276819	168613	145566	95140.4	129349	160868	62795.7	1.67336e+06	71988.6	3.07886e+06	69183.1	1.41032e+06	36734.5	58667.6	2.65852e+06	68454.3
501	Q9JKC7	AP-4 complex subunit mu-1	Ap4m1		176895	230623	186785	259641	210120											57315.3	269795
502	Q8CCJ4	APC membrane recruitment protein 2	Amer2	1.0789e+06	476321	582329	316351	838454	717785	646589		545187	340487	955411	304546	362902	817928	203220	188165	320724	190922	791123	501666	663819	964915	149283	443350	263086	181512	482885	523155	595501	603454
503	A2AJA9	Apical junction component 1 homolog	Ajm1	1.4171e+06	1.41068e+06	1.87633e+06	1.70165e+06	1.46924e+06	753230	928331	1.77634e+06	1.293e+06	1.38246e+06	1.19134e+06	1.32587e+06	1.37901e+06	1.51472e+06	1.41633e+06	1.31448e+06	1.0341e+06	1.47034e+06	1.21832e+06	523906	1.22792e+06	1.84096e+06	1.65206e+06	956678	678917	1.14202e+06	939681	1.86964e+06	1.11057e+06	1.07149e+06
504	P51910	Apolipoprotein D	Apod											591489	291536	677728	867120	457746	599073	258364	405948	931535	1.20598e+06	411380	268422	250057	628318	822442	87039.8	665591	1.16683e+06	757750	2.29144e+06
505	P08226	Apolipoprotein E	Apoe	7.94005e+06	1.19005e+07	2.62784e+06	3.92217e+06	4.32125e+06	3.25918e+06	5.84316e+06	4.99498e+06	4.92332e+06	4.41313e+06	3.2109e+07	1.78472e+07	4.07599e+07	2.40765e+07	2.6719e+07	2.00355e+07	5.70581e+07	6.081e+07	9.77774e+07	1.28587e+08	5.40566e+07	6.45123e+07	7.01434e+07	4.9414e+07	7.92714e+07	5.32215e+07	4.58818e+07	3.31582e+07	3.26363e+07	6.57647e+07
506	O35841	Apoptosis inhibitor 5	Api5	815420	657332	648103	964521	826748	590980	617360	628795	727401	528306	2.96529e+06	2.41141e+06	1.7982e+06	1.94145e+06	1.9292e+06	1.69865e+06	1.51092e+06	1.02047e+06	995817	982845	2.97853e+06	4.09702e+06	4.03058e+06	2.99058e+06	2.649e+06	3.31607e+06	2.41003e+06	2.57246e+06	2.64212e+06	1.92142e+06
507	Q07813	Apoptosis regulator BAX	Bax			26599.2					20629			51835.9	59056.4	51214	67216.5	41503.3	59001.4	37600.4	54236.6	54745.1	76191.1	497486	264842	528728	396638	595826	138272	77104	111052	56737.5	69313.3
508	Q9EPB4	Apoptosis-associated speck-like protein containing a CARD	Pycard	33557	37447.6	40658.9	48081	59727.4	39218.7	42435.9	47804.2	52681.4	53652.4	1.68187e+06	3.6902e+06	3.35045e+06	3.07478e+06	2.95475e+06	1.69282e+06	1.09236e+06	1.47355e+06	992024	352559	1.85905e+06	1.82628e+06	1.35627e+06	3.52025e+06	942632	2.20291e+06	1.77966e+06	854969	2.00197e+06	1.81871e+06
509	Q9Z0X1	Apoptosis-inducing factor 1, mitochondrial	Aifm1	1.46948e+07	1.62686e+07	1.57232e+07	1.16786e+07	1.38313e+07	1.72743e+07	1.72412e+07	1.25893e+07	1.93892e+07	1.42124e+07	1.40274e+07	9.50528e+06	6.19824e+06	7.76528e+06	9.52895e+06	9.05769e+06	9.50339e+06	1.03039e+07	7.80052e+06	1.89805e+07	1.03913e+07	8.73546e+06	6.77135e+06	6.44914e+06	6.04357e+06	1.07476e+07	7.96271e+06	8.12804e+06	9.36018e+06	8.19417e+06
510	Q3TY86	Apoptosis-inducing factor 3	Aifm3	849333	1.13976e+06	831724	376596	800846	962080	1.10567e+06	1.13891e+06	892894	1.17628e+06	1.37953e+06	1.22585e+06	1.16085e+06	1.36007e+06	1.35942e+06	1.21713e+06	1.20817e+06	819070	918566	530045	1.43223e+06	1.21324e+06	2.60585e+06	1.32738e+06	1.52144e+06	1.85018e+06	848965	1.09107e+06	1.96596e+06	1.51469e+06
511	Q62415	Apoptosis-stimulating of p53 protein 1	Ppp1r13b	1072976	379340	1.06379e+06	342906		374824		568136			1.11242e+06	577373	248727	364264	422608	473238	637429	134954	708108	465444	812728		1.02796e+06	561373	560342	353760	912950	897729	866000	484516
512	Q8CG79	Apoptosis-stimulating of p53 protein 2	Tp53bp2	78645.5		73329.1		239925	106991	182075			150905		91813.3			120649		59325.4	72655.3				87983.5	97761.1		143415					114613
513	Q9JIX8	Apoptotic chromatin condensation inducer in the nucleus	Acin1	2.08612e+06	1.83433e+06	1.85231e+06	1.73171e+06	2.45473e+06	2.20244e+06	2.1646e+06	2.28509e+06	2.44136e+06	2.57725e+06	1.06847e+06	2.71159e+06	2.25388e+06	1.98594e+06	2.72883e+06	3.54306e+06	2.15691e+06	2.64905e+06	4.70822e+06	2.53507e+06	1.99219e+06	1.50826e+06	2.90096e+06	1.47374e+06	1.37435e+06	2.99718e+06	1.85415e+06	1.76819e+06	1.90732e+06	1.73459e+06
514	P55088	Aquaporin-4	Aqp4	1.77685e+07	2.01481e+07	2.67249e+07	1.84268e+07	2.47051e+07	2.00006e+07	2.29328e+07	3.26867e+07	2.53819e+07	2.64725e+07	1.03247e+08	4.30537e+07	6.14511e+07	7.72885e+07	6.6321e+07	8.47844e+07	3.26393e+07	4.40181e+07	3.4732e+07	5.48955e+07	1.03941e+08	3.62649e+07	6.29903e+07	1.95321e+07	5.44277e+07	3.75849e+07	6.13452e+07	3.97601e+07	6.48443e+07	5.94807e+07
515	Q400C8	Archaemetzincin-2	Amz2	87944.2	80526.2		55300.6	45179.5	74448.2	89034.5	54381.8	56210.1	56844.2						54907.7	18347.6	46875.4	78876.2
516	Q68FF6	ARF GTPase-activating protein GIT1	Git1	1.92273e+07	1.89245e+07	1.98417e+07	1.98313e+07	2.05061e+07	1.97229e+07	2.17239e+07	1.51226e+07	1.47211e+07	1.54431e+07	1.28379e+07	1.18262e+07	1.45734e+07	1.38721e+07	9.50231e+06	1.49754e+07	1.10412e+07	1.23733e+07	1.28985e+07	1.53057e+07	1.43762e+07	1.56953e+07	1.46698e+07	1.16599e+07	1.28604e+07	1.51326e+07	1.31866e+07	1.08384e+07	1.53122e+07	1.33767e+07
517	Q8K221	Arfaptin-2	Arfip2	1.55724e+06	888769	1.92491e+06	1.03131e+06	1.05123e+06	1.89348e+06	1.93678e+06	1.29757e+06	948422	984952	1.75461e+06	1.26157e+06	2.73536e+06	1.73467e+06	1.73389e+06	1.92491e+06	1.57497e+06	4.30411e+06	2.24343e+06	684016	1.98627e+06	1.60426e+06	1.24132e+06	999438	675546	1.15075e+06	1.79308e+06	972269	1.08759e+06	467080
518	Q8K2K6	Arf-GAP domain and FG repeat-containing protein 1	Agfg1	1.09964e+06	1.36707e+06	1.95857e+06	1.80652e+06	1.99157e+06	2.33336e+06	1.53733e+06	2.12072e+06	2.08231e+06	1.85006e+06	1.77207e+06	1.85848e+06	1.72672e+06	1.5955e+06	1.5754e+06	1.38833e+06	2.27116e+06	1.91065e+06	1.30001e+06	1.00779e+06	1.60044e+06	1.13309e+06	1.50339e+06	941017	2.2955e+06	1.59046e+06	1.09453e+06	1.4909e+06	2.14207e+06	1.61056e+06
519	Q80WC7	Arf-GAP domain and FG repeat-containing protein 2	Agfg2	555688	642915	464980	524625	577919	568255	707721	570626	460763	1.41323e+06	556261	508894	650809	942509	1.04052e+06	795249	676104	875889	433853	606132	595110	689058	709212	393403	449681	681950	1.43607e+06	1.06486e+06	527966	673924
520	Q6ZQK5	Arf-GAP with coiled-coil, ANK repeat and PH domain-containing protein 2	Acap2	3.15313e+06	2.76212e+06	2.41143e+06	2.41661e+06	3.93509e+06	2.7903e+06	3.41223e+06	2.99405e+06	2.81539e+06	2.69429e+06	4.29674e+06	2.51077e+06	3.48357e+06	5.70876e+06	4.03592e+06	2.89102e+06	3.10083e+06	3.59476e+06	3.80529e+06	2.48539e+06	2.9025e+06	2.46251e+06	3.23244e+06	3.88853e+06	3.68242e+06	4.33578e+06	5.26355e+06	3.22727e+06	2.19054e+06	2.34935e+06
521	Q8R2V5	Arf-GAP with dual PH domain-containing protein 2	Adap2	1.17609e+06	1.33305e+06	1.03878e+06	1.36367e+06	2.20843e+06	1.32361e+06	1.77276e+06	1.12438e+06	2.88723e+06	1.93399e+06	752121	1.80506e+06	570184	1.95759e+06	987540	534273	1.13144e+06	635782	978642	1.11578e+06	477038	1.30558e+06	436427	1.33198e+06	846320	472282	450450	948831	833958	891148
522	Q8BXK8	Arf-GAP with GTPase, ANK repeat and PH domain-containing protein 1	Agap1	641929	364955	384220	507983	300361	268507	629779	403781	398194	369946	862070	702061	755899	470162	738472	668202	725370	609681	495994	255998	679716	590936	628872	495777	411923	1.07107e+06	588683	1.20067e+06	669921	531368
523	Q3UHD9	Arf-GAP with GTPase, ANK repeat and PH domain-containing protein 2	Agap2	7.07004e+06	5.29871e+06	4.44383e+06	5.04768e+06	4.66234e+06	5.78176e+06	4.66777e+06	5.07392e+06	5.96971e+06	5.49171e+06	4.63741e+06	4.3587e+06	5.55807e+06	5.39011e+06	4.0087e+06	4.22283e+06	4.7398e+06	4.51059e+06	3.91945e+06	4.88834e+06	5.31807e+06	6.0291e+06	5.76406e+06	6.69938e+06	5.70091e+06	5.83119e+06	6.23233e+06	4.46758e+06	6.6983e+06	5.48623e+06
524	Q8VHH5	Arf-GAP with GTPase, ANK repeat and PH domain-containing protein 3	Agap3	3.52364e+06	4.77534e+06	3.18787e+06	3.73614e+06	4.34598e+06	6.21124e+06	5.03622e+06	2.93663e+06	3.40407e+06	4.92361e+06	4.27907e+06	3.91919e+06	6.00625e+06	5.15965e+06	5.36608e+06	4.5887e+06	6.14944e+06	5.70064e+06	6.287e+06	2.26556e+06	6.19277e+06	3.08871e+06	5.05607e+06	5.76818e+06	5.52309e+06	4.0243e+06	3.64509e+06	5.90077e+06	6.7342e+06	4.7723e+06
525	Q8BZ05	Arf-GAP with Rho-GAP domain, ANK repeat and PH domain-containing protein 2	Arap2	260230	446472	400967	186967	583139	427938	273601	239894	162986	490294	2.28147e+06	2.33056e+06	809152	1.17003e+06	1.24098e+06	848865	2.13925e+06	939372	1.08543e+06	117011	529621	1.86086e+06	1.22251e+06	764417	453361	633774	1.46157e+06	3.78913e+06	1.13591e+06	444848
526	Q9QWY8	Arf-GAP with SH3 domain, ANK repeat and PH domain-containing protein 1	Asap1	2.33116e+06	1.41185e+06	1.11312e+06	2.76684e+06	3.77191e+06	2.68713e+06	3.18741e+06	4.293e+06	1.38301e+06	4.2165e+06	5.66872e+06	3.66711e+06	6.24892e+06	7.17053e+06	4.00846e+06	4.42326e+06	5.04141e+06	3.70873e+06	1.71849e+06	536948	5.13582e+06	7.47407e+06	5.52745e+06	3.60049e+06	3.04002e+06	3.13001e+06	4.55112e+06	1.67573e+06	2.22724e+06	5.19542e+06
527	Q7SIG6	Arf-GAP with SH3 domain, ANK repeat and PH domain-containing protein 2	Asap2	1.1518e+07	8.47043e+06	8.41393e+06	6.88762e+06	5.69228e+06	9.00312e+06	8.2463e+06	6.6261e+06	8.19418e+06	8.93943e+06	7.67933e+06	7.89835e+06	9.18891e+06	8.91186e+06	1.28309e+07	9.9632e+06	1.56014e+07	1.05527e+07	1.07315e+07	7.65938e+06	1.04949e+07	1.32794e+07	1.18275e+07	9.15286e+06	8.36512e+06	7.37209e+06	1.11952e+07	1.34275e+07	1.07769e+07	8.71957e+06
528	A2APY7	Arginine-hydroxylase NDUFAF5, mitochondrial	Ndufaf5		177074	266546	145571					182938		935070	1.20486e+06	501373	597076	448204	1.76305e+06	635750	715880	825975	86483.7	337036	312551	431841	394485	471308	384427	290348	296865	353066	627273
529	Q9D0I9	Arginine--tRNA ligase, cytoplasmic	Rars1	9.11263e+06	8.73696e+06	9.09921e+06	8.4221e+06	1.00063e+07	9.09803e+06	8.71399e+06	1.08084e+07	6.73842e+06	7.85404e+06	5.75e+06	7.48879e+06	6.95112e+06	5.4258e+06	5.15004e+06	4.64806e+06	6.72602e+06	6.11048e+06	9.65209e+06	9.79212e+06	9.34838e+06	9.1559e+06	4.42668e+06	1.29859e+07	1.22559e+07	8.80895e+06	8.09135e+06	1.10759e+07	1.17802e+07	9.509e+06
530	Q91YI0	Argininosuccinate lyase	Asl	1.01535e+06	672016	719240	710762	708280	1.12092e+06	1.14693e+06	1.12613e+06	791641	1.25599e+06	1.8403e+06	1.43463e+06	1.57836e+06	1.79407e+06	3.02671e+06	1.8984e+06	1.88311e+06	1.43282e+06	1.3583e+06	1.00373e+06	1.44364e+06	1.48223e+06	1.88298e+06	2.46491e+06	1.63384e+06	1.22674e+06	2.40606e+06	1.23476e+06	1.96505e+06	1.63608e+06
531	P16460	Argininosuccinate synthase	Ass1	1.2058e+07	9.83221e+06	1.00486e+07	1.21128e+07	7.80702e+06	1.10542e+07	1.10692e+07	9.40286e+06	7.82173e+06	8.6018e+06	8.8442e+06	9.31365e+06	9.84244e+06	1.27732e+07	6.95394e+06	8.12087e+06	9.92926e+06	8.43323e+06	1.08769e+07	8.67249e+06	9.86508e+06	1.13443e+07	8.3223e+06	8.47099e+06	7.72907e+06	6.49261e+06	9.45265e+06	9.0862e+06	1.10724e+07	6.84769e+06
532	Q9Z2A5	Arginyl-tRNA--protein transferase 1	Ate1	722376	850600	567932	1.02205e+06	912746	888267	911900	1.54537e+06	922110	1.79526e+06	475875	285609	221345	84787	938167	463954	891044	741291	549400	311283	339754	322153	546257	169775	499350	385882		293742	471179	617696
533	P98203	Armadillo repeat protein deleted in velo-cardio-facial syndrome homolog	Arvcf	684894	402104	1.1304e+06	478231	1.93358e+06	1.17787e+06	1.09895e+06	1.16875e+06	1.62389e+06	1.83713e+06	1.71696e+06	2.46327e+06	1.28592e+06	1.80819e+06	1.09258e+06	1.70888e+06	1.93056e+06	1.67146e+06	1.44812e+06	887089	1.493e+06	2.14969e+06	1.47439e+06	1.29116e+06	1.39356e+06	1.94104e+06	1.89116e+06	2.6232e+06	1.39646e+06	901609
534	Q9D7A8	Armadillo repeat-containing protein 1	Armc1	3.25541e+06	4.93181e+06	6.11739e+06	6.06041e+06	2.5505e+06	5.45622e+06	5.49064e+06	6.32109e+06	9.10308e+06	5.02282e+06	3.31106e+06	4.27747e+06	3.75223e+06	4.32552e+06	5.03494e+06	5.84202e+06	4.54406e+06	4.68569e+06	3.90826e+06	4.63014e+06	3.66683e+06	5.14351e+06	3.52406e+06	4.76857e+06	1.6734e+06	5.77144e+06	4.51672e+06	4.58859e+06	5.31614e+06	4.87127e+06
535	Q9D0L7	Armadillo repeat-containing protein 10	Armc10	3.3709e+06	3.4491e+06	3.11123e+06	2.48557e+06	3.65557e+06	2.41082e+06	2.7047e+06	4.15043e+06	3.00062e+06	4.22998e+06	3.52872e+06	3.00618e+06	2.32696e+06	2.57088e+06	2.95506e+06	2.69962e+06	2.77663e+06	2.29689e+06	2.40773e+06	1.64169e+06	2.90749e+06	3.65363e+06	2.57297e+06	2.74635e+06	3.08377e+06	2.84091e+06	3.66977e+06	3.6454e+06	3.3382e+06	4.84014e+06
536	Q8BNU0	Armadillo repeat-containing protein 6	Armc6	4.22716e+06	4.86635e+06	5.05292e+06	4.98862e+06	4.79017e+06	5.15499e+06	5.1924e+06	4.5853e+06	5.40968e+06	4.76691e+06	8.11281e+06	6.94899e+06	6.39027e+06	7.25032e+06	8.90011e+06	9.60061e+06	8.35173e+06	8.4859e+06	4.68121e+06	5.15543e+06	7.91511e+06	8.14433e+06	5.19176e+06	6.2514e+06	7.23997e+06	8.68341e+06	6.8095e+06	7.68708e+06	6.36587e+06	6.77248e+06
537	Q9DBR3	Armadillo repeat-containing protein 8	Armc8			259756				252072				2.00118e+06	1.00317e+06	938626	912004	117565	875421	111460	737296	576763	2656.5	1.78152e+06	1.4164e+06	1.9319e+06	1.70315e+06	1.00149e+06	1.55779e+06	1.41763e+06	1.33733e+06	1.03633e+06	1.26308e+06
538	Q8BHS6	Armadillo repeat-containing X-linked protein 3	Armcx3	77054.4	92853.7	88941.4	64553	45260.2	96423.7	93330.1	84168	58970	35455.1	285537	264486	183800	177460	223308	295910	215295	222623	215168	90151.9	302093	175221	244553	190815	133527	384448	196662	309557	162520	113178
539	Q6PD19	Armadillo-like helical domain-containing protein 3	Armh3					181863						157080	142005	128703	182710	177559	247462	118826	197450	109415	105131	139959	141274	131243		113797	42201	135786	169988	85863	157917
540	O88533	Aromatic-L-amino-acid decarboxylase	Ddc	377885	203824	475287	1.3265e+06	1.16823e+06	1.40236e+06	1.10172e+06	581953	624257	1.25218e+06	1.28232e+06	1.21213e+06	4.31946e+06	1.01097e+06	2.25631e+06	3.11703e+06	888291	3.81659e+06	2.70065e+06	386474	1.39615e+06	674870	2.62187e+06	771271	830101	1.50353e+06	358919	1.75691e+06	785199	943283
541	Q9D0A3	Arpin	Arpin					353157			642556	315631		113261								99465.5		57115.1	124715					356243		73980.2	65042.7
542	Q91WU5	Arsenite methyltransferase	As3mt	591647	533482	571654	32514.6	130786	191689	231126	218784	80728.8	168528	273444	539325	447276	532339	217166	409267	201917	654266	290972	653545	351961	253021	345661	315377	107540	295978	540740	290825	460079	278475
543	Q61324	Aryl hydrocarbon receptor nuclear translocator 2	Arnt2		414498		279330	282997			343712		290280		228782	674226		111500	201418			143199	86442.7		219956		90567.4		371711
544	P50294	Arylamine N-acetyltransferase 1	Nat1											49946.8	121273	64480.2	151076	128733	153457	29206.6	111867	116004		408038	54380.4	85914.1		58291.6	100422	26466.8	109746	69315.9	68095.1
545	P50428	Arylsulfatase A	Arsa	1.29013e+06	853698	1.12346e+06	975294	1.02188e+06	1.3107e+06	994575	1.06595e+06	834416	905292	1.56231e+06	2.02894e+06	1.89927e+06	1.41617e+06	1.66383e+06	1.55214e+06	1.57292e+06	2.00831e+06	1.4649e+06	1.04461e+06	2.92234e+06	1.82093e+06	1.56527e+06	2.67531e+06	1.93975e+06	2.74585e+06	1.63459e+06	2.01112e+06	1.8915e+06	1.41996e+06
546	P63115	Asc-type amino acid transporter 1	Slc7a10	448293	659333	376581	911183	23696.2	114704	952708	1.08416e+06	928786	882909	441595	621174	434390	314685	676092	773801	860008	467330	886824	975347	840174	364414	683819	858714	248987	525888	733197	432461	640308	294605
547	Q61024	Asparagine synthetase [glutamine-hydrolyzing]	Asns	1.61709e+06	4.6443e+06	2.76473e+06	1.45542e+06	2.66263e+06	3.11304e+06	4.63975e+06	2.66519e+06	2.18685e+06	5.06909e+06	1.05163e+06	3.1962e+06	2.33505e+06	2.39155e+06	2.17754e+06	3.99807e+06	3.89461e+06	1.71233e+06	1.67255e+06	2.5333e+06	3.84914e+06	1.60218e+06	2.41007e+06	2.07807e+06	3.98325e+06	1.63965e+06	1.46973e+06	1.81563e+06	2.38029e+06	5.82061e+06
548	Q8BP47	Asparagine--tRNA ligase, cytoplasmic	NARS1	4.02301e+07	3.99441e+07	4.11389e+07	3.04275e+07	3.35074e+07	3.84967e+07	3.92375e+07	3.88758e+07	2.82046e+07	3.3564e+07	2.63991e+07	3.00814e+07	2.4272e+07	2.23711e+07	2.28868e+07	2.02688e+07	1.93895e+07	2.69192e+07	2.4054e+07	3.38515e+07	2.33227e+07	2.55115e+07	2.27839e+07	2.18943e+07	2.76943e+07	2.62725e+07	2.17759e+07	2.57644e+07	2.47173e+07	2.51454e+07
549	P05201	Aspartate aminotransferase, cytoplasmic	Got1	2.00696e+08	2.17204e+08	2.28243e+08	2.372e+08	2.41368e+08	1.95006e+08	2.16528e+08	2.03416e+08	2.15333e+08	1.89878e+08	2.15141e+08	2.02001e+08	1.78614e+08	2.12948e+08	1.67942e+08	1.60728e+08	1.52499e+08	1.72757e+08	2.04016e+08	2.19524e+08	1.14638e+08	2.54116e+08	2.35974e+08	2.25739e+08	1.75791e+08	1.1574e+08	2.10281e+08	2.35388e+08	2.06906e+08	2.32072e+08
550	P05202	Aspartate aminotransferase, mitochondrial	Got2	2.59296e+08	2.05535e+08	2.35221e+08	2.88544e+08	2.86952e+08	2.79537e+08	2.56498e+08	2.20195e+08	2.89091e+08	2.91961e+08	4.37538e+08	2.30755e+08	3.55465e+08	5.19161e+08	1.83996e+08	4.35151e+08	1.83921e+08	5.0431e+08	2.66528e+08	2.50726e+08	2.83803e+08	2.802e+08	2.55293e+08	3.65673e+08	2.93228e+08	2.69545e+08	4.02783e+08	2.91713e+08	5.13735e+08	3.58922e+08
551	Q2TA57	Aspartate beta-hydroxylase domain-containing protein 1	Asphd1	99868.7	107832	133246	146127		59831.6	137440	239621	193526	172633	249197			103863	166868	143568	144162	201009	192065	176261		244388	203208	61160		112386	188040	136982	148884	79611.1
552	Q80VP9	Aspartate beta-hydroxylase domain-containing protein 2	Asphd2	232858	989799	621100	272699	762086	948359	842043	876023	501255	1.09718e+06	887027	714611	856055	549585	412503	820754	1.35084e+06	1.07822e+06	1.24814e+06	930429	385446	786079	634445	431061	135156	997214	601341	657609	581228	1.095e+06
553	Q922B2	Aspartate--tRNA ligase, cytoplasmic	Dars1	1.5373e+07	1.49824e+07	1.49298e+07	1.0369e+07	1.29663e+07	1.37424e+07	1.28788e+07	1.42381e+07	1.21147e+07	1.00995e+07	1.26065e+07	1.1316e+07	9.94919e+06	9.99338e+06	1.09034e+07	9.73638e+06	1.06702e+07	1.02939e+07	1.49616e+07	1.55369e+07	9.33534e+06	9.97604e+06	1.27169e+07	9.23534e+06	9.68413e+06	1.087e+07	9.70021e+06	1.40576e+07	8.99255e+06	1.30315e+07
554	Q8BIP0	Aspartate--tRNA ligase, mitochondrial	Dars2	2.01114e+06	1.46602e+06	1.43933e+06	409977	579636	662450	657047	576109	131100	395105	1.36129e+06	137467	949985	123387	977687	157433	81566.4	75194.6	1.05977e+06	1.4525e+06	984438	1.16756e+06	515955	678220	696286	796321	1.64134e+06	746688	1.02949e+06	730450
555	Q8R3P0	Aspartoacylase	Aspa	1.64078e+06	1.16041e+06	1.4105e+06	1.89911e+06	1.42474e+06	1.25153e+06	1.10283e+06	1.28315e+06	3.26689e+06	1.81869e+06	1.39496e+06	981583	1.04404e+06	1.35375e+06	1.63525e+06	1.46003e+06	585770	778832	701183	1.36987e+06	2.02719e+06	1.71831e+06	2.30989e+06	2.83893e+06	2.10715e+06	1.21648e+06	1.21771e+06	1.9152e+06	2.27562e+06	1.19007e+06
556	Q9Z2W0	Aspartyl aminopeptidase	Dnpep	5.41793e+06	5.18083e+06	4.66854e+06	5.46414e+06	3.82387e+06	4.56153e+06	2.86183e+06	3.60528e+06	4.96834e+06	5.00401e+06	1.32387e+07	1.1789e+07	8.31889e+06	9.52237e+06	1.07976e+07	1.00741e+07	1.0391e+07	9.70156e+06	1.14725e+07	7.90101e+06	1.0423e+07	1.07703e+07	1.40046e+07	9.94609e+06	1.20329e+07	1.00783e+07	8.61101e+06	1.61868e+07	7.12876e+06	8.39744e+06
557	Q8BSY0	Aspartyl/asparaginyl beta-hydroxylase	Asph	1.00982e+06	716333	1.03178e+06	419575	932694	818213	359084	541784	141550	205684	791943	499082	544552	583639	505125	463634	304930	522314	538537	317185	618244	436683	297517	1.01682e+06	561687	189905	381989	374867	343179	455358
558	Q62048	Astrocytic phosphoprotein PEA-15	Pea15	2.44847e+07	2.30856e+07	2.49088e+07	2.93271e+07	2.18492e+07	3.26474e+07	2.29625e+07	2.14033e+07	2.93363e+07	2.61784e+07	2.92993e+07	3.23406e+07	2.73632e+07	2.37486e+07	5.32172e+07	3.90307e+07	3.92973e+07	4.81193e+07	2.36806e+07	3.07813e+07	2.31664e+07	2.36141e+07	3.04354e+07	6.06089e+07	4.72339e+07	3.65635e+07	2.11371e+07	2.56209e+07	3.37922e+07	4.96772e+07
559	Q80Z10	Astrotactin-2	Astn2	713716	607280	678440	793200	473599	904184	435414	770826	781417	489233	1.21624e+06	370410	582786	386120	595575	465363	699503	443498	585054	336351	604594	616200	394332	472802	507142	913034	551128	923547	616037	474816
560	P28658	Ataxin-10	Atxn10	3.15109e+06	3.82852e+06	5.0934e+06	3.09648e+06	3.43229e+06	2.77937e+06	3.44628e+06	3.87483e+06	2.90779e+06	2.64409e+06	3.79185e+06	5.44975e+06	5.00789e+06	4.42193e+06	5.20112e+06	4.53456e+06	4.62034e+06	4.22953e+06	3.10028e+06	5.50978e+06	6.06547e+06	3.78522e+06	4.19561e+06	5.25218e+06	6.04002e+06	7.45216e+06	4.66434e+06	4.40821e+06	5.29411e+06	5.91163e+06
561	O70305	Ataxin-2	Atxn2	2.75982e+06	2.5406e+06	2.73062e+06	2.30654e+06	3.3985e+06	2.94399e+06	2.7663e+06	2.86196e+06	2.65125e+06	3.66345e+06	5.39578e+06	8.19932e+06	5.27138e+06	4.34807e+06	5.01409e+06	5.43158e+06	6.91999e+06	3.4382e+06	9.00274e+06	1.62944e+06	4.18582e+06	4.16094e+06	3.50322e+06	3.92628e+06	4.51549e+06	4.35896e+06	6.89494e+06	4.77225e+06	7.25347e+06	198741
562	Q7TQH0	Ataxin-2-like protein	Atxn2l	755097	739076	549349	808778	1.09617e+06	938348	294659	581850	550653	758445	922706	906424	290764	204954	493013	873288	504227	963597	642702	491005	784862	557616	982579	923866	739279	621702	1.66646e+06	548381	2.06372e+06	1.08021e+06
563	Q8BH66	Atlastin-1	Atl1	1.46857e+07	1.28024e+07	1.21242e+07	1.26718e+07	1.10197e+07	1.02351e+07	1.12511e+07	9.03019e+06	1.13984e+07	9.75164e+06	1.74705e+07	1.68505e+07	1.69583e+07	1.9676e+07	1.58405e+07	1.79282e+07	1.48087e+07	1.90031e+07	1.25977e+07	1.67223e+07	1.9938e+07	1.83027e+07	1.99109e+07	1.63842e+07	1.51481e+07	2.17959e+07	1.84937e+07	2.15449e+07	1.336e+07	1.82249e+07
564	Q6PA06	Atlastin-2	Atl2	2.43125e+06	1.85799e+06	2.52986e+06	1.93987e+06	2.19882e+06	2.24358e+06	1.77363e+06	2.03641e+06	1.73981e+06	1.5941e+06	3.15295e+06	3.80488e+06	2.40119e+06	1.99913e+06	2.61787e+06	2.63762e+06	3.28904e+06	2.50905e+06	2.11759e+06	2.36364e+06	2.65779e+06	3.37512e+06	4.70849e+06	2.66272e+06	3.95966e+06	4.29026e+06	2.27183e+06	3.45236e+06	4.17235e+06	3.37717e+06
565	Q91YH5	Atlastin-3	Atl3	1.294e+06	2.02718e+06	1.99657e+06	1.66927e+06	1.65264e+06	1.69163e+06	1.93559e+06	1.08463e+06	2.75008e+06	2.9491e+06	2.69177e+06	2.31033e+06	1.93303e+06	1.98789e+06	1.58384e+06	2.72698e+06	2.42433e+06	1.63589e+06	1.72925e+06	1.45927e+06	2.13136e+06	2.35496e+06	2.51078e+06	1.51893e+06	2.71411e+06	1.15701e+06	1.10416e+06	1.37406e+06	2.17377e+06	2.66362e+06
566	Q9CQQ7	ATP synthase F(0) complex subunit B1, mitochondrial	Atp5pb	5.0391e+07	4.7557e+07	2.29389e+07	3.76736e+07	3.75205e+07	3.95874e+07	4.27742e+07	3.25668e+07	3.84211e+07	3.0776e+07	3.68521e+07	3.12198e+07	3.26424e+07	3.56236e+07	3.22934e+07	2.57107e+07	3.14915e+07	3.12867e+07	2.91813e+07	4.76789e+07	8.81965e+07	9.34957e+07	8.29608e+07	7.14741e+07	5.94234e+07	5.19639e+07	6.15583e+07	6.3223e+07	7.75387e+07	4.14746e+07
567	Q9CR84	ATP synthase F(0) complex subunit C1, mitochondrial	Atp5mc1	179633	197199	151367	237195	106113	201734	193222	270125	325020	131292	19963	30288.7	19285.9	20744.5	14142.4	41292.1	28951.3	22006.7	46707.5	98920.6		11051	15256.1	6442.16		17264.8	18493.6	35952.6	15445.6	10145.2
568	Q78IK2	ATP synthase membrane subunit DAPIT, mitochondrial	Atp5md	534525	463704	445918	706868	673708	486195	476325	488852	707684	512868	370850	335319	371177	348484	345302	381978	315148	442463	338025	667917	259991	226929	269609	246514	273644	239493	328193	319867	305145	245163
569	Q811I0	ATP synthase mitochondrial F1 complex assembly factor 1	Atpaf1	5.5095e+06	5.28143e+06	5.13315e+06	4.21246e+06	2.18576e+06	5.4231e+06	4.33195e+06	2.99546e+06	2.44332e+06	1.7512e+06	2.1215e+06	4.00227e+06	2.91018e+06	3.25627e+06	2.75375e+06	3.91763e+06	3.52731e+06	2.84376e+06	2.93948e+06	5.37458e+06	3.47731e+06	2.41102e+06	3.33241e+06	2.23351e+06	3.09995e+06	2.73443e+06	2.74107e+06	3.76293e+06	3.53112e+06	4.61025e+06
570	P03930	ATP synthase protein 8	Mtatp8	1.20325e+06		1.14922e+06	69944.3		1.14935e+06			74315.6		692408	832593	809608	601987	751433		680507	1.13367e+06		65110.2	359738	393703	557054	534849	1.06158e+06	387714	374243	774830	519149	476884
571	Q03265	ATP synthase subunit alpha, mitochondrial	Atp5f1a	8.30134e+08	8.1096e+08	9.22069e+08	1.1226e+09	9.6905e+08	8.59545e+08	8.89641e+08	9.42978e+08	1.17241e+09	9.30791e+08	1.14228e+09	1.42996e+09	1.3527e+09	1.33315e+09	1.30115e+09	1.02876e+09	1.95043e+09	1.16405e+09	1.43866e+09	1.26265e+09	1.1868e+09	9.09464e+08	1.11851e+09	1.22988e+09	1.24548e+09	1.00127e+09	1.17651e+09	1.0988e+09	1.27586e+09	1.24346e+09
572	P56480	ATP synthase subunit beta, mitochondrial	Atp5f1b	1.32509e+09	1.41781e+09	1.32892e+09	1.08939e+09	1.254e+09	1.30861e+09	1.20485e+09	1.23937e+09	1.10149e+09	1.14392e+09	1.37012e+09	1.26851e+09	1.31789e+09	1.21438e+09	1.36016e+09	1.16312e+09	1.33492e+09	1.08152e+09	1.27304e+09	1.36801e+09	9.59777e+08	1.43358e+09	1.23254e+09	1.41128e+09	1.12339e+09	1.27377e+09	1.30317e+09	1.38084e+09	1.38327e+09	1.28039e+09
573	Q9DCX2	ATP synthase subunit d, mitochondrial	Atp5pd	1.18244e+08	1.2133e+08	1.34879e+08	8.76453e+07	5.58007e+07	1.02292e+08	1.00784e+08	5.77921e+07	5.21851e+07	4.23288e+07	1.01792e+08	8.95583e+07	7.9611e+07	8.21169e+07	8.32898e+07	7.83438e+07	1.39646e+08	1.22925e+08	8.35255e+07	1.25072e+08	1.07784e+08	1.15137e+08	9.21624e+07	1.0739e+08	9.0708e+07	1.18154e+08	1.04754e+08	9.54506e+07	1.07236e+08	9.48446e+07
574	Q9D3D9	ATP synthase subunit delta, mitochondrial	Atp5f1d	1.59103e+06	1.34061e+06	372658	2.27079e+06	738304	1.39517e+06	316965	547524	2.51893e+06	776990	7.48102e+06	6.45589e+06	9.08991e+06	2.74092e+06	1.92298e+06	7.56884e+06	6.5301e+06	8.19536e+06	3.08847e+06	9.83678e+06	1.36108e+07	7.59813e+06	1.47124e+07	5.59014e+06	480891	7.62915e+06	6.17626e+06	1.24551e+07	9.42164e+06	932202
575	Q06185	ATP synthase subunit e, mitochondrial	Atp5me	7.5284e+06	9.30417e+06	1.13202e+07	1.53713e+07	1.06666e+07	8.29054e+06	9.07735e+06	1.68493e+07	1.71204e+07	1.08856e+07	1.36671e+07	8.87831e+06	1.30498e+07	1.14152e+07	1.06686e+07	8.28299e+06	1.11085e+07	1.16199e+07	8.01702e+06	1.47605e+07	6.96974e+06	9.59965e+06	9.10879e+06	8.33384e+06	8.60775e+06	8.43693e+06	9.32647e+06	1.06266e+07	9.98993e+06	1.16644e+07
576	P56135	ATP synthase subunit f, mitochondrial	Atp5mf	1.30086e+08	1.23776e+08	1.29124e+08	1.31417e+08	1.40072e+08	1.33687e+08	1.37133e+08	1.09994e+08	5.15784e+07	4.87358e+07	4.96838e+07	4.77534e+07	5.01494e+07	4.36703e+07	5.3948e+07	5.00077e+07	6.49507e+07	8.11425e+07	7.39992e+07	1.01732e+08	4.27354e+07	4.948e+07	2.73964e+07	3.89665e+07	4.31691e+07	3.40797e+07	4.43951e+07	6.09375e+07	5.22559e+07	5.25982e+07
577	Q9CPQ8	ATP synthase subunit g, mitochondrial	Atp5mg	4.78217e+07	3.92592e+07	3.18382e+07	3.05601e+07	5.22643e+07	5.0594e+07	5.2881e+07	5.33203e+07	5.59175e+07	5.51632e+07	3.09671e+07	2.81653e+07	2.29298e+07	2.55256e+07	2.23315e+07	2.63043e+07	2.87982e+07	2.18472e+07	1.85069e+07	3.83423e+07	1.31252e+07	3.61891e+07	2.27559e+07	2.78733e+07	1.6734e+07	4.2494e+07	2.47423e+07	1.4769e+07	1.79566e+07	2.33111e+07
578	Q91VR2	ATP synthase subunit gamma, mitochondrial	Atp5f1c	2.09473e+07	1.78576e+07	1.80623e+07	2.38471e+07	2.03016e+07	1.55895e+07	1.59208e+07	1.36852e+07	1.97493e+07	1.28547e+07	1.35815e+07	1.08501e+07	1.47135e+07	1.16584e+07	1.36666e+07	1.16351e+07	1.06303e+07	1.53512e+07	1.1812e+07	3.29165e+07	1.2265e+07	1.01095e+07	9.40266e+06	1.02421e+07	1.29331e+07	1.19646e+07	1.28154e+07	1.25816e+07	9.32492e+06	9.33496e+06
579	Q9DB20	ATP synthase subunit O, mitochondrial	Atp5po	1.45336e+08	1.53525e+08	1.47484e+08	1.54041e+08	2.05309e+08	1.72857e+08	1.82449e+08	1.95152e+08	1.25977e+08	1.83359e+08	1.77292e+08	2.71603e+08	1.94067e+08	2.04177e+08	1.91044e+08	2.36336e+08	1.60216e+08	2.15614e+08	2.25973e+08	8.30507e+07	2.4449e+08	1.74512e+08	1.60046e+08	2.30241e+08	2.02109e+08	1.76575e+08	2.90373e+08	2.14111e+08	1.59028e+08	1.87132e+08
580	Q9CRA7	ATP synthase subunit s, mitochondrial	Dmac2l	1.40352e+06	1.15439e+06	667061	1.16192e+06	1.58997e+06	1.08906e+06	1.91248e+06	1.06943e+06	879337	1.6576e+06	1.82498e+06	1.98986e+06	2.21643e+06	2.32033e+06	1.44216e+06	1.56923e+06	1.3007e+06	1.67378e+06	1.26473e+06	605131	1.64921e+06	1.39967e+06	1.39541e+06	1.77022e+06	1.40087e+06	778613	2.10125e+06	2.02893e+06	1.26409e+06	1.43539e+06
581	P97450	ATP synthase-coupling factor 6, mitochondrial	Atp5pf	2.75688e+06	2.86354e+06	2.55158e+06	3.86808e+06	2.72711e+06	2.20743e+06	3.20158e+06	2.46131e+06	1.60932e+06	1.08416e+06	3.28805e+06	1.15224e+06	1.9647e+06	1.56129e+06	1.07261e+06	2.65806e+06	880325	842284	955468	2.08971e+06	2.95974e+06	4.00606e+06	1.59533e+06	3.46185e+06	8.96683e+06	807429	1.45385e+06	1.13014e+06	968973	7.94151e+06
582	Q9D5T0	ATPase family AAA domain-containing protein 1	Atad1	3.83468e+06	2.17515e+06	2.48126e+06	2.1707e+06	3.07399e+06	3.79745e+06	2.59752e+06	3.29213e+06	3.24454e+06	3.08499e+06	1.66568e+06	2.02363e+06	1.59205e+06	2.44626e+06	1.9437e+06	1.51332e+06	2.01015e+06	1.30827e+06	2.22681e+06	3.21463e+06	3.15573e+06	3.5232e+06	2.07922e+06	2.87339e+06	2.88161e+06	1.94311e+06	2.15703e+06	1.71487e+06	2.52513e+06	1.94853e+06
583	Q925I1	ATPase family AAA domain-containing protein 3	Atad3	5.54455e+06	4.97909e+06	5.53776e+06	4.76872e+06	5.66363e+06	5.18727e+06	6.73674e+06	5.0347e+06	5.10317e+06	7.17084e+06	3.75426e+06	4.09055e+06	7.24837e+06	3.74148e+06	3.25449e+06	3.41806e+06	3.96626e+06	4.22144e+06	5.55957e+06	5.09666e+06	6.1714e+06	8.66419e+06	6.97438e+06	6.63019e+06	5.28519e+06	4.09231e+06	5.30595e+06	4.1525e+06	5.41916e+06	6.22209e+06
584	O54984	ATPase GET3	Get3	1.9533e+07	1.73512e+07	1.87889e+07	2.18557e+07	2.15501e+07	2.253e+07	2.34333e+07	2.41917e+07	1.51664e+07	1.79149e+07	1.24972e+07	1.37642e+07	1.00689e+07	1.17679e+07	1.19228e+07	1.26076e+07	1.32332e+07	1.09798e+07	1.11079e+07	1.56986e+07	1.26626e+07	1.22022e+07	1.57733e+07	1.47947e+07	1.2536e+07	1.43169e+07	1.58991e+07	1.1053e+07	1.56441e+07	7.9933e+06
585	Q91XU0	ATPase WRNIP1	Wrnip1	86988.4	99859.3	107463	110170	101176	107935	115767	131170	126914	112837	258475	177152	221397	255294	182044	234032	218545	237771	148289	56089.5	244810	194646	178608	202407	177854	206867	210387	284723	169393	137223
586	P41234	ATP-binding cassette sub-family A member 2	Abca2	719833	137363	157475	469950	446372	499623	324687	233963	405614	244723	981865	696202	1.12574e+06	780947	580010	1.03432e+06	1.10947e+06	690630	607863	347093	334235	362423	427413	310015	273493	202890	103015	276209	373921	299649
587	Q8R420	ATP-binding cassette sub-family A member 3	Abca3	233426	236108	316506	19709	231068	31021.3	287228	30673.1		21209.8	326367	495250	195654	292215	264056	263074	198516	35842.1	186533	179669	169210	1.13088e+06	752099	491331	295709	315296	819285	769227	751276	212192
588	Q8K448	ATP-binding cassette sub-family A member 5	Abca5	364784	529338	416705	488270	163727	156506	27191.4	209165	147099	50407.3	363574	647317	341793	217493	653202	279378	874385	443476	467634	733319	430408	242764	254762	518788	158381	547988	310951	279682	611423	100179
589	Q91V24	ATP-binding cassette sub-family A member 7	Abca7											113619	97646.2					314176		229849			91709.7	573523			470778		329278	281691
590	Q8K449	ATP-binding cassette sub-family A member 9	Abca9		133947	219324	103392	319993		175042	222922		296934	73137.6	118682	144598	117555	139564	151278	94159.8	187073	353950	341547	73205.7	77009.1	113815	119113	77832.4	125185	39346	193059	138013	114476
591	Q9DC29	ATP-binding cassette sub-family B member 6, mitochondrial	Abcb6	105154	119078	77455.9	153340	305927	201324	135967	158863		191580	180588	172576	263491	156442	159653	150992	214077	143252	115657		189280	195973	185923	148744	231280	150550	225683	153084	202444
592	Q61102	ATP-binding cassette sub-family B member 7, mitochondrial	Abcb7	6.69427e+06	6.46995e+06	7.89285e+06	6.73293e+06	9.78018e+06	9.91289e+06	7.48224e+06	8.65317e+06	5.8722e+06	8.38825e+06	4.71672e+06	5.78038e+06	4.92846e+06	4.34506e+06	4.88726e+06	4.69547e+06	7.45436e+06	4.97842e+06	5.6523e+06	5.89321e+06	4.57803e+06	5.45207e+06	3.64778e+06	5.75926e+06	4.58612e+06	5.46864e+06	6.89483e+06	5.15934e+06	4.67805e+06	4.61637e+06
593	Q9JJ59	ATP-binding cassette sub-family B member 9	Abcb9	736187	573410	297535	703163	855954	848184	618174	693724	843887	864537	309400	263652	362061	270724	328602	340747	329551	303489	199912	554733	311464	345088	318947	300523	192863	486509	256048	292931	384910	216464
594	Q61285	ATP-binding cassette sub-family D member 2	Abcd2																					123947	70403.9	45379.3	39477.2		45902.5	56447.5	58793	53026.1	45208.7
595	P55096	ATP-binding cassette sub-family D member 3	Abcd3	3.21418e+06	3.22768e+06	4.00621e+06	3.59095e+06	3.04149e+06	4.1573e+06	3.04407e+06	3.31932e+06	2.53842e+06	4.50671e+06	6.47649e+06	5.31755e+06	4.17444e+06	6.87505e+06	9.07048e+06	4.41286e+06	6.76881e+06	7.34642e+06	6.75578e+06	4.63429e+06	5.76836e+06	3.63912e+06	3.58372e+06	5.96787e+06	4.97589e+06	1.06234e+07	6.40356e+06	4.75261e+06	5.41024e+06	5.41143e+06
596	P61222	ATP-binding cassette sub-family E member 1	Abce1	802343	480813	1.13147e+06	940946	392976	203297	1.17075e+06	1.37355e+06	1.06692e+06	1.31129e+06	1.07013e+06	813524	778380	964041	1.04762e+06	1.27329e+06	1.14196e+06	1.03856e+06	881752	723595	1.68614e+06	1.80524e+06	1.77983e+06	1.31481e+06	1.88328e+06	1.25641e+06	1.044e+06	1.68743e+06	1.59163e+06	1.84536e+06
597	Q6P542	ATP-binding cassette sub-family F member 1	Abcf1	5.16202e+06	5.22916e+06	2.85882e+06	2.80097e+06	1.88967e+06	4.39041e+06	3.91381e+06	3.32721e+06	3.30953e+06	3.57943e+06	2.06525e+06	2.87254e+06	868491	3.00639e+06	1.62236e+06	1.93504e+06	1.98754e+06	1.53475e+06	3.17287e+06	2.24608e+06	634093	8.49735e+06	2.75975e+06	3.49622e+06	1.11406e+07	6.55616e+06	638525	6.2586e+06	2.79694e+06	353916
598	Q99LE6	ATP-binding cassette sub-family F member 2	Abcf2	2.75356e+06	2.51848e+06	2.56683e+06	2.03949e+06	1.58395e+06	2.25628e+06	2.93938e+06	2.14654e+06	1.98559e+06	2.11511e+06	3.00627e+06	2.93756e+06	1.28518e+06	2.83635e+06	1.7354e+06	1.22519e+06	3.54649e+06	2.39402e+06	2.73913e+06	2.14302e+06	1.34402e+06	2.19666e+06	2.23649e+06	2.07829e+06	2.07877e+06	3.06948e+06	2.54732e+06	3.39559e+06	1.70865e+06	2.55741e+06
599	Q8K268	ATP-binding cassette sub-family F member 3	Abcf3	969301	885982	1.12612e+06	1.11337e+06	1.32679e+06	954593	918588	1.46749e+06	1.2698e+06	1.5742e+06	1.35928e+06	1.56653e+06	1.24014e+06	1.19905e+06	881643	1.35696e+06	1.02913e+06	1.5876e+06	1.27025e+06	1.1524e+06	1.26846e+06	801424	487576	568035	1.18285e+06	1.09716e+06	1.06205e+06	1.40781e+06	1.16107e+06	1.5838e+06
600	Q91V92	ATP-citrate synthase	Acly	6.09184e+07	5.53998e+07	6.12788e+07	7.01356e+07	7.30358e+07	7.03008e+07	6.85936e+07	6.69756e+07	7.51482e+07	7.25335e+07	5.45974e+07	5.64056e+07	5.51969e+07	5.13417e+07	5.94307e+07	5.28942e+07	5.8115e+07	5.09613e+07	5.53602e+07	8.64257e+07	6.41287e+07	5.63081e+07	5.64445e+07	6.47967e+07	4.0227e+07	5.08387e+07	6.81621e+07	6.46494e+07	5.81384e+07	5.3311e+07
601	Q9CZ42	ATP-dependent (S)-NAD(P)H-hydrate dehydratase	Naxd	1.40395e+07	1.40111e+07	1.44254e+07	1.15283e+07	1.36091e+07	1.31414e+07	1.47907e+07	1.49073e+07	1.29955e+07	1.58558e+07	7.1315e+06	1.23119e+07	6.9757e+06	7.29106e+06	8.02565e+06	8.77769e+06	7.20393e+06	1.29222e+07	7.78628e+06	1.14355e+07	9.58648e+06	7.43355e+06	6.01533e+06	8.21453e+06	5.39786e+06	9.40455e+06	7.6434e+06	7.74949e+06	1.05934e+07	8.85242e+06
602	P12382	ATP-dependent 6-phosphofructokinase, liver type	Pfkl	6.37948e+07	5.60094e+07	5.98612e+07	5.62175e+07	6.7576e+07	6.33278e+07	6.25816e+07	7.21126e+07	5.08162e+07	7.04002e+07	4.91387e+07	7.81981e+07	6.00649e+07	4.67086e+07	6.36913e+07	4.95228e+07	5.14888e+07	6.83018e+07	6.1915e+07	5.81984e+07	4.9242e+07	6.01383e+07	5.12293e+07	5.1231e+07	9.61625e+07	6.56578e+07	5.97933e+07	5.95816e+07	5.14418e+07	6.56903e+07
603	P47857	ATP-dependent 6-phosphofructokinase, muscle type	Pfkm	1.21794e+08	9.75693e+07	1.00179e+08	1.00391e+08	1.0283e+08	1.02468e+08	9.05402e+07	9.15202e+07	9.28346e+07	7.70183e+07	1.12969e+08	8.87728e+07	9.21616e+07	1.01733e+08	8.61986e+07	1.10836e+08	7.19392e+07	9.82606e+07	9.20717e+07	1.11687e+08	1.55865e+08	1.2918e+08	1.055e+08	1.23402e+08	1.4642e+08	1.03614e+08	1.12549e+08	1.1581e+08	1.02786e+08	1.37216e+08
604	Q9WUA3	ATP-dependent 6-phosphofructokinase, platelet type	Pfkp	8.35688e+07	8.04526e+07	6.00571e+07	5.84892e+07	7.74613e+07	7.69648e+07	7.561e+07	7.49959e+07	7.23413e+07	7.88534e+07	5.47572e+07	5.87711e+07	6.63844e+07	6.76571e+07	7.20103e+07	6.94703e+07	5.99723e+07	6.07127e+07	5.86474e+07	5.92369e+07	6.73067e+07	6.40613e+07	6.20233e+07	6.15517e+07	6.84785e+07	6.57692e+07	8.94109e+07	7.05593e+07	6.78929e+07	7.91641e+07
605	Q9JHS4	ATP-dependent Clp protease ATP-binding subunit clpX-like, mitochondrial	Clpx	78414.1	101611	57063.4	91612.7	122436	94588.7	79377.5	98177.1	68107	121171	419997	328307	207962	284774	288063	143090	108903	144501	162743	88894.7	463449	405156	500092	341929	386480	579678	347717	247742	373345	331841
606	O88696	ATP-dependent Clp protease proteolytic subunit, mitochondrial	Clpp	1.37153e+06	1.23235e+06	1.29701e+06	891064	5.55241e+06	5.28729e+06	1.32789e+06	5.5459e+06	853648	6.06302e+06	1.67082e+06	606939	633647	586360	403664	397569	2.40154e+06	711142	594056	3.45947e+06	652867	282464	506592	2.15336e+06	426180	1.36978e+06	551606	2.02269e+06	359953	2.04338e+06
607	Q8VHK9	ATP-dependent DNA/RNA helicase DHX36	Dhx36	981192	1.30919e+06	1.43229e+06	826655	914456	1.04524e+06	777862	415843	1.19621e+06	909641	1.25701e+06	2.18163e+06	1.5525e+06	1.56705e+06	1.34063e+06	1.61315e+06	1.97077e+06	1.34928e+06	1.11115e+06	873288	1.86952e+06	1.67423e+06	1.33468e+06	1.09799e+06	1.64831e+06	1.90001e+06	1.37665e+06	2.00412e+06	1.45114e+06	1.11193e+06
608	O70133	ATP-dependent RNA helicase A	Dhx9	1.94815e+07	1.99642e+07	2.09692e+07	1.84963e+07	2.11429e+07	2.07401e+07	1.91028e+07	1.78609e+07	1.71943e+07	1.74675e+07	1.37841e+07	1.28548e+07	9.55165e+06	1.38333e+07	1.13953e+07	1.43904e+07	1.31223e+07	1.2199e+07	1.3083e+07	1.79909e+07	1.37226e+07	1.14035e+07	1.02651e+07	1.08294e+07	1.0887e+07	1.12012e+07	1.03193e+07	1.17782e+07	1.04658e+07	1.20796e+07
609	Q91VR5	ATP-dependent RNA helicase DDX1	Ddx1	2.37658e+07	2.35784e+07	2.51567e+07	2.02535e+07	2.44888e+07	2.7561e+07	2.56315e+07	2.39266e+07	2.38087e+07	2.53555e+07	1.52976e+07	1.97566e+07	2.0414e+07	2.11024e+07	1.62747e+07	1.85092e+07	2.78843e+07	1.83834e+07	1.95078e+07	1.95002e+07	3.08786e+07	2.48904e+07	2.21209e+07	1.6953e+07	2.17161e+07	2.11494e+07	1.9103e+07	1.67448e+07	1.55969e+07	1.32999e+07
610	Q61655	ATP-dependent RNA helicase DDX19A	Ddx19a	1.00086e+06	913084	854650	411263	518731	615938	1.08042e+06	556918	780037	996723	487592	708362	264320	273159	541231	281191	340082	571198	481981	386456	307034	257828	158449	344948	240505	374741	228452	430694	275026	314907
611	Q9QY15	ATP-dependent RNA helicase DDX25	Ddx25	150231	117992	110300	72821.1	101872	112577	126934		78673.9	44143.7	371969	226272	251206	133086	1.00832e+06	1.82361e+06	165004	230561	220187	1.01332e+06	569583	91492.7	630741	63379.2	147603	927695	75755.1	724275	58569.3	101042
612	Q62167	ATP-dependent RNA helicase DDX3X	Ddx3x	2.85018e+07	2.78131e+07	2.54541e+07	2.51581e+07	2.16224e+07	3.19542e+07	3.02645e+07	2.55151e+07	2.5938e+07	2.42754e+07	2.19257e+07	1.96639e+07	2.27238e+07	2.12138e+07	1.54555e+07	2.38902e+07	1.88778e+07	2.43195e+07	2.4233e+07	2.73836e+07	1.70077e+07	1.90925e+07	1.57906e+07	1.97365e+07	2.06294e+07	2.44425e+07	1.77527e+07	1.94282e+07	1.79022e+07	2.60588e+07
613	Q810A7	ATP-dependent RNA helicase DDX42	Ddx42	1.33615e+06	1.85703e+06	2.44182e+06	1.47206e+06	1.45767e+06	1.00146e+06	1.91398e+06	1.43689e+06	1.27897e+06	851345	2.18234e+06	2.25665e+06	2.73938e+06	2.08044e+06	2.80201e+06	2.18645e+06	2.03488e+06	2.18676e+06	2.806e+06	1.30911e+06	2.844e+06	1.57666e+06	1.43808e+06	1.77982e+06	1.69424e+06	2.03295e+06	1.48349e+06	2.46028e+06	1.50679e+06	1.8559e+06
614	Q99MJ9	ATP-dependent RNA helicase DDX50	Ddx50	24800.9		130070	102550	57936.8			39885		162986	315460	203355	347251	220126	279291	310938	376946	228541	288353	79112.8	139912	397942	85738.9	201497	672592	193748	219936	233365	133579	318205
615	Q6PGC1	ATP-dependent RNA helicase DHX29	Dhx29	351156	219808	113648	111087	381498	270750	283764	100344	370546	380256	354245	448846	464847	378910	369115	473368	485679	318757	393124	87359.9	385714	371434	441888	344930	238397	692727	225705	482080	467615	273032
616	Q99PU8	ATP-dependent RNA helicase DHX30	Dhx30	2.40847e+06	1.42909e+06	2.12732e+06	1.77902e+06	1.46776e+06	2.06502e+06	2.19359e+06	1.45824e+06	1.07421e+06	1.17291e+06	3.27694e+06	2.53883e+06	2.11757e+06	1.00343e+06	3.03347e+06	3.20656e+06	1.60485e+06	2.48579e+06	1.76958e+06	2.1233e+06	4.03947e+06	2.22314e+06	3.25564e+06	1.61933e+06	852546	2.17636e+06	3.88841e+06	2.48698e+06	2.92319e+06	2.65391e+06
617	Q80YD1	ATP-dependent RNA helicase SUPV3L1, mitochondrial	Supv3l1	1.45119e+06	1.10531e+06	871995	723137	528858	760992	1.02487e+06	329858	452609	655477	2.01191e+06	2.02806e+06	1.28937e+06	2.07375e+06	1.62101e+06	1.39371e+06	2.07446e+06	1.26963e+06	2.00797e+06	1.33779e+06	1.64462e+06	1.40424e+06	1.2985e+06	2.22908e+06	899755	1.94264e+06	1.74334e+06	1.59997e+06	2.03476e+06	1.47002e+06
618	P21447	ATP-dependent translocase ABCB1	Abcb1a	2.23703e+06	2.5411e+06	1.97461e+06	1.60361e+06	1.76977e+06	1.76551e+06	2.10893e+06	1.73474e+06	1.60308e+06	1.69072e+06	1.51126e+06	1.38697e+06	2.10716e+06	1.2484e+06	1.0355e+06	2.84494e+06	1.20442e+06	1.60332e+06	1.46501e+06	772604	2.45399e+06	2.67277e+06	1.70238e+06	1.44534e+06	1.2113e+06	1.97742e+06	1.39291e+06	1.88784e+06	3.11999e+06	1.4299e+06
619	O88967	ATP-dependent zinc metalloprotease YME1L1	Yme1l1	264707	700556	555793	719729	1.03425e+06		342360		775182	1.14286e+06	775860	399430	1.12544e+06	1.04074e+06	822097	1.04309e+06	1.30335e+06	1.40997e+06	853710	906405	265166	201973	721033	261038	559542	163741	214974	557515	440240	285456
620	Q9JM63	ATP-sensitive inward rectifier potassium channel 10	Kcnj10	505073	817704	801231	917651	578507	455088	916594	1.07933e+06	1.23776e+06	1.28671e+06	933179	910268	1.89124e+06	1.60788e+06	3.08573e+06	1.33928e+06	4.18012e+06	1.43437e+06	1.3934e+06	1.04027e+06	701337	2.25333e+06	1.21835e+06	473069	1.07756e+06	2.69551e+06	1.68008e+06	1.77802e+06	1.47436e+06	1.38063e+06
621	Q61743	ATP-sensitive inward rectifier potassium channel 11	Kcnj11	316186	222913		439219	293151	425535	399058	338152	600219	337654	271016	463208	97526.7	29129.5	809751	385726	542642	175876	881815	106339	686448	427939	347296	595853	495357	1.27781e+06	303073	231676	340067	449899
622	A2BH40	AT-rich interactive domain-containing protein 1A	Arid1a	277690	949399	286671	304325	286316	280550	264622	266472	294780	731863	172285	129931	60863.3	201632	149754	166450	184897	154944	199065	258497	286673	160736	83746.6	227630	198584	151363	119679	216100	182798	125453
623	Q3U108	AT-rich interactive domain-containing protein 5A	Arid5a	61240.1	42269.9	41718.1		247570				82352.7	15345.1	246907			241710							188752		85809.5	323185	229183			286618	75046.3	297353
624	Q9WU60	Attractin	Atrn		443301				407124	438562			506880	727059	464249	493161	525761	438783	577952	827100	1.08301e+06	201755	588490	157260	640444	370215	249004	138603	621480		1.08013e+06	444594	407471
625	Q60936	Atypical kinase COQ8A, mitochondrial	Coq8a	190442	565981	481142	682071	1.12597e+06	181040	476783	305314	337028	438516	634193	235319	654515	803069	1.41998e+06	813958	743772	838260	1.06338e+06	642856	318510	555220	274656	381030	541289	1.31993e+06	550168	606084	801551	765457
626	Q566J8	Atypical kinase COQ8B, mitochondrial	Coq8b													189867				383699		146399			364618	159879		351047	328796		203402		370045
627	Q99J83	Autophagy protein 5	Atg5	1.41914e+06	1.42941e+06	1.12749e+06	648842	779993	1.45861e+06	1.21114e+06	1.38428e+06	1.1571e+06	1.53219e+06	179709	214684	1.44764e+06	2.75489e+06	1.64386e+06	1.09753e+06	1.07941e+06	85561	263879	586343	1.04946e+06	1.71383e+06	857977	1.14091e+06	1.00583e+06	3.60367e+06	1.28194e+06	663337	1.08814e+06	1.55619e+06
628	Q9D8Z6	Autophagy-related protein 101	Atg101	2.04074e+06	2.99226e+06	2.24876e+06	2.41944e+06	963201	2.6344e+06	2.55787e+06	2.61687e+06	2.89373e+06	3.02963e+06	1.54469e+06	2.04089e+06	3.81972e+06	6.89014e+06	3.29597e+06	2.73046e+06	2.08469e+06	2.69882e+06	2.50706e+06	2.47418e+06	1.86193e+06	1.52579e+06	1.89254e+06	1.28797e+06	2.30151e+06	2.97595e+06	793822	2.14246e+06	1.4112e+06	2.88352e+06
629	Q91YI1	Autophagy-related protein 13	Atg13				40369.1		34054.5				168660	133231	115497	108155	132268	196096	137251	196381	123487	111524	99918.8	263721	71980.4	128759	74126.1	100482	113876	93440.9	83523.1	56113.4	191116
630	Q6P4T0	Autophagy-related protein 2 homolog A	Atg2a	82324	89567.6	300104	145122	343503	106566	118317	466516	495943	487620	300805	248395	319253	332518	342110	216533	437922	227995	239942	239156	441456	163364	154588	50525.1	138448	238349	356378	224090	179076	193485
631	Q80XK6	Autophagy-related protein 2 homolog B	Atg2b	1.57276e+06	2.27513e+06	1.5295e+06	2.38527e+06	1.09928e+06	1.46157e+06	1.60419e+06	2.39011e+06	1.88866e+06	1.83077e+06	1.82231e+06	1.33344e+06	1.80259e+06	1.44802e+06	1.66029e+06	1.5131e+06	1.806e+06	2.06271e+06	1.35225e+06	2.15318e+06	1.59083e+06	1.45953e+06	1.51855e+06	1.14959e+06	1.45719e+06	1.62504e+06	1.33471e+06	2.08598e+06	1.44829e+06	1.7872e+06
632	Q68FE2	Autophagy-related protein 9A	Atg9a	186112	467854	120985	32838.1	133510	117859	67102.9	525109	603012	1.03313e+06	1.52144e+06	176547	568683		701748	207879	291141	243659		980320	400116	487136		413105	120114	746414			175465
633	Q8C4Q6	Axin interactor, dorsalization-associated protein	Aida	2.80943e+06	1.86483e+06	2.94453e+06	2.38374e+06	2.96654e+06	2.62936e+06	3.53012e+06	3.50474e+06	2.30751e+06	2.89748e+06	1.02994e+06	2.09429e+06	631043	1.91216e+06	887900	463308	1.03597e+06	1.66689e+06	1.9859e+06	2.89801e+06	888891	1.26959e+06	540527	1.05342e+06	800608	1.46111e+06	1.18397e+06	1.41145e+06	491650	1.19509e+06
634	Q3UZ57	Axonemal dynein light chain domain-containing protein 1	Axdnd1	197519		253454	71886.2	312036	231176			326175	389418	146631					142627	92953.4	165438		506007	79301.7		98455.7				50481.8			221162
635	Q9R016	Baculoviral IAP repeat-containing protein 1e	Naip5	533630	238167	901983	701268	621323	955756	306597	436818	178788	782167	2.59228e+06	2.54086e+06	6.18871e+06	6.10979e+06	2.07249e+06	2.53127e+06	4.60083e+06	4.91517e+06	1.51918e+06	759815	2.35228e+06	1.19255e+06	1.69057e+06	2.14659e+06	1.87599e+06	1.48989e+06	3.57774e+06	950724	3.67352e+06	1.87513e+06
636	O88738	Baculoviral IAP repeat-containing protein 6	Birc6	1.35786e+06	1.79061e+06	1.03882e+06	2.44502e+06	1.84936e+06	1.93608e+06	1.79322e+06	2.90914e+06	1.96879e+06	808405	1.34167e+06	2.02827e+06	1.4388e+06	2.36636e+06	1.45228e+06	1.20856e+06	2.63911e+06	1.3563e+06	1.49791e+06	1.8948e+06	1.60292e+06	1.47062e+06	1.40059e+06	1.04983e+06	1.1699e+06	1.32631e+06	2.35375e+06	2.46665e+06	1.27731e+06	1.59839e+06
637	Q9JLV1	BAG family molecular chaperone regulator 3	Bag3	108480	130362	138332	114753	114907	128661	143006	156863	224799	126997	425649	247334	200616	309755	443638	231279	355595	776680	394251	143880	270921	127142	206403	239683	285826	394780	50413.6	353777	511338	111169
638	Q8CI61	BAG family molecular chaperone regulator 4	Bag4	527597	432440	461730	849714	97068.6	623824	655842	788405	82332.9	70203.7	285891	44017.4	603528	588547	407485	567420	253250	794713	419325	1.01874e+06	612458	209532	394301	513953	330042	606083	485870	369564	519594	455682
639	Q8CI32	BAG family molecular chaperone regulator 5	Bag5	2.79964e+06	3.15566e+06	4.31115e+06	4.77936e+06	4.40555e+06	4.051e+06	3.82026e+06	4.76753e+06	5.27047e+06	3.0346e+06	7.93348e+06	5.50859e+06	6.59923e+06	6.51698e+06	5.94865e+06	6.04295e+06	5.44247e+06	6.33736e+06	6.07579e+06	3.4011e+06	5.69331e+06	6.25418e+06	5.59948e+06	5.84831e+06	4.87336e+06	7.72531e+06	7.03844e+06	7.53312e+06	4.72195e+06	5.18966e+06
640	Q9Z2H5	Band 4.1-like protein 1	Epb41l1	7.39683e+07	6.35687e+07	7.11676e+07	5.63069e+07	5.10781e+07	5.73641e+07	5.96032e+07	4.56987e+07	4.39887e+07	3.86362e+07	4.22115e+07	5.00609e+07	4.16971e+07	4.35694e+07	3.87658e+07	3.88157e+07	4.39765e+07	3.60394e+07	4.47621e+07	5.89917e+07	4.72784e+07	3.83577e+07	4.28289e+07	4.18423e+07	3.98569e+07	4.50057e+07	4.11322e+07	3.39001e+07	4.24991e+07	3.97222e+07
641	O70318	Band 4.1-like protein 2	Epb41l2	2.27215e+07	2.23457e+07	2.42029e+07	2.20484e+07	1.83159e+07	2.37934e+07	2.00149e+07	2.15024e+07	2.75987e+07	2.55757e+07	2.92986e+07	1.58786e+07	1.5372e+07	2.07259e+07	2.17211e+07	2.66535e+07	1.70258e+07	1.61174e+07	1.89692e+07	3.31659e+07	2.45089e+07	1.76014e+07	1.57399e+07	1.75239e+07	1.49362e+07	1.73467e+07	1.72049e+07	1.55437e+07	1.383e+07	1.93556e+07
642	Q9WV92	Band 4.1-like protein 3	Epb41l3	6.9917e+07	6.42822e+07	6.35408e+07	5.92891e+07	6.64431e+07	6.58199e+07	5.6989e+07	6.72819e+07	7.07563e+07	7.29311e+07	7.11128e+07	6.30646e+07	4.73468e+07	7.03462e+07	6.74941e+07	6.28316e+07	5.87966e+07	5.82664e+07	6.84975e+07	5.91932e+07	5.38362e+07	6.66043e+07	6.01778e+07	4.94766e+07	6.43835e+07	6.35985e+07	6.01032e+07	6.13515e+07	6.79087e+07	5.12733e+07
643	O54962	Barrier-to-autointegration factor	Banf1	1.302e+06	932894	994136	1.1019e+06	1.14715e+06	1.64935e+06	876368	1.03362e+06	948040	1.43213e+06	1.29509e+06	881281	961878	1.29444e+06	1.75972e+06	885190	1.28555e+06	803790	794601	700352	906385	1.50308e+06	578528	3.18377e+06	2.03052e+06	1.82183e+06	1.01581e+06	646841	1.50832e+06	2.57847e+06
644	Q9R069	Basal cell adhesion molecule	Bcam	2.22403e+06	1.67728e+06	3.82275e+06	768526	2.03693e+06	1.60636e+06	2.14535e+06	1.87424e+06	1.35086e+06	2.99255e+06	1.54164e+06	901007	875514	1.09838e+06	789753	1.82855e+06	781122	1.11131e+06	203835	1.42689e+06	1.73868e+06	1.24383e+06	1.70629e+06	364620	1.04282e+06	599747	1.08375e+06	890992	872316	1.09181e+06
645	Q05793	Basement membrane-specific heparan sulfate proteoglycan core protein	Hspg2	58309.8	51810.4	38495.7		74531.2	64258.1	38680.2	34136.1	26513.6	49343	211142	138395	144123	153737	94239.8	117056	100772	160510	133190	37923	135956	155459	147611	144389	132799	110504	127063	35310.9	116559	110114
646	Q9CQC6	Basic leucine zipper and W2 domain-containing protein 1	Bzw1	445099	402877	369261	478281	311273	487750	327693	372192	509844	285902	281750	237552	165857	143081	232912	260293	73140.9	115774	136428	201377	285870	474476	534014	361564	109871	252489	562409	473180	445460	47568.9
647	Q91VK1	Basic leucine zipper and W2 domain-containing protein 2	Bzw2	1.06667e+06	667625	1.17151e+06	388593	846423	965798	1.15657e+06	589593	370900	319774	1.58699e+06	2.28468e+06	646972	804710	1.40895e+06	1.61233e+06	872974	474698	833296	2.07109e+06	1.60224e+06	1.63997e+06	2.34448e+06	1.81636e+06	1.5643e+06	2.37359e+06	914271	1.51295e+06	1.58514e+06	1.57013e+06
648	P18572	Basigin	Bsg	5.73614e+06	5.13414e+06	5.79937e+06	2.4829e+06	7.59328e+06	6.87297e+06	6.63785e+06	7.82164e+06	4.10585e+06	8.90453e+06	2.60914e+06	2.91045e+06	2.49726e+06	1.68522e+06	2.08314e+06	2.17489e+06	1.93893e+06	3.78156e+06	3.89288e+06	5.68293e+06	1.90139e+06	2.47473e+06	2.18421e+06	2.09671e+06	2.95361e+06	2.5501e+06	2.50538e+06	2.27968e+06	3.17106e+06	2.92583e+06
649	Q61124	Battenin	Cln3																								194473
650	Q9D2C7	Bax inhibitor 1	Tmbim6	213798	327777	316812		250469		288663	281070	324899				146736	660805	577615		522670	495310	183420	874663	408669		114621		180096	308355	686980	173583	322232	111691
651	Q9Z2F7	BCL2/adenovirus E1B 19 kDa protein-interacting protein 3-like	Bnip3l	417974	504921	694226	539901		579225	475244				130375	299479	316039	454853	617592	327200	245596	191469	387805	978598	469553	240309	380542	85440.9	210898	468518	407141	233493		174863
652	Q61337	Bcl2-associated agonist of cell death	Bad	547117	481688	746378	530261	482856	734178	722841		951681	758785	146335	228517	313230	177277	225278	193457	166610	229647	344645		265699	163615	349035	276901	80388.4	195270	90949.5	215633	235070	201139
653	Q8K019	Bcl-2-associated transcription factor 1	Bclaf1	706388	751899	1.10832e+06		56175.3	600701	382765	41749.8	165206	130350	2.05765e+06	3.10153e+06	1.583e+06	3.11864e+06	1.75554e+06	1.17851e+06	1.36855e+06	3.72094e+06	1.84558e+06	805970	5.29244e+06	1.52228e+06	3.24917e+06	1.50315e+06	1.54019e+06	1.38071e+06	1.37949e+06	1.23674e+06	1.23708e+06	1.78431e+06
654	Q64373	Bcl-2-like protein 1	Bcl2l1	581336	954790	574365	359025	662931	966846	683376	171641	346321	608758	548421	972156	326858	586312	165249	95731.4	141845	135548	206449	375023		550967	555044	372609	317693	505698	354043	274263	598625	459732
655	P59017	Bcl-2-like protein 13	Bcl2l13	7.20734e+06	7.82942e+06	1.03755e+07	8.40882e+06	6.63262e+06	5.56856e+06	7.24182e+06	8.31513e+06	6.81984e+06	4.34874e+06	4.88106e+06	3.721e+06	3.9015e+06	4.48395e+06	4.09762e+06	5.86727e+06	3.96806e+06	4.67668e+06	4.91118e+06	5.85077e+06	5.56194e+06	4.19505e+06	5.54299e+06	4.16386e+06	4.94736e+06	4.56952e+06	4.47158e+06	4.2999e+06	4.76977e+06	4.26319e+06
656	O35425	Bcl-2-related ovarian killer protein	Bok																					187171	152806	190746	240491	369796					386754
657	P15209	BDNF/NT-3 growth factors receptor	Ntrk2	1.27581e+07	1.11828e+07	1.16612e+07	6.01127e+06	1.22647e+07	1.21025e+07	1.22327e+07	1.19696e+07	1.23072e+07	1.23552e+07	4.63129e+06	5.64077e+06	6.74251e+06	6.00177e+06	6.3135e+06	8.22602e+06	7.25879e+06	7.097e+06	6.86478e+06	6.16081e+06	6.72349e+06	7.4725e+06	5.02342e+06	6.87065e+06	7.91722e+06	7.048e+06	9.21758e+06	7.81869e+06	6.57588e+06	4.98263e+06
658	O88597	Beclin-1	Becn1			125044	117983	74593.1			90025.7		56758.7			296980	134553		293524	165280	188576		84207.1	712194	409296	435746	496636	559079	77494.3	103622	185923	125935	328985
659	O35623	BET1 homolog	Bet1								672998	195331	443730			348156				297954		359729						288420					186105
660	O35153	BET1-like protein	Bet1l	97613.3	88434.7	87893.1	96217	141328	99203.8	97016	96652.2	116345	128042	197080	212643	191897	256590	252862	290116	244424	244286	235851	97226.7	199377	147091	155130	172549	160652	188667	140902	240343	194693	200418
661	Q8BHT6	Beta-1,3-glucosyltransferase	B3glct	564130	429153	494605	208805	565419	430159		450884	635250	434103	186966	93361.9		215083	275276		175947		371952	561687	55971.9		204007	118376			161285		202496	212731
662	Q8BWP8	Beta-1,4-glucuronyltransferase 1	B4gat1			113389			116856		122446		72804.3	82369	228017	328350	175127	57322.7	138795	158375	377533	373392		113568	263776	176415	352693	124875		64121.6	78338.1	141787
663	Q61235	Beta-2-syntrophin	Sntb2	444721	499721	573796	640497	679490	559948	661944	439495	825013	698572	398863	129945	374636	489262	420354	151725	1.30177e+06	166002	683636	596794	106524	161835	139796	136607	185087	715980	504183	357251	443619	132940
664	Q8BFZ3	Beta-actin-like protein 2	Actbl2	4.60608e+06	4.25194e+06	2.85789e+06	2.61895e+07	2.69251e+07	3.0857e+06	3.16006e+06	3.21e+06	3.42164e+06	2.74893e+06	1.02506e+07	6.36855e+06	7.70297e+06	1.036e+07	8.25234e+06	9.63152e+06	5.22279e+06	8.40818e+06	8.54445e+06	3.66981e+07	6.8482e+07	9.41107e+07	4.62224e+07	8.8653e+07	1.27056e+08	9.55716e+06	5.12554e+07	1.01296e+07	3.29647e+07	3.41037e+07
665	Q9QYB8	Beta-adducin	Add2	5.15682e+07	4.58614e+07	4.53951e+07	4.03014e+07	3.30772e+07	4.11653e+07	3.84444e+07	3.45207e+07	3.94589e+07	3.08771e+07	4.62248e+07	4.02311e+07	3.2181e+07	3.83624e+07	2.90509e+07	3.31619e+07	3.18733e+07	3.94322e+07	2.71172e+07	4.08194e+07	4.18108e+07	3.97117e+07	3.40868e+07	3.79779e+07	2.88786e+07	4.78817e+07	3.63639e+07	3.66695e+07	3.25053e+07	4.36841e+07
666	Q99MK8	Beta-adrenergic receptor kinase 1	Grk2	7.25487e+06	5.95907e+06	7.5146e+06	7.17804e+06	9.20998e+06	8.00269e+06	7.20879e+06	7.91826e+06	6.60723e+06	8.76953e+06	1.06574e+07	1.04642e+07	6.90662e+06	7.64674e+06	8.90419e+06	7.37037e+06	4.8019e+06	1.09837e+07	8.75867e+06	6.87648e+06	1.06527e+07	8.46936e+06	7.28956e+06	6.75574e+06	8.12874e+06	6.64748e+06	6.72933e+06	7.70948e+06	6.55812e+06	8.57065e+06
667	Q8BWG8	Beta-arrestin-1	Arrb1	5.70247e+06	5.57549e+06	5.43758e+06	5.29194e+06	5.04597e+06	5.53612e+06	5.38756e+06	5.74211e+06	6.02599e+06	5.77538e+06	4.75798e+06	3.47317e+06	3.95164e+06	5.09563e+06	3.36268e+06	5.23444e+06	4.84122e+06	3.01913e+06	5.50579e+06	4.58959e+06	6.67535e+06	7.5725e+06	5.18711e+06	3.17206e+06	3.22221e+06	4.90645e+06	5.73817e+06	3.91893e+06	4.72093e+06	2.29946e+06
668	Q9CWL8	Beta-catenin-like protein 1	Ctnnbl1	1.08925e+06	803775	1.45633e+06	872011	964932	996098	1.02185e+06	1.18117e+06	829611	640369	187276	120657	180602	302471	401115	319215	369479	235411	361279	440847	277597	284981	209910	669504	257926	981909	44539.3	652080	617974	87853.3
669	Q8R5C5	Beta-centractin	Actr1b	2.36638e+07	1.98429e+07	2.51608e+07	2.45521e+07	2.32508e+07	2.54209e+07	2.51186e+07	2.44568e+07	3.13328e+07	2.75927e+07	1.67022e+07	1.71636e+07	1.40148e+07	1.74187e+07	1.40722e+07	1.8921e+07	1.53434e+07	1.5216e+07	2.13109e+07	2.3037e+07	1.91032e+07	2.10365e+07	1.48182e+07	1.87549e+07	1.04128e+07	2.28431e+07	1.78643e+07	1.92852e+07	1.68071e+07	1.37665e+07
670	P21550	Beta-enolase	Eno3									419108	427695	560202	1.72898e+06	629589	604540	965297	1.25805e+06	706062	1.32569e+06	573314		67062.1	467994	1.14821e+06	1.8067e+06	920698	644833	683325	1.00964e+06	95033.4	727910
671	P23780	Beta-galactosidase	Glb1	1.14866e+06	478948	181801	633855	1.32994e+06	1.60781e+06	666352	1.12346e+06	874348	1.21429e+06	383905	1.69289e+06	1.29642e+06	1.87284e+06	994447	404353	1.16918e+06	1.60642e+06	1.26064e+06	881350	1.2808e+06	1.43998e+06	980843	1.93164e+06	235754	1.05653e+06	1.20418e+06	1.37811e+06	1.74992e+06	394379
672	P12265	Beta-glucuronidase	Gusb	116714	91816.5		63498.3	168544	104002	221092	120265	118653	91270.1	631401	576131	380584	1.20597e+06	670501	559097	501057	409260	678333	769243	379132	691263	1.07847e+06	507117	441600	641751	388378	1.09902e+06	1.10436e+06	349942
673	P29416	Beta-hexosaminidase subunit alpha	Hexa	3.39398e+06	4.35814e+06	4.58579e+06	3.0529e+06	3.67027e+06	2.68683e+06	3.46442e+06	3.98347e+06	3.49692e+06	2.91366e+06	7.24346e+06	6.81918e+06	4.53095e+06	7.8995e+06	7.93403e+06	6.10574e+06	5.39599e+06	4.82853e+06	6.15887e+06	8.20977e+06	6.50317e+06	6.41982e+06	7.59063e+06	9.57065e+06	8.18806e+06	7.25678e+06	6.67676e+06	6.96385e+06	7.88254e+06	8.53925e+06
674	P20060	Beta-hexosaminidase subunit beta	Hexb	1.05762e+07	1.08813e+07	1.02582e+07	8.77131e+06	1.02123e+07	1.11539e+07	1.13831e+07	1.12822e+07	7.7017e+06	8.3399e+06	1.8881e+07	2.097e+07	1.54109e+07	2.13208e+07	2.5541e+07	1.91794e+07	2.29767e+07	2.20898e+07	2.86237e+07	3.08244e+07	2.36456e+07	1.96274e+07	2.15352e+07	1.8906e+07	1.85692e+07	2.46316e+07	3.73005e+07	2.41713e+07	3.03643e+07	1.87402e+07
675	Q9ES46	Beta-parvin	Parvb	731363	850961	1.03578e+06	1.12863e+06	1.26348e+06	1.22378e+06	1.06653e+06	1.29756e+06	1.48476e+06	1.65599e+06	828326	574111	404739	597721	556890	748553	759118	434768	371520	1.22513e+06	724806	639914	1.04612e+06	439531	653510	593899	826294	783854	547993	934099
676	P56818	Beta-secretase 1	Bace1			57022.9	43062.6				169575			186350		896786	223961	337540	1.07117e+06	229117		172642		216088	194474	99378.7	358352	1.28134e+06		209761	821119	170753
677	P28663	Beta-soluble NSF attachment protein	Napb	3.51404e+07	4.85865e+07	3.66597e+07	3.36894e+07	3.74768e+07	3.60674e+07	3.61724e+07	2.91949e+07	3.27881e+07	2.9612e+07	1.84953e+07	2.89582e+07	2.37706e+07	1.88711e+07	1.93126e+07	1.90966e+07	3.20136e+07	3.29001e+07	3.14707e+07	4.38645e+07	2.52639e+07	2.15673e+07	2.57118e+07	2.15643e+07	2.74546e+07	2.66373e+07	2.37484e+07	2.71874e+07	2.0402e+07	2.17431e+07
678	Q91ZZ3	Beta-synuclein	Sncb	1.41749e+08	1.52598e+08	1.69784e+08	2.02665e+08	2.05959e+08	1.75927e+08	1.67238e+08	2.28549e+08	2.11795e+08	2.21232e+08	1.41787e+08	1.03467e+08	1.92935e+08	1.12828e+08	1.37051e+08	1.27239e+08	1.31905e+08	1.91288e+08	2.34054e+08	1.30193e+08	1.22815e+08	5.51406e+07	8.21867e+07	1.76174e+08	1.53e+08	1.72029e+08	8.57282e+07	1.75798e+08	7.38073e+07	1.54667e+08
679	Q60967	Bifunctional 3'-phosphoadenosine 5'-phosphosulfate synthase 1	Papss1	74685.1	3.98247e+06	5.56675e+06	1.70022e+06	1.58519e+06	3.78308e+06	1.11349e+06	1.75758e+06	2.19075e+06	1.57311e+06	1.27023e+06	1.10926e+06	3.09746e+06	1.88258e+06	791539	2.05982e+06	3.12e+06	932280	872557	1.63104e+06	1.05699e+06	637614	565431	1.50075e+06	1.53273e+06	810028	1.6656e+06	1.17301e+06	1.41642e+06	1.47487e+06
680	O88428	Bifunctional 3'-phosphoadenosine 5'-phosphosulfate synthase 2	Papss2					25599.4					27873.5			49317.1									34538.1		56437.9	23395	101279			45611.4	132145
681	Q9DBL7	Bifunctional coenzyme A synthase	Coasy	2.2871e+06	2.94103e+06	2.63849e+06	3.11228e+06	4.15328e+06	3.00708e+06	2.90242e+06	3.18692e+06	4.19503e+06	3.65427e+06	4.95203e+06	4.541e+06	4.60441e+06	5.47132e+06	3.69935e+06	3.26718e+06	5.03721e+06	4.33394e+06	3.76507e+06	3.46783e+06	3.00845e+06	4.41509e+06	4.95869e+06	3.5816e+06	4.05585e+06	4.70566e+06	3.07503e+06	4.66995e+06	3.90411e+06	2.59143e+06
682	P34914	Bifunctional epoxide hydrolase 2	Ephx2	8.39671e+06	1.0884e+07	1.03962e+07	9.43512e+06	1.22944e+07	7.69554e+06	9.54496e+06	8.99439e+06	1.32216e+07	9.42335e+06	1.41874e+07	1.68182e+07	1.29924e+07	1.2286e+07	1.2741e+07	1.48371e+07	1.48605e+07	1.10649e+07	1.23858e+07	1.5407e+07	1.37834e+07	1.31335e+07	1.34037e+07	1.10927e+07	1.22557e+07	1.33124e+07	1.27557e+07	1.41486e+07	1.37901e+07	1.33453e+07
683	Q8CGC7	Bifunctional glutamate/proline--tRNA ligase	Eprs1	1.33245e+07	1.39455e+07	1.38698e+07	9.86316e+06	1.58732e+07	1.55385e+07	1.39425e+07	1.33576e+07	1.31358e+07	1.31614e+07	1.18236e+07	1.16925e+07	1.31306e+07	1.41706e+07	1.16117e+07	1.29903e+07	1.21945e+07	1.24093e+07	1.17916e+07	1.35387e+07	1.21586e+07	1.18201e+07	1.18686e+07	1.20259e+07	1.35253e+07	1.12275e+07	1.07852e+07	1.28044e+07	1.17906e+07	1.38695e+07
684	Q9CWJ9	Bifunctional purine biosynthesis protein ATIC	Atic	1.23839e+07	1.13314e+07	1.01611e+07	1.09563e+07	1.11325e+07	9.78246e+06	8.29876e+06	1.11321e+07	1.14946e+07	1.098e+07	1.12365e+07	1.07358e+07	1.67354e+07	1.75368e+07	1.52195e+07	1.54708e+07	1.38743e+07	1.31928e+07	1.25421e+07	8.23419e+06	1.32173e+07	1.89799e+07	9.13209e+06	1.08617e+07	9.86697e+06	2.02751e+07	1.50235e+07	9.64864e+06	1.48259e+07	1.21432e+07
685	P28653	Biglycan	Bgn		78320.7	282425		129103	363786	23160.9	120125			411701	398008	321037	279939	703789	231587	226113	247526	243154	175158	596712	170269	225056	184533	192217	418314	653335	230345	133393	279819
686	Q9QY30	Bile salt export pump	Abcb11	391429	295704	130078	67158.2	614333		308908	51517.6	63688.9		643465	1.1617e+06	224093	775166	1.54468e+06	947414	637587	147877	848821	159186	361835		740409	851003	714887	1.57402e+06	1.14431e+06	749430	974655	1.49077e+06
687	Q9CY64	Biliverdin reductase A	Blvra	6.38591e+06	5.64734e+06	5.72416e+06	5.97391e+06	5.80317e+06	7.50004e+06	5.6388e+06	6.40541e+06	5.42967e+06	4.73209e+06	2.61978e+06	3.35762e+06	2.10759e+06	2.90457e+06	3.29888e+06	3.92708e+06	2.52307e+06	3.13725e+06	2.79883e+06	3.54679e+06	5.5884e+06	3.51556e+06	3.61751e+06	4.53659e+06	3.63658e+06	1.96193e+06	3.59354e+06	3.01586e+06	4.05186e+06	3.66826e+06
688	O55102	Biogenesis of lysosome-related organelles complex 1 subunit 1	Bloc1s1											124066	107140	44272.3	95872.5				100088		151479	178082	183134		99138.6	117824	139100	114593		102865
689	Q8VED2	Biogenesis of lysosome-related organelles complex 1 subunit 4	Bloc1s4	37209.4	68302.8	57113.9	76069.2		43423.6	62932.1	72771.4	48345.5	63141	231620		245329		155475		165924	141018	142022	106147	313761	257324	276926	180756	144598	278317	195098	235119	226534	126321
690	Q920N2	Biotin--protein ligase	Hlcs							682692	551736			187915	841932	155091	305265	649246	315978	212574	425077	346010	151188	169378	109107	129820	73013.7	119328	501991	332805	352474	139405	356935
691	Q8BTJ4	Bis(5'-adenosyl)-triphosphatase enpp4	Enpp4											418089	222507	194144	346212	296863	297002	257262	310330	304995	105867	551799	382574	462477	273415	193552	194561	266007	341291	222857	116004
692	O89106	Bis(5'-adenosyl)-triphosphatase	Fhit	169556	372077	850032	902047	157085	496923	405482	360848	799863	374709	247839	231536	39582.8	144989	306076	228141	178235	95543.7	324443	199612		118477	39781.2	186784	25034.7	186779	369042	193872	392942	299997
693	P56380	Bis(5'-nucleosyl)-tetraphosphatase [asymmetrical]	Nudt2	959304	784997	488007	1.31652e+06	959135	693050	462725	1.30139e+06	574566	1.23789e+06	2.21502e+06	2.04604e+06	1.197e+06	1.72438e+06	2.42626e+06	2.10466e+06	1.8328e+06	2.29367e+06	2.2064e+06	708641	2.22442e+06	1.79484e+06	1.5743e+06	1.77359e+06	1.55404e+06	2.76133e+06	1.62261e+06	2.05283e+06	1.63812e+06	936019
694	P15327	Bisphosphoglycerate mutase	Bpgm	432586	217931	118373	182242		49022.8	92271.8				174961	89978.1	196365	181998	106024	294532	183491	158884	318137	49774.9	265919	518831	202220	442746	329683	160382	196987		332463	416012
695	Q8R016	Bleomycin hydrolase	Blmh	1.2689e+07	1.97767e+07	1.4754e+07	1.10072e+07	8.33562e+06	1.3492e+07	1.42768e+07	9.0667e+06	7.99045e+06	1.02263e+07	1.28109e+07	1.43218e+07	1.14988e+07	9.38135e+06	1.19786e+07	1.00405e+07	1.55766e+07	1.0546e+07	1.604e+07	2.03299e+07	6.03504e+06	1.0084e+07	7.43171e+06	7.88582e+06	5.74509e+06	1.21524e+07	1.14684e+07	1.07731e+07	1.08928e+07	1.08606e+07
696	Q9D920	BLOC-1-related complex subunit 5	Borcs5	752075	686212	933845	1.02425e+06	937845	1.10649e+06	858286	936254	1.05176e+06	806288	579466	903592	393255	908125	453257	271825	313561	356598	568063	551634	700817	339653	611709	603720	114082	742262	312592	341118	504352	203024
697	Q9D6W8	BLOC-1-related complex subunit 6	Borcs6																					102130	106502	118401	75266.7	93682.9	144229	79210.4	141032	117068	106988
698	Q9CRC6	BLOC-1-related complex subunit 7	Borcs7	648376	762516			945411		143530	1.13962e+06	363126		431818	622817		169256	320168	273437	206369	289940	642322	131254	284094	479472	213205	586008	398900	245645	438640	472313	399071	522497
699	Q920P3	BMP/retinoic acid-inducible neural-specific protein 1	Brinp1	9.21764e+06	9.55018e+06	5.86358e+06	3.30232e+06	7.77626e+06	6.5217e+06	7.27412e+06	4.94057e+06	4.91565e+06	7.49189e+06	7.06674e+06	8.40485e+06	7.3533e+06	6.60396e+06	7.14451e+06	6.70947e+06	6.24083e+06	5.67202e+06	7.13324e+06	5.40592e+06	6.7833e+06	5.96252e+06	4.46536e+06	6.53594e+06	4.83342e+06	8.46219e+06	6.59778e+06	5.94601e+06	5.77883e+06	6.91923e+06
700	Q6DFY8	BMP/retinoic acid-inducible neural-specific protein 2	Brinp2	1.0179e+06	2.04605e+06	1.5883e+06	1.79249e+06	1.99311e+06	1.64293e+06	1.95292e+06	1.58444e+06	1.56729e+06	1.67395e+06	1.61538e+06	1.24834e+06	1.49198e+06	1.48446e+06	2.06603e+06	1.97073e+06	1.58523e+06	1.73996e+06	1.84587e+06	1.07349e+06	1.78041e+06	2.02688e+06	1.33023e+06	2.02035e+06	1.5121e+06	1.99353e+06	1.68109e+06	1.72657e+06	1.15092e+06	1.58576e+06
701	Q499E0	BMP/retinoic acid-inducible neural-specific protein 3	Brinp3	74295.6	114307	86456.5	87975.4	224344	146216	91762.3	68194.1	97734.8	174638	327457	409074	319455	329019	406648	360057	395326	386182	340633	40419.1	365670	288949	347362	366935	342375	270905	308737	487344	261660	282188
702	Q91Z96	BMP-2-inducible protein kinase	Bmp2k			386937			758652	502842	236388	303909	461133	177991	588255		185505	183914	501230	524154	304105	462441	364717	518708		572382	408247	285230	319833	162519	272801	525022	404961
703	Q9D8S9	BolA-like protein 1	Bola1	1.28232e+06	1.64694e+06	1.78118e+06	1.63576e+06	2.71816e+06	1.82953e+06	2.05186e+06	2.14315e+06	2.29381e+06	2.11094e+06	3.3172e+06	2.3024e+06	1.69921e+06	1.09775e+06	1.07438e+06	2.00315e+06	1.41442e+06	2.93531e+06	1.34994e+06	3.20897e+06	2.1523e+06	1.94038e+06	2.72268e+06	865152	747357	2.08829e+06	1.27476e+06	960368	1.43197e+06	190578
704	Q8BGS2	BolA-like protein 2	Bola2	325340	160518	699952	1.38305e+06	1.41279e+06	1.43957e+06	982224	1.37112e+06	1.00745e+06	886801	774379	786618	1.12313e+06	833677	1.0694e+06	1.34623e+06	1.53277e+06	1.25684e+06	940046	511332	598752	1.04356e+06	1.89689e+06	1.00774e+06	1.37651e+06	996334	551177	825845	990217	749422
705	Q8CEI1	BolA-like protein 3	Bola3	493272	498303	258979	423619	213205	260346	362183	136581	162928	313362	401409	241384	292958	367795	214028	273654	289614	347256	436829		223973	300424	174381	249500	157709	280363		233067	165019	302616
706	Q8BHE5	Bone morphogenetic protein 3	Bmp3											101751	174715		131825	161611	149049	187291				118879	97656.4	92149.2	111953	139505			127581		193081
707	O35607	Bone morphogenetic protein receptor type-2	Bmpr2	154883	125749	215212	1.02821e+06	797575	119032	150129	493895	421730	616006	263644	344588	218651	335410	375527	188022	180616	407034	192093	129687	189300	283341	250133	346724	242615	306523	296133	366514	199104	178107
708	Q91XV3	Brain acid soluble protein 1	Basp1	4.04333e+07	3.77626e+07	4.60863e+07	4.99574e+07	4.95958e+07	3.78683e+07	3.64394e+07	4.26652e+07	4.47126e+07	3.75803e+07	2.49508e+07	2.29548e+07	1.98619e+07	2.00267e+07	1.78827e+07	2.13334e+07	1.72634e+07	2.2856e+07	1.82278e+07	4.72001e+07	2.56087e+07	2.25836e+07	2.04489e+07	2.47719e+07	2.76023e+07	2.24453e+07	2.88869e+07	2.49485e+07	2.57001e+07	2.02647e+07
709	Q8VHV1	Brain and acute leukemia cytoplasmic protein	Baalc	435547	363776	374257	424480	477464	359155	334059	400884	377779	294151	295753	210407	215338	280470	202568	236086	180167	189147	215395	638566	247950	384313	252435	360754	644915	300974	322851	272606	432944	229507
710	Q9Z2B2	Brain mitochondrial carrier protein 1	Slc25a14	124323	174045	182699	226714	171289	119353	145666	184480	231738	154799	400051	322494	355214	270143	481452	485169	574831	501134	362133	141339	366492	349390	428316	583916	270094	336085	490662	456815	450611	205184
711	Q68EF6	Brain-enriched guanylate kinase-associated protein	Begain	74119.6	686092	320213	47555.4	71887.7	44235.6	42513.7	42219.4	56427.3	36842.8	487555	356951	76075.8	70774.5	765148	494519	44794.4	48031.7	61044.8	89131.8	519467	301161	1.08447e+06	1.12029e+06	877342	100661	228037	976476	182851	539504
712	Q8BKX1	Brain-specific angiogenesis inhibitor 1-associated protein 2	Baiap2	3.1788e+07	3.21887e+07	2.88172e+07	2.70581e+07	2.58333e+07	2.30982e+07	2.47509e+07	2.56167e+07	2.26294e+07	2.30354e+07	3.60562e+07	3.1771e+07	3.41243e+07	2.52331e+07	3.56797e+07	2.93646e+07	2.5708e+07	3.99614e+07	2.9615e+07	3.12517e+07	3.81528e+07	4.44196e+07	3.39101e+07	3.84339e+07	4.72827e+07	3.66514e+07	3.99036e+07	2.65546e+07	4.16497e+07	4.50624e+07
713	P24288	Branched-chain-amino-acid aminotransferase, cytosolic	Bcat1	8.18554e+06	1.00527e+07	8.01363e+06	1.0967e+07	1.03237e+07	1.08447e+07	9.41099e+06	9.11763e+06	1.19669e+07	1.04763e+07	5.3096e+06	6.8609e+06	8.84429e+06	5.85586e+06	8.34953e+06	6.48146e+06	9.18157e+06	7.30427e+06	5.21139e+06	8.35751e+06	5.27184e+06	4.4558e+06	5.47053e+06	3.49585e+06	6.11554e+06	5.1774e+06	6.50688e+06	4.75275e+06	7.08854e+06	6.4479e+06
714	O35855	Branched-chain-amino-acid aminotransferase, mitochondrial	Bcat2	37985	501553	642371	472636	571533	385389	704959	824178	41500	913192	417295	309717	776358	312318	490317	518013	316822	502158	72799.7	297528	670945	438666	562015	811516	539659	93963.2	291137	294608	342066	554530
715	Q6PAJ1	Breakpoint cluster region protein	Bcr	2.0439e+06	1.28616e+06	2.44105e+06	1.50405e+06	2.3841e+06	2.54482e+06	2.5802e+06	2.85071e+06	2.89842e+06	2.83799e+06	4.12929e+06	2.74039e+06	3.73641e+06	1.32551e+06	3.5174e+06	2.20305e+06	1.75568e+06	1.6888e+06	3.34138e+06	989475	2.14698e+06	3.15298e+06	2.0643e+06	1.68439e+06	2.27358e+06	3.61747e+06	2.19458e+06	1.76917e+06	2.67325e+06	2.15041e+06
716	Q61140	Breast cancer anti-estrogen resistance protein 1	Bcar1	679530	883713	390452	349399	978900	452286	662208	151879	332889	504158	1.64903e+06	1.13051e+06	1.40119e+06	1.85875e+06	1.21955e+06	1.7501e+06	1.17292e+06	1.4657e+06	2.41307e+06	540499	1.45325e+06	1.38892e+06	1.65321e+06	1.1756e+06	1.16797e+06	490447	988013	2.21748e+06	2.3935e+06	742287
717	Q80YN3	Breast carcinoma-amplified sequence 1 homolog	Bcas1	251788	139613	181158	332158	242982	186753	142400	126819	245124	183031	343132	216325	66926.2	296179	229217	156251	85637.5	107329	144244	337641	1.42181e+06	1.21371e+06	591444	1.11226e+06	1.25467e+06	366900	246689	254997	476432	303606
718	Q8CCN5	Breast carcinoma-amplified sequence 3 homolog	Bcas3	5.03278e+06	7.2064e+06	5.88468e+06	5.06444e+06	4.7538e+06	5.64547e+06	5.77992e+06	6.00458e+06	4.93851e+06	5.3213e+06	6.06995e+06	7.38065e+06	8.56157e+06	7.519e+06	7.52061e+06	9.37331e+06	6.89821e+06	8.24565e+06	1.01838e+07	1.13292e+07	7.52769e+06	6.0453e+06	6.21463e+06	4.95728e+06	7.53337e+06	7.53449e+06	6.9279e+06	6.83647e+06	6.87889e+06	8.30779e+06
719	G3X9K3	Brefeldin A-inhibited guanine nucleotide-exchange protein 1	Arfgef1	2.85878e+06	1.89203e+06	3.27289e+06	2.75214e+06	2.0043e+06	2.63269e+06	1.86582e+06	3.42591e+06	2.0289e+06	2.10542e+06	2.7155e+06	2.42361e+06	4.02604e+06	3.52785e+06	2.44636e+06	3.33866e+06	2.36029e+06	3.26092e+06	3.52259e+06	3.1359e+06	3.828e+06	2.28516e+06	2.85853e+06	2.16533e+06	2.70336e+06	3.80245e+06	3.04009e+06	2.74232e+06	3.023e+06	2.43486e+06
720	A2A5R2	Brefeldin A-inhibited guanine nucleotide-exchange protein 2	Arfgef2	8.35461e+06	7.42019e+06	7.44357e+06	6.14028e+06	8.77637e+06	1.02149e+07	7.6734e+06	7.79341e+06	4.44855e+06	7.51316e+06	9.12134e+06	1.19362e+07	1.07658e+07	1.04988e+07	1.11108e+07	1.30324e+07	1.12018e+07	1.33478e+07	1.05155e+07	1.09557e+07	1.12709e+07	1.2364e+07	1.07078e+07	1.14108e+07	7.30825e+06	1.0561e+07	8.83476e+06	1.2888e+07	1.30826e+07	8.29165e+06
721	Q3UGY8	Brefeldin A-inhibited guanine nucleotide-exchange protein 3	Arfgef3	4.103e+06	6.104e+06	5.41065e+06	5.24656e+06	5.62551e+06	7.0439e+06	7.23196e+06	5.23526e+06	5.90046e+06	6.47107e+06	1.70352e+07	1.45618e+07	1.46802e+07	1.36809e+07	1.72561e+07	2.13002e+07	1.80141e+07	1.73586e+07	1.561e+07	1.68981e+07	1.66829e+07	1.93602e+07	1.23805e+07	1.33442e+07	1.42696e+07	1.52665e+07	2.00287e+07	1.87669e+07	1.57529e+07	1.72311e+07
722	Q61361	Brevican core protein	Bcan	5.14621e+07	4.54463e+07	3.4354e+07	2.65538e+07	2.37502e+07	2.95391e+07	2.22077e+07	1.94028e+07	2.25105e+07	1.91885e+07	2.80507e+07	2.9772e+07	2.59279e+07	2.61176e+07	1.94017e+07	2.85034e+07	2.6003e+07	2.50722e+07	2.92107e+07	2.55918e+07	4.21061e+07	2.21265e+07	3.34519e+07	3.02703e+07	2.30083e+07	4.11662e+07	2.00719e+07	2.73239e+07	2.48456e+07	3.25101e+07
723	Q8BXV2	BRI3-binding protein	Bri3bp	2.76165e+06	2.08584e+06	2.41426e+06	3.26811e+06	2.73182e+06	3.00399e+06	2.79254e+06	2.7801e+06	4.0821e+06	3.3833e+06	1.5411e+06	1.57976e+06	2.04416e+06	1.24436e+06	1.74519e+06	1.3528e+06	439941	1.34901e+06	930345	2.27499e+06	1.00156e+06	961361	953723	1.00801e+06	1.42498e+06	1.34977e+06	1.36452e+06	1.0552e+06	673049	1.45879e+06
724	D3Z6Q9	Bridging integrator 2	Bin2	276836	268388	383257	292895	339881	307532	365821	552486	502331	334556	134084	113476	120450	147680	205225	172381	154338	238965	236950	521398	117649	86583.5	181249	98138.8		121131	87226.9	161101	99125.2	88381.7
725	Q3UI43	BRISC and BRCA1-A complex member 1	Babam1	552200	2.06162e+06	1.41461e+06	575010	971900	1.19827e+06	1.9715e+06	1.52557e+06	1.24684e+06	1.29718e+06	457394	299234	692651	368823	440513	614102	388961	744875	641668	289019	75211.1	127473	139060	124952	128007	66497.2	147474	169952	107936	142155
726	Q8K3W0	BRISC and BRCA1-A complex member 2	Babam2	626167	995624	928938	790004	1.11608e+06	629773	878232	1.32941e+06	1.4918e+06	1.15399e+06	1.63484e+06	1.73494e+06	1.94562e+06	2.86949e+06	2.37735e+06	2.05409e+06	3.1141e+06	1.9218e+06	1.85418e+06	742242	2.30661e+06	2.45324e+06	976114	1.0431e+06	1.54686e+06	1.60231e+06	3.38856e+06	1.45815e+06	1.69039e+06	1.69839e+06
727	Q3TCJ1	BRISC complex subunit Abraxas 2	Abraxas2	600458	768025	788147	1.12915e+06		808987	788502	804702			335446	715224	465653	319509	393758	488991	1.16639e+06	625317	443369	784090	542398	570992	615980	459714	471379	437340	440344	515812	386870	477619
728	Q8K2Q7	BRO1 domain-containing protein BROX	Brox	176462	180384	171042	97813	149253	206183	188604	159754	136219	149235	242811	277436	182578	180154	180830	358660	224861	79022.8	100712	79984.6	198370	364122	307134	367106	223375	369057	387490	249216	367657	112127
729	Q7TMS5	Broad substrate specificity ATP-binding cassette transporter ABCG2	Abcg2	1.08272e+06	842447	1.30662e+06	17949.3	1.0419e+06	1.00029e+06	1.1558e+06	1.17464e+06	1.21025e+06	1.16258e+06	819604	1.12522e+06	671822	755835	1.44081e+06	954564	792104	1.53563e+06	1.13363e+06	1.18166e+06	1.01806e+06	1.83733e+06	837621	1.62535e+06	3.34619e+06	620322	839970	818521	1.03792e+06	1.37556e+06
730	Q80Y55	BSD domain-containing protein 1	Bsdc1	1.24695e+06	982262	856699	1.05977e+06	873445	1.09987e+06	852514	1.13317e+06	1.31497e+06	794753	365146	514745	310697	453794	240190	309796	211928	306460	404435	186195	151650	253452	348858	138431	230350	294858	374291	202898	353159	191682
731	Q9DB72	BTB/POZ domain-containing protein 17	Btbd17	6.85775e+06	8.92633e+06	1.00089e+07	7.55188e+06	8.43374e+06	9.06542e+06	8.54332e+06	1.00157e+07	8.28876e+06	6.68335e+06	6.49907e+06	4.34816e+06	6.07496e+06	7.22286e+06	4.93345e+06	6.6656e+06	4.90945e+06	3.94749e+06	5.88386e+06	9.31242e+06	5.65558e+06	4.1612e+06	5.22325e+06	4.35986e+06	4.30417e+06	5.47299e+06	3.91321e+06	4.83367e+06	3.82984e+06	2.72485e+06
732	Q5M956	BTB/POZ domain-containing protein KCTD1	Kctd1	360981	668568	281760	194013	387003		300260	701546		440095	561965	585049	161263	656964	944765	850437	999224	754598	819949	41661.9	901084	833373	624983	226708	364023	784330	108429	517442	710046	524198
733	Q6WVG3	BTB/POZ domain-containing protein KCTD12	Kctd12	3.93602e+06	4.57397e+06	5.22623e+06	5.30931e+06	6.48308e+06	4.36568e+06	3.97912e+06	6.02234e+06	5.0236e+06	5.17831e+06	4.97035e+06	4.17394e+06	6.32084e+06	5.33414e+06	3.52096e+06	6.63701e+06	5.02551e+06	5.73854e+06	4.14709e+06	3.64547e+06	3.84913e+06	3.42753e+06	4.51913e+06	4.46065e+06	4.39857e+06	4.21686e+06	3.68803e+06	5.28427e+06	4.2991e+06	4.21475e+06
734	Q5DTY9	BTB/POZ domain-containing protein KCTD16	Kctd16	1.47313e+07	1.70635e+07	1.51641e+07	9.65034e+06	1.21585e+07	1.35214e+07	1.29763e+07	1.02542e+07	8.34768e+06	1.11025e+07	1.57743e+07	8.14706e+06	9.11405e+06	1.79903e+07	1.15807e+07	8.67693e+06	1.78182e+07	1.00538e+07	1.5759e+07	1.326e+07	1.21922e+07	1.01507e+07	5.74054e+06	1.01526e+07	7.85291e+06	1.18109e+07	1.07203e+07	1.07226e+07	1.04522e+07	1.21541e+07
735	Q3URF8	BTB/POZ domain-containing protein KCTD21	Kctd21	21366.6	14547.1				21157.4	9559.39				17883.6	32607.5	40177.6	19997.1	42618.1	39084.8	18727.6	9957.66		14839.5	60259.5	98866.1		48725.5	28774	74843		73493.5	39371.5
736	Q9D7X1	BTB/POZ domain-containing protein KCTD4	Kctd4	341067	262431	221344	240963	373060	490229	440391	314685	312901	355941	219255	236817	267350	487718	338534	346355	276311	253177	229591	233643	238789	139662	128830	148899	229558	153657	207902	229794	201898	194985
737	Q8VC57	BTB/POZ domain-containing protein KCTD5	Kctd5	85301	76325.8	122522	73575.7	140979	128918	77460.4	97923	77063.5	98841.9	95408.7	144202	101059	118294	46613.6	68220.2	112532	147535	84881.6		103446		157076	80494.7	118320	127699	75360.3	95230	139354	115139
738	Q8BNL5	BTB/POZ domain-containing protein KCTD6	Kctd6	130130			174481			183202	211814	141238		89228.8	57861.8	242202		98995.5			166594	326643	238268				85801.7	224498					516964
739	Q50H33	BTB/POZ domain-containing protein KCTD8	Kctd8		197203	244217	159354	193989	236321	227714	333685	421302	232012	361010	526824	193807	368416	597403	666879	350053	250432	279415	198645	218966	323954	753527	320136	388783	205731	260510	350625	185764	385281
740	Q922D8	C-1-tetrahydrofolate synthase, cytoplasmic	Mthfd1	9.18487e+06	9.18661e+06	9.98403e+06	7.45076e+06	6.58027e+06	8.83268e+06	6.42057e+06	1.02834e+07	6.72387e+06	8.18663e+06	5.65973e+06	9.49829e+06	6.81179e+06	6.22992e+06	6.9861e+06	8.32601e+06	7.55651e+06	7.5761e+06	8.19892e+06	1.13101e+07	9.21448e+06	6.11615e+06	9.48602e+06	7.80613e+06	1.11585e+07	1.33437e+07	5.691e+06	9.14493e+06	6.10299e+06	1.48639e+07
741	Q5HZI2	C2 calcium-dependent domain-containing protein 4C	C2cd4c	749389	750096	646130	1.16836e+06	1.09657e+06	710342	613654	788612	1.05912e+06	1.18954e+06	495559	678026	469991	505349	605492	516425	497273	857772	567347	105029	618695	530916	862457	608646	800386	495304	488615	728770	438153	733921
742	E9Q3C1	C2 domain-containing protein 2	C2cd2	12052.4			31846	27674.1			32301.5			154580	132637	121289	82403	126831	189419	170011	109814	152673		90716.7	129215	177402	91977.1	62254.5	132584	186698	168489	91781.7	80562.3
743	Q7TPS5	C2 domain-containing protein 5	C2cd5	1.29076e+06	1.65915e+06	1.38416e+06	1.01404e+06	976294	698474	1.12632e+06	443640	599983	676801	746408	453801	448631	957673	885148	1.01907e+06	830631	976310	1.02186e+06	525790	759641	460581	514508	872078	398997	699768	821957	300888	1.16605e+06	561656
744	Q80W54	CAAX prenyl protease 1 homolog	Zmpste24	986914	1.2231e+06	739412	565541	702761	1.6276e+06	477296	1.31109e+06	314382	1.08203e+06	1.43207e+06	2.04985e+06	1.2993e+06	2.3096e+06	1.51603e+06	871965	1.20961e+06	2.00748e+06	1.22282e+06	963082	1.51015e+06	832674	1.70411e+06	1.59463e+06	498492	945387	1.00411e+06	1.11488e+06	581707	1.30616e+06
745	B2RQC6	CAD protein	Cad	965676	600787	646690	430431	430791	878043	929078	776221	334704	1.1703e+06	2.10772e+06	1.59765e+06	2.49104e+06	2.08219e+06	3.52664e+06	2.26839e+06	2.13531e+06	2.07138e+06	1.10663e+06	941933	3.1432e+06	3.22639e+06	1.8574e+06	2.00904e+06	1.58779e+06	2.14616e+06	2.29234e+06	2.07066e+06	2.10759e+06	1.93478e+06
746	Q9R0M0	Cadherin EGF LAG seven-pass G-type receptor 2	Celsr2	228316	238064	269345	519797	274488	224898	259078	315528	429706	192430	1.11648e+06	303963	664642	243553	1.14759e+06	774580	561789	585678	595851	299746	464491	389229	603593	583379	1.21845e+06	680215	350809	547594	796185	693733
747	P70408	Cadherin-10	Cdh10	328970	282704	1.28205e+06	405519	483841	334561	773380	253123	394185	867472	1.33389e+06	1.45837e+06	1.74045e+06	997051	1.36892e+06	876842	847122	1.38072e+06	699005	268269	717430	725610	1.24909e+06	1.67772e+06	1.74276e+06	647936	721782	1.07064e+06	468360	1.45531e+06
748	P55288	Cadherin-11	Cdh11	696028	753377	1.28165e+06	1.48132e+06	1.78096e+06	1.70543e+06	299231	2.03707e+06	3.05849e+06	1.21975e+06	441662	1.19869e+06	1.11278e+06	1.67197e+06	1.55536e+06	1.67802e+06	2.85338e+06	499745	1.53696e+06	766249	2.23229e+06	1.72861e+06	583624	2.28065e+06	1.54321e+06	2.19207e+06	1.21569e+06	643295	434074	1.5421e+06
749	Q9WTR5	Cadherin-13	Cdh13	4.99572e+06	4.65376e+06	5.86488e+06	5.4263e+06	5.47857e+06	6.10705e+06	6.39448e+06	6.04494e+06	2.60173e+06	5.16762e+06	2.31648e+06	5.22969e+06	4.80874e+06	3.3904e+06	3.71672e+06	3.172e+06	3.38195e+06	8.31268e+06	4.14822e+06	5.1613e+06	1.94227e+06	3.60272e+06	3.37716e+06	1.93921e+06	3.18613e+06	2.85442e+06	2.78802e+06	2.70296e+06	2.49098e+06	2.72342e+06
750	P15116	Cadherin-2	Cdh2	2.00023e+07	1.90539e+07	2.27754e+07	2.18553e+07	2.36388e+07	2.04555e+07	2.10632e+07	2.32844e+07	1.73015e+07	2.42308e+07	1.67366e+07	1.53004e+07	1.95759e+07	1.48767e+07	1.45933e+07	1.13975e+07	1.32694e+07	1.77746e+07	2.2133e+07	1.67568e+07	1.40433e+07	1.36532e+07	1.4245e+07	1.26174e+07	1.48008e+07	1.37568e+07	9.21907e+06	1.34058e+07	1.59585e+07	1.54131e+07
751	P39038	Cadherin-4	Cdh4		125192	132030	82601.5	118624	74262.7	129186	260390		62263.3									66202.8					46936.7
752	P97326	Cadherin-6	Cdh6	419545														159099								328259			189738		128015	194274	263052
753	P97291	Cadherin-8	Cdh8	78291.8	109355	103880	110367	130762	87811.3	133056	116314	68667.2	109754	139096	231540	148513	330655	196332	357164	226050	251173	227337	70523	144976	329923	246480	170743	149268	174038	208174	304719	208402	144525
754	P12658	Calbindin	Calb1	1.20179e+07	9.67868e+06	8.53139e+06	8.15712e+06	5.70974e+06	4.62774e+06	4.89579e+06	5.49418e+06	6.70163e+06	4.95346e+06	1.41748e+07	1.34723e+07	1.59793e+07	1.15545e+07	2.12714e+07	1.60286e+07	1.48526e+07	1.88275e+07	1.46981e+07	1.51995e+07	2.13825e+07	1.91042e+07	2.15219e+07	2.05965e+07	2.85304e+07	2.44832e+07	1.89808e+07	2.19268e+07	2.18099e+07	2.36321e+07
755	P61022	Calcineurin B homologous protein 1	Chp1	5.30945e+06	5.38613e+06	4.75223e+06	3.84915e+06	4.82055e+06	4.73997e+06	4.38006e+06	4.67438e+06	2.50632e+06	3.6834e+06	1.98045e+06	2.94979e+06	2.06289e+06	2.99034e+06	1.618e+06	2.69465e+06	1.51309e+06	1.59308e+06	3.31391e+06	3.05146e+06	1.29737e+06	1.76804e+06	1.98784e+06	2.1193e+06	1.80875e+06	2.68302e+06	2.24822e+06	2.16026e+06	1.76476e+06	1.75082e+06
756	Q9JKL5	Calcineurin B homologous protein 3	Tesc	889609	429593	583768	823660	475901	853543	948254	436588	522456	1.11561e+06	946863	534167	513378	1.18794e+06	1.09772e+06	979090	409618	1.25982e+06	958169	1.22006e+06	654615	560597	549004	1.46812e+06	956447	336610	676338	1.29099e+06	1.34926e+06	809219
757	Q63810	Calcineurin subunit B type 1	Ppp3r1	7.57698e+07	5.36689e+07	6.30753e+07	7.76123e+07	7.45007e+07	6.88316e+07	5.4535e+07	5.74391e+07	7.22316e+07	5.40324e+07	4.21438e+07	2.96372e+07	4.76597e+07	4.59988e+07	4.79696e+07	4.52941e+07	4.08204e+07	3.54969e+07	4.35053e+07	4.48346e+07	3.81458e+07	3.53917e+07	4.30576e+07	4.73453e+07	5.36785e+07	3.80654e+07	4.16806e+07	3.84191e+07	3.91669e+07	4.34912e+07
758	Q9JHG2	Calcipressin-2	Rcan2	110414	85848.9	81202.5	92122.6	76098.4	104852	91897.6	65166.2	68936.2	60547.3	126063	90210.1	82525.9	162995		118842	176666	117838	100845	34849.8	137569	106300	75023.2	85817.3	82573.2	140077	90668.9	81010.4	142783	119005
759	Q8CGZ0	Calcium homeostasis endoplasmic reticulum protein	Cherp	302595	289298	59528	43960.3	66839.9	109588	45273.3	30157.6		37237.1	238105	245654	152649	204009	178211	189317	116571	177319	178578	70312.1	467606	334249	442784	658149	250757	334211	304906	358880	357603	421383
760	Q8VEC4	Calcium homeostasis modulator protein 2	Calhm2					22652.8	14033.8		17039.7		59281.3	147924	139911	99902	113455	111140	125905	99577	173158	145920		109436	138771	133895	83608.7	134592	130218	93111.1	161951	171739	98841.9
761	Q921L3	Calcium load-activated calcium channel	Tmco1	1.04998e+06	1.32822e+06	1.26619e+06	1.60628e+06	1.76423e+06	1.44566e+06	1.38966e+06	1.63325e+06	1.87635e+06	1.98079e+06	1.58294e+06	1.53984e+06	978574	1.52435e+06	661557	785304	4.34146e+06	902287	2.04764e+06	1.29335e+06	1.40532e+06	675582	864159	698099	2.18955e+06	1.29572e+06	1.20452e+06	1.10404e+06	1.02023e+06	448808
762	P49070	Calcium signal-modulating cyclophilin ligand	Camlg	438034	406225	419139	187890	239465	382051	336032	405379	516336	439071					187226	171886			213419	563195	338445	203281	206708	286363	199813	238267	251359	161203	195759	201283
763	Q3UMR5	Calcium uniporter protein, mitochondrial	Mcu	3.43916e+06	1.52633e+06	1.99285e+06	1.86749e+06	1.8036e+06	1.67415e+06	1.73693e+06	1.71792e+06	1.68424e+06	1.4879e+06	5.76955e+06	6.35486e+06	3.47496e+06	4.26969e+06	6.08193e+06	4.07532e+06	3.14465e+06	6.58271e+06	5.69104e+06	2.1065e+06	1.43706e+07	1.36376e+07	7.06345e+06	1.26674e+07	1.05438e+07	1.13829e+07	6.21124e+06	5.50747e+06	6.12828e+06	8.61047e+06
764	Q8VCX5	Calcium uptake protein 1, mitochondrial	Micu1	981846	1.01363e+06	668178	495854	1.30519e+06	1.12036e+06	898480	423096	469837	1.31252e+06	705937	710163	758498	589610	640386	579318	296604	259456	255669	142956	954049	1.03687e+06	909292	1.08914e+06	859391	951453	991770	862892	926811	1.10719e+06
765	Q9CTY5	Calcium uptake protein 3, mitochondrial	Micu3	4.38256e+06	4.81842e+06	4.6807e+06	2.75789e+06	4.24252e+06	3.96192e+06	3.24654e+06	3.07237e+06	2.27093e+06	4.08591e+06	2.71578e+06	3.05791e+06	3.27385e+06	3.33098e+06	3.52405e+06	3.51382e+06	1.36068e+06	1.57005e+06	2.55803e+06	3.09245e+06	3.44607e+06	3.94983e+06	4.19362e+06	3.7553e+06	3.86298e+06	2.51385e+06	2.98658e+06	3.46743e+06	3.73575e+06	3.88863e+06
766	Q61481	Calcium/calmodulin-dependent 3',5'-cyclic nucleotide phosphodiesterase 1A	Pde1a	2.18058e+07	2.23117e+07	2.10969e+07	2.51244e+07	2.41047e+07	2.31621e+07	2.16729e+07	2.17074e+07	2.48529e+07	2.02665e+07	1.18229e+07	1.19343e+07	2.41648e+07	1.1313e+07	1.34455e+07	1.21281e+07	1.3491e+07	2.1498e+07	1.9713e+07	2.40888e+07	1.24256e+07	1.06914e+07	1.19477e+07	1.04696e+07	1.68526e+07	1.04182e+07	1.89359e+07	9.67957e+06	1.02002e+07	1.72058e+07
767	Q01065	Calcium/calmodulin-dependent 3',5'-cyclic nucleotide phosphodiesterase 1B	Pde1b	6.82135e+06	8.00612e+06	6.1027e+06	1.05661e+07	4.39266e+06	7.26944e+06	7.0686e+06	6.3315e+06	6.99129e+06	4.13757e+06	5.50748e+06	4.70823e+06	3.48785e+06	3.50706e+06	3.73861e+06	5.10236e+06	3.11074e+06	4.85016e+06	4.68131e+06	7.6121e+06	4.38118e+06	3.60321e+06	3.14241e+06	3.80157e+06	2.79575e+06	4.14942e+06	3.2414e+06	3.2832e+06	3.37993e+06	4.02094e+06
768	Q78WH7	Calcium/calmodulin-dependent protein kinase II inhibitor 2	Camk2n2	154643	87332		67617.1	87292		83598		66604.4	71749.8	552092	178463	151141	237506	88845.8	165542	70914.6	94954.8	80094.8	158581	862123	544647	1.04518e+06	632077	990494	531803	808558	616648	728889	776036
769	Q8VBY2	Calcium/calmodulin-dependent protein kinase kinase 1	Camkk1	1.96287e+06	2.20519e+06	1.63833e+06	1.64309e+06	1.93098e+06	2.02897e+06	1.77097e+06	2.15314e+06	2.35297e+06	1.81723e+06	2.62677e+06	989782	2.29061e+06	1.61665e+06	1.14524e+06	1.91165e+06	1.88244e+06	2.93024e+06	1.58196e+06	1.81314e+06	2.28037e+06	1.63138e+06	1.69309e+06	1.56837e+06	2.83346e+06	1.78963e+06	1.92863e+06	2.10268e+06	2.48058e+06	2.5437e+06
770	Q8C078	Calcium/calmodulin-dependent protein kinase kinase 2	Camkk2	5.49226e+06	7.63878e+06	9.15248e+06	8.92344e+06	1.16036e+07	7.77715e+06	9.64609e+06	8.69662e+06	1.02724e+07	9.85374e+06	7.07299e+06	9.76215e+06	7.34553e+06	7.61823e+06	7.02465e+06	5.74325e+06	7.64749e+06	6.63217e+06	5.80982e+06	3.73105e+06	6.02333e+06	8.89647e+06	6.31945e+06	6.4996e+06	4.71474e+06	5.267e+06	9.3926e+06	8.8692e+06	5.2278e+06	4.94483e+06
771	Q91YS8	Calcium/calmodulin-dependent protein kinase type 1	Camk1	2.9511e+06	2.85226e+06	2.65151e+06	3.28234e+06	1.98351e+06	2.7929e+06	2.52167e+06	2.0009e+06	1.00497e+06	1.66286e+06	2.02671e+06	2.25598e+06	1.85951e+06	1.66056e+06	3.6095e+06	2.68877e+06	2.99992e+06	3.32134e+06	1.74071e+06	2.31396e+06	2.24566e+06	2.60245e+06	3.5619e+06	1.54818e+06	2.67697e+06	2.46966e+06	2.87912e+06	4.11476e+06	2.37224e+06	3.87714e+06
772	Q9QYK9	Calcium/calmodulin-dependent protein kinase type 1B	Pnck		56719.9	38450.4	23041.6	103591		32793.8		25352.8		291281	190474	307206	239941	268583	211172	321483	294381	81773.5	47600.4	161736	328377	334284	486746	53847.1	413026	223709	404693	137632	154707
773	Q8BW96	Calcium/calmodulin-dependent protein kinase type 1D	Camk1d	2.53061e+07	2.05758e+07	2.34015e+07	1.89789e+07	1.5745e+07	1.39389e+07	1.81004e+07	1.6097e+07	1.60484e+07	1.38076e+07	1.3929e+07	5.55722e+06	1.65738e+07	9.98724e+06	1.42195e+07	1.31251e+07	1.02901e+07	1.47822e+07	1.49608e+07	2.0309e+07	1.39359e+07	1.4225e+07	1.4574e+07	1.25048e+07	1.37297e+07	1.10754e+07	1.22514e+07	1.59162e+07	1.21012e+07	1.50275e+07
774	Q91VB2	Calcium/calmodulin-dependent protein kinase type 1G	Camk1g				12165	11953.4			15246.1			149021	152400	123084	229407	143414	176366	236437	133421	107740		104462	218641	132500	226515	130240	175073	152367	162222	180322	136458
775	P11798	Calcium/calmodulin-dependent protein kinase type II subunit alpha	Camk2a	5.84661e+08	5.76181e+08	6.19128e+08	6.32175e+08	7.12089e+08	6.53305e+08	5.95791e+08	6.56149e+08	6.87221e+08	7.56252e+08	6.01644e+08	5.25888e+08	4.45013e+08	5.54057e+08	4.54958e+08	4.0664e+08	4.25426e+08	4.93441e+08	5.28617e+08	4.85628e+08	5.95311e+08	7.32986e+08	7.02027e+08	7.36835e+08	5.54807e+08	6.6551e+08	7.01148e+08	6.29805e+08	6.81748e+08	6.93754e+08
776	P28652	Calcium/calmodulin-dependent protein kinase type II subunit beta	Camk2b	1.64088e+08	1.5319e+08	1.6242e+08	1.07334e+08	1.85155e+08	1.68932e+08	1.65973e+08	1.3368e+08	1.69241e+08	1.66003e+08	1.48882e+08	1.08819e+08	1.15422e+08	1.06746e+08	1.44223e+08	8.85598e+07	9.1471e+07	1.03067e+08	1.09876e+08	1.26254e+08	1.14593e+08	1.43801e+08	1.08658e+08	7.28669e+07	1.17725e+08	1.0764e+08	7.94917e+07	8.24034e+07	9.14523e+07	8.56995e+07
777	Q923T9	Calcium/calmodulin-dependent protein kinase type II subunit gamma	Camk2g	3.91033e+07	3.84341e+07	3.80347e+07	3.9187e+07	3.835e+07	3.94253e+07	3.77455e+07	3.95353e+07	4.58918e+07	4.47469e+07	2.51132e+07	2.88821e+07	2.16274e+07	2.46848e+07	2.6343e+07	3.24227e+07	2.51018e+07	2.46032e+07	2.94971e+07	2.85845e+07	3.17171e+07	3.06622e+07	2.91083e+07	2.93948e+07	2.42768e+07	2.22082e+07	3.15788e+07	2.55083e+07	2.87102e+07	2.15289e+07
778	P08414	Calcium/calmodulin-dependent protein kinase type IV	Camk4	4.99369e+06	5.01486e+06	3.97678e+06	3.92776e+06	6.5713e+06	6.31172e+06	6.05017e+06	7.29121e+06	5.46997e+06	4.86647e+06	2.16365e+06	1.55499e+06	953762	2.04014e+06	1.14938e+06	2.18905e+06	2.34264e+06	1.39306e+06	1.84892e+06	2.30483e+06	4.10395e+06	3.29177e+06	2.84005e+06	3.4594e+06	2.62657e+06	1.91538e+06	2.1152e+06	2.21885e+06	2.44199e+06	2.51516e+06
779	Q08460	Calcium-activated potassium channel subunit alpha-1	Kcnma1	3.81584e+06	3.88205e+06	1.81694e+06	2.21568e+06	2.31208e+06	2.6301e+06	1.95304e+06	2.51661e+06	2.41631e+06	2.56114e+06	6.20934e+06	3.503e+06	5.66779e+06	3.59919e+06	3.9922e+06	4.79654e+06	5.68428e+06	3.62636e+06	5.65065e+06	3.83423e+06	4.171e+06	6.32139e+06	8.45628e+06	6.15321e+06	5.34094e+06	7.37684e+06	4.0867e+06	5.66916e+06	5.53101e+06	6.81491e+06
780	Q8CGU1	Calcium-binding and coiled-coil domain-containing protein 1	Calcoco1	364060	312117	338422	456440	380531	562261	303961		472558		359676	88787.4	226437	100291	417245	385883	38695.6		37227.7		638643	586825	245752	773549	478719	98334.9	317271	129903	247836	354630
781	Q8BH59	Calcium-binding mitochondrial carrier protein Aralar1	Slc25a12	1.51789e+08	1.60154e+08	1.44169e+08	1.64175e+08	1.54277e+08	1.6543e+08	1.65623e+08	1.63461e+08	1.45294e+08	1.5227e+08	1.87912e+08	1.37647e+08	1.45736e+08	1.54612e+08	1.44508e+08	1.74354e+08	1.61975e+08	1.39788e+08	1.22144e+08	9.4629e+07	1.84277e+08	1.85157e+08	1.387e+08	1.49315e+08	1.71965e+08	1.85537e+08	1.44158e+08	1.53658e+08	1.34968e+08	1.55859e+08
782	Q9QXX4	Calcium-binding mitochondrial carrier protein Aralar2	Slc25a13	270340	466480	453107	691336	980974	330351	490165	518182	607648	998616	679032	969161	1.12991e+06	1.61727e+06	1.33978e+06	810832	1.07484e+06	968969	452666	318835	869506	644382	476778	627233	676793	1.20728e+06	1.38125e+06	1.24091e+06	770544	931142
783	Q8BMD8	Calcium-binding mitochondrial carrier protein SCaMC-1	Slc25a24	972184	587273	885344	932029	697567	907525	682970	910558	889363	839262	161555	353111	428353	395623	342992	369448	465595	289896	347752	847368	315070	649898	418969	98561.2	387818	235879	352844	367835	433434	330008
784	Q6GQS1	Calcium-binding mitochondrial carrier protein SCaMC-3	Slc25a23	4.97084e+06	5.91798e+06	6.34448e+06	4.75481e+06	5.30218e+06	6.51697e+06	4.97476e+06	5.58451e+06	7.63124e+06	7.71702e+06	2.89376e+06	5.56361e+06	2.5178e+06	3.52274e+06	2.08891e+06	2.74987e+06	3.24987e+06	3.84979e+06	3.51767e+06	5.17761e+06	3.96778e+06	2.63729e+06	2.88596e+06	4.95696e+06	4.35488e+06	3.02031e+06	2.42927e+06	3.37465e+06	2.52992e+06	2.84684e+06
785	Q06138	Calcium-binding protein 39	Cab39	1.61686e+07	1.21519e+07	1.11724e+07	7.81812e+06	1.1096e+07	1.36031e+07	1.0619e+07	1.17058e+07	9.01343e+06	1.03889e+07	1.48929e+07	1.82269e+07	1.60655e+07	1.47053e+07	1.78695e+07	1.50681e+07	2.08835e+07	1.39559e+07	1.97267e+07	1.64503e+07	1.07415e+07	1.51351e+07	1.8661e+07	1.76979e+07	1.70119e+07	2.29888e+07	1.30307e+07	1.34131e+07	1.87721e+07	1.58912e+07
786	Q9DB16	Calcium-binding protein 39-like	Cab39l	126134	131716	39397.5		78929.1	139476	114485	97616.2	134930	49690.3	176909	144755	112777	100841	76958.9	124934	188009	71829	34895.5	53377.8	283363	246246	143876	134399	219935	159536	335371	289708	227498	84606.4
787	Q8BYR5	Calcium-dependent secretion activator 2	Cadps2	4.8491e+06	3.92443e+06	2.96136e+06	2.99946e+06	2.53736e+06	4.02056e+06	3.78571e+06	3.58505e+06	3.56629e+06	3.65174e+06	4.48649e+06	3.41938e+06	1.89379e+06	3.60587e+06	4.63952e+06	3.16255e+06	4.55888e+06	2.91594e+06	3.27506e+06	3.02552e+06	4.229e+06	4.22304e+06	4.08159e+06	3.27932e+06	2.62917e+06	4.72416e+06	4.56945e+06	5.56826e+06	3.51879e+06	4.13025e+06
788	Q8K1N1	Calcium-independent phospholipase A2-gamma	Pnpla8	1.14355e+06	1.25753e+06	1.29834e+06	1.44432e+06	1.721e+06	1.35645e+06	1.5996e+06	1.29039e+06	399129	1.79592e+06	396298	385630	227319	538594	386009	180113	459852	158302	611919	1.20981e+06	308042	864383	530980	410384	552987	454703	595886	438263	725838	323989
789	Q9CR86	Calcium-regulated heat stable protein 1	Carhsp1	432058	209310	536404	287709	628425	631850	492297	138723	1.09151e+06	659596	1.05883e+06			480395	453146	303079	154382			789969	1.45732e+06			1.19998e+06				764377	1.48342e+06
790	Q80XR2	Calcium-transporting ATPase type 2C member 1	Atp2c1	2.30217e+06	1.86752e+06	874191	935941	1.29556e+06	1.37104e+06	1.50785e+06	1.20014e+06	154504	1.11006e+06	752684	1.08603e+06	1.07175e+06	837015	985180	1.08166e+06	1.10427e+06	812095	1.07607e+06	1.02721e+06	885475	323001	402219	834705	880343	625193	543575	841965	661244	532627
791	A7L9Z8	Calcium-transporting ATPase type 2C member 2	Atp2c2	207032	204931	247685	260973	390935	238795	253633	277942	312877	369821	381197	367802	345947	354586	308635	277334	267116	323706	263223	177945	250746	142525	343743	265141	368252	158324	298085	322106	216781	365010
792	Q9CXW3	Calcyclin-binding protein	Cacybp	6.97834e+06	8.16602e+06	7.81506e+06	8.16096e+06	7.92366e+06	9.52402e+06	9.80576e+06	6.46422e+06	7.77249e+06	9.64461e+06	7.0472e+06	5.18825e+06	9.15332e+06	6.04766e+06	4.0959e+06	8.02751e+06	8.75563e+06	8.54867e+06	4.65974e+06	8.69682e+06	9.53594e+06	6.58978e+06	5.59643e+06	1.05874e+07	8.30769e+06	4.45688e+06	7.81521e+06	5.53489e+06	6.59095e+06	8.81782e+06
793	P52194	Calmegin	Clgn												48831.5				110949					54379.7	104763	205040	64550.9	65476.1	128077	75768.6	116553	127763	82157
794	Q8C5W0	Calmin	Clmn	529202	554870	445315	1.04432e+06	485064	306949	240444	553525	287047	640134	1.07084e+06	907717	639611	671658	783430	675432	388260	1.20801e+06	1.04497e+06	894780	868681	500004	1.06506e+06	304587	895742	768404	653178	1.20599e+06	604120	697942
795	P63054	Calmodulin regulator protein PCP4	Pcp4	8.42211e+06	8.21053e+06	7.91098e+06	7.34228e+06	8.49913e+06	8.36369e+06	5.14636e+06	7.43383e+06	4.48638e+06	4.31545e+06	5.02411e+06	4.24855e+06	2.8563e+06	3.52669e+06	3.35942e+06	3.5161e+06	2.46621e+06	3.13691e+06	3.15754e+06	3.02067e+06	3.36602e+06	3.19667e+06	3.05765e+06	3.28474e+06	5.28659e+06	3.43233e+06	2.37873e+06	3.08498e+06	2.47462e+06	5.72954e+06
796	P0DP27	Calmodulin-2	Calm2	1.55463e+08	2.30534e+08	2.0679e+08	1.37699e+08	9.45061e+07	8.85249e+07	9.4967e+07	8.1716e+07	1.16278e+08	6.50349e+07	1.02955e+08	1.17835e+08	1.21381e+08	1.46101e+08	1.25122e+08	1.61233e+08	1.30897e+08	1.44795e+08	1.98152e+08	2.74298e+08	1.14229e+08	8.88009e+07	1.66436e+08	1.31609e+08	3.49022e+08	1.73686e+08	6.9374e+07	1.66852e+08	1.53038e+08	3.79432e+08
797	Q9D6P8	Calmodulin-like protein 3	Calml3	2.25337e+06	660627	1.48893e+06	1.43665e+06	154526	2.28417e+06	647918	1.49808e+06	1.65541e+06	110971	117495	53906.7	105900	103772	163351	120786	64447.2	143595	123200	658352	76816.9	1.6831e+06	177405	937521	561005	125401	1.60671e+06	218203	611617	448895
798	A2AHC3	Calmodulin-regulated spectrin-associated protein 1	Camsap1	2.06499e+06	1.62045e+06	2.35144e+06	1.95434e+06	2.04952e+06	3.31061e+06	2.92259e+06	1.26083e+06	3.03534e+06	1.25658e+06	3.0156e+06	3.81926e+06	2.54693e+06	2.80652e+06	3.50165e+06	2.94486e+06	3.36334e+06	2.63776e+06	2.55237e+06	1.49377e+06	1.90614e+06	3.40695e+06	2.13242e+06	3.25525e+06	3.00933e+06	2.37583e+06	2.3618e+06	3.0862e+06	1.94814e+06	1.7655e+06
799	Q8C1B1	Calmodulin-regulated spectrin-associated protein 2	Camsap2	7.04333e+06	7.17061e+06	1.06242e+07	6.54155e+06	7.80331e+06	7.12609e+06	1.32541e+07	1.04804e+07	6.98376e+06	8.36402e+06	2.68564e+06	5.58399e+06	6.08814e+06	2.46262e+06	2.62567e+06	5.57939e+06	5.22231e+06	2.21289e+06	6.93524e+06	2.44233e+06	1.07156e+07	2.28467e+06	7.23136e+06	2.10128e+06	5.0157e+06	2.3993e+06	2.01819e+06	2.07906e+06	4.33917e+06	4.99107e+06
800	Q80VC9	Calmodulin-regulated spectrin-associated protein 3	Camsap3	1.27038e+06	1.45925e+06	1.21447e+06	1.39497e+06	1.46372e+06	981771	1.37488e+06	1.17561e+06	1.24727e+06	1.29888e+06	1.6353e+06	1.98525e+06	1.67408e+06	1.49153e+06	1.51713e+06	1.90295e+06	2.01155e+06	1.59951e+06	1.43456e+06	1.05258e+06	1.95614e+06	2.20621e+06	1.55238e+06	2.0194e+06	2.50201e+06	2.62979e+06	1.7775e+06	1.7258e+06	2.01729e+06	1.78511e+06
801	P35564	Calnexin	Canx	3.44228e+07	3.98585e+07	3.56247e+07	3.49816e+07	2.73192e+07	3.3821e+07	3.56997e+07	3.28017e+07	2.20112e+07	2.60429e+07	2.88734e+07	2.83776e+07	2.27578e+07	3.06051e+07	2.64575e+07	3.0176e+07	2.6799e+07	1.90217e+07	3.21277e+07	3.27952e+07	2.38502e+07	3.67007e+07	2.96209e+07	3.00467e+07	2.70013e+07	2.38745e+07	3.40577e+07	2.00877e+07	2.47841e+07	2.72205e+07
802	O88456	Calpain small subunit 1	Capns1	1.84992e+06	1.64753e+06	1.76689e+06	1.09881e+06	2.0365e+06	2.49959e+06	2.10831e+06	1.65435e+06	1.41898e+06	2.22422e+06	4.6559e+06	5.02654e+06	6.8943e+06	4.55184e+06	3.661e+06	5.22099e+06	3.47768e+06	4.41726e+06	3.89805e+06	2.30748e+06	2.82937e+06	4.2756e+06	3.5924e+06	4.88326e+06	2.53502e+06	4.0461e+06	5.09788e+06	4.65435e+06	3.75731e+06	3.40133e+06
803	O35350	Calpain-1 catalytic subunit	Capn1	471119	570454	314341	59573.8				104984	169391		1.30363e+06	1.07988e+06	1.73365e+06	1.22505e+06	936112	758779	505445	805950	730872	836093	1.17558e+06	911929	911640	1.25283e+06	835782	1.39255e+06	828986	1.23521e+06	1.29099e+06	1.83225e+06
804	O08529	Calpain-2 catalytic subunit	Capn2	1.1334e+07	8.18772e+06	8.24108e+06	6.81665e+06	1.01401e+07	1.07757e+07	1.01508e+07	7.76049e+06	7.03597e+06	9.15123e+06	8.04772e+06	8.41466e+06	7.85522e+06	8.95877e+06	6.38206e+06	5.67731e+06	5.64346e+06	7.12789e+06	6.98268e+06	6.5217e+06	9.29669e+06	8.41198e+06	9.6874e+06	9.87166e+06	7.24312e+06	9.26329e+06	8.21082e+06	6.9421e+06	9.13158e+06	8.95193e+06
805	O08688	Calpain-5	Capn5	4.71895e+06	3.39003e+06	3.86157e+06	5.10494e+06	5.19705e+06	5.18335e+06	5.10104e+06	3.98028e+06	6.79505e+06	5.31849e+06	3.39777e+06	2.74165e+06	4.41834e+06	3.03112e+06	3.58571e+06	5.07177e+06	4.62158e+06	4.08369e+06	5.69574e+06	3.01967e+06	3.21429e+06	4.70562e+06	3.84069e+06	2.54411e+06	2.06708e+06	3.38075e+06	3.92493e+06	2.38174e+06	2.72093e+06	3.85983e+06
806	P51125	Calpastatin	Cast	409444	360239	202757	401128	284326	234365	438211	83785.4	442082	112287	236360	82916.5	309529	321636	307724	693137	300424	343090	575707		346754	534374	238987	597703	553051	320530	269562	384412	390999	379234
807	Q9DAW9	Calponin-3	Cnn3	3.59756e+06	3.96815e+06	3.87116e+06	3.95635e+06	4.74014e+06	4.06281e+06	3.44412e+06	3.85019e+06	3.07921e+06	3.97781e+06	6.66699e+06	5.92026e+06	1.05359e+07	8.43074e+06	1.00778e+07	5.09949e+06	6.9781e+06	8.04229e+06	9.84297e+06	1.22528e+07	7.46991e+06	4.3346e+06	8.15422e+06	1.13207e+07	8.57585e+06	7.61161e+06	5.66076e+06	7.52499e+06	6.98194e+06	9.22155e+06
808	P14211	Calreticulin	Calr	5.57044e+07	4.7823e+07	5.89174e+07	6.0126e+07	6.4889e+07	6.71312e+07	5.74998e+07	6.6198e+07	6.67162e+07	7.12276e+07	3.73087e+07	4.09533e+07	3.18315e+07	4.23047e+07	4.98131e+07	3.79576e+07	4.50964e+07	3.37934e+07	4.60347e+07	4.57988e+07	5.00859e+07	4.73067e+07	4.28947e+07	4.80786e+07	6.27e+07	3.89854e+07	3.41963e+07	4.86884e+07	4.19786e+07	5.16451e+07
809	Q08331	Calretinin	Calb2	1.67432e+07	2.01645e+07	2.32152e+07	2.23853e+07	2.50884e+07	1.89795e+07	2.20659e+07	2.19837e+07	2.31654e+07	2.69911e+07	2.22447e+07	2.17826e+07	1.03332e+07	1.83998e+07	1.77995e+07	1.57587e+07	1.0326e+07	1.26161e+07	1.37268e+07	2.91169e+07	1.13581e+07	1.32635e+07	1.21888e+07	1.21634e+07	8.90804e+06	7.78157e+06	1.50896e+07	2.16524e+07	1.58494e+07	1.65712e+07
810	O09161	Calsequestrin-2	Casq2	174421	247711	277729	168486	105810	236946	362766	273937	429443	220618	91130.2			204420	69458.4	101939	103691		274682		884261	88393.9	184525	220240	80383.7	822973	83644.5	447643	332223	118050
811	Q9EPL2	Calsyntenin-1	Clstn1	2.42143e+06	3.48873e+06	2.95339e+06	3.54625e+06	4.36624e+06	4.28883e+06	2.56058e+06	2.80863e+06	1.98362e+06	1.79163e+06	7.3335e+06	6.35714e+06	1.3836e+07	6.7082e+06	7.28075e+06	8.80463e+06	9.37161e+06	1.35462e+07	8.72065e+06	1.16392e+07	5.22543e+06	4.46875e+06	3.76213e+06	8.0566e+06	8.65657e+06	3.4439e+06	3.73939e+06	8.81266e+06	8.69294e+06	9.60733e+06
812	Q99JH7	Calsyntenin-3	Clstn3	921505	457923	1.47578e+06	600620	1.19385e+06	1.36814e+06	1.06247e+06	929238	543401	998606	1.33042e+06	1.56869e+06	577956	931158	1.30914e+06	682541	1.52176e+06	716734	1.52273e+06	1.62019e+06	1.21257e+06	1.36023e+06	1.72819e+06	1.32598e+06	568577	729208	1.10733e+06	2.0258e+06	1.51453e+06	870741
813	O35887	Calumenin	Calu	5.62287e+06	6.44204e+06	5.84057e+06	3.81361e+06	5.46838e+06	6.31199e+06	4.84058e+06	4.01985e+06	3.18608e+06	5.04037e+06	2.65682e+06	5.19131e+06	4.49039e+06	4.5417e+06	2.76e+06	3.14403e+06	3.25644e+06	4.81172e+06	3.50324e+06	2.80341e+06	4.43333e+06	3.19726e+06	3.49202e+06	3.18966e+06	4.55133e+06	3.72448e+06	1.69174e+06	5.15245e+06	3.48639e+06	4.24702e+06
814	Q3UHL1	CaM kinase-like vesicle-associated protein	Camkv	3.63618e+07	3.51974e+07	3.41621e+07	2.38595e+07	2.40079e+07	2.17822e+07	2.64588e+07	2.28382e+07	2.17899e+07	2.17296e+07	5.32691e+07	3.74663e+07	3.20744e+07	4.59492e+07	3.35378e+07	3.73346e+07	3.89126e+07	2.8832e+07	4.59091e+07	2.99967e+07	5.25689e+07	5.64688e+07	6.62019e+07	4.64357e+07	4.00111e+07	5.54379e+07	4.80404e+07	5.42414e+07	5.04268e+07	4.44692e+07
815	Q8CA95	cAMP and cAMP-inhibited cGMP 3',5'-cyclic phosphodiesterase 10A	Pde10a	1.03889e+06	1.8703e+06	2.8396e+06	3.465e+06	2.62264e+06	1.37966e+06	2.514e+06	2.89071e+06	2.15303e+06	2.42506e+06	1.15677e+06	1.45301e+06	1.47687e+06	896201	1.56473e+06	960505	1.12688e+06	1.03643e+06	773995	1.19345e+06	784793	953336	2.36201e+06	799029	1.03951e+06	1.95421e+06	1.15018e+06	2.74463e+06	1.17089e+06	1.09894e+06
816	P05132	cAMP-dependent protein kinase catalytic subunit alpha	Prkaca	4.47782e+06	3.79144e+06	5.91704e+06	5.47621e+06	5.5919e+06	5.1072e+06	4.38759e+06	5.45935e+06	7.44182e+06	3.97726e+06	8.12055e+06	6.78259e+06	7.06664e+06	9.56947e+06	8.01392e+06	7.4082e+06	7.34794e+06	4.53191e+06	7.37442e+06	4.45571e+06	7.47915e+06	8.35749e+06	7.07278e+06	5.58454e+06	4.10587e+06	7.67121e+06	8.0136e+06	9.55351e+06	4.37939e+06	5.81739e+06
817	P68181	cAMP-dependent protein kinase catalytic subunit beta	Prkacb	1.93484e+07	1.66752e+07	1.99308e+07	1.91076e+07	2.00862e+07	1.97488e+07	1.98812e+07	2.04e+07	1.26155e+07	1.9285e+07	1.48164e+07	2.09008e+07	1.74983e+07	2.05608e+07	1.99039e+07	1.82327e+07	1.58937e+07	2.0243e+07	1.51113e+07	1.51928e+07	2.15064e+07	2.49658e+07	2.332e+07	2.03804e+07	2.49422e+07	3.43614e+07	1.90592e+07	2.29814e+07	2.55553e+07	2.23146e+07
818	P63248	cAMP-dependent protein kinase inhibitor alpha	Pkia														129547	203389					327531				515973				58940.3		381517
819	Q9DBC7	cAMP-dependent protein kinase type I-alpha regulatory subunit	Prkar1a	4.41691e+06	5.98279e+06	7.64158e+06	6.23494e+06	7.04237e+06	5.77058e+06	6.61195e+06	6.10762e+06	7.46262e+06	7.30035e+06	4.61214e+06	3.46183e+06	5.78711e+06	4.61962e+06	4.66676e+06	4.43523e+06	3.86441e+06	6.06895e+06	3.60885e+06	3.53167e+06	3.03852e+06	3.96236e+06	2.71606e+06	3.11967e+06	4.66549e+06	3.6393e+06	2.4927e+06	3.44292e+06	4.59276e+06	3.40472e+06
820	P12849	cAMP-dependent protein kinase type I-beta regulatory subunit	Prkar1b	2.64102e+06	5.80009e+06	4.50382e+06	4.32465e+06	6.10845e+06	3.84352e+06	6.30818e+06	3.99993e+06	7.06059e+06	4.35871e+06	6.57228e+06	4.77973e+06	5.70773e+06	6.03098e+06	6.34937e+06	1.16801e+07	5.19714e+06	7.56527e+06	6.47724e+06	3.21613e+06	7.51357e+06	7.19386e+06	6.13542e+06	6.45973e+06	8.54766e+06	5.4487e+06	6.86087e+06	7.2941e+06	6.25176e+06	6.64644e+06
821	P12367	cAMP-dependent protein kinase type II-alpha regulatory subunit	Prkar2a	1.38987e+07	1.29185e+07	1.36608e+07	9.72949e+06	1.01702e+07	1.54223e+07	1.524e+07	9.2768e+06	6.81118e+06	1.11655e+07	2.413e+07	1.87356e+07	1.80305e+07	1.5672e+07	1.8306e+07	2.33299e+07	2.3355e+07	1.64673e+07	1.61633e+07	1.36685e+07	1.67054e+07	1.60503e+07	1.45906e+07	1.39722e+07	1.70883e+07	2.05779e+07	1.56549e+07	2.26079e+07	1.98907e+07	1.6249e+07
822	P31324	cAMP-dependent protein kinase type II-beta regulatory subunit	Prkar2b	4.19825e+07	4.82122e+07	4.49888e+07	3.97727e+07	4.42621e+07	4.00541e+07	4.25937e+07	3.93384e+07	2.63931e+07	3.13646e+07	4.64436e+07	5.21512e+07	4.07516e+07	6.20251e+07	4.13794e+07	4.97264e+07	4.35739e+07	4.36191e+07	4.61848e+07	3.29586e+07	4.5203e+07	4.69413e+07	5.31167e+07	5.3366e+07	4.91707e+07	4.90104e+07	4.26584e+07	3.73119e+07	3.7851e+07	4.36522e+07
823	P56212	cAMP-regulated phosphoprotein 19	Arpp19	140721	96091.1	139189	118430	98999.2	133915	132457	145709	180922	158358	52443.1	35013.3	23966.2	37516.3	41248	63299.2	68228	55539.3	81424.7	114044	39499.9			78719.8		5358.57			39435.1
824	Q9DCB4	cAMP-regulated phosphoprotein 21	Arpp21	124217	173277	102526	135348	164250	108049	115898	185784	169355	158381	37259.8	37389	70665.9				32839.7		39247
825	O89084	cAMP-specific 3',5'-cyclic phosphodiesterase 4A	Pde4a	195913	356983	420616	592490	635419	342991	410648	298227	657797	571655	283289	232886	291306	388598	441342	534374	256181	563671	369391	351264	703220	365622	381225	225088	364809	267848	208702	444163	366488	365287
826	Q01063	cAMP-specific 3',5'-cyclic phosphodiesterase 4D	Pde4d	8.29114e+06	7.71705e+06	7.09723e+06	6.4258e+06	9.59528e+06	9.09514e+06	9.28823e+06	7.90087e+06	6.75562e+06	7.43446e+06	6.23369e+06	1.15675e+07	7.12705e+06	5.22304e+06	5.70654e+06	7.39267e+06	6.4036e+06	6.68404e+06	1.13831e+07	6.26716e+06	5.06753e+06	4.12164e+06	5.70684e+06	6.04909e+06	4.32354e+06	7.86239e+06	4.33952e+06	5.74925e+06	5.33823e+06	4.46196e+06
827	Q9QXQ1	cAMP-specific 3',5'-cyclic phosphodiesterase 7B	Pde7b											196990	121718	166978	175181	249581	276233	111004	176402	136993	149061	209622	268704	190401	203275	129554	186871	158814	121489	235832	257602
828	Q9CQA9	Cancer-related nucleoside-triphosphatase homolog	Ntpcr	346462	327314	4.6095e+06	246702	134169	1.01993e+06	431054	1.35958e+06	1.62654e+06	542996	297514	548506	213627	244677	384107	882205	4.07106e+06	2.26304e+06	489722	206241	539526	497416	678251	1.57949e+06	115319	2.96588e+06	963490	613330	3.16046e+06	233531
829	P47746	Cannabinoid receptor 1	Cnr1	697995	988717	542399	169938	65455.6	249801	111704	84581.1		100635	1.48011e+06	1.92421e+06	951481	1.01077e+06	790003	415418	645394	542773	428027	779406	1.57104e+06	1.36517e+06	1.04633e+06	985171	1.83815e+06	1.1641e+06	1.01571e+06	1.57362e+06	1.35773e+06	1.61159e+06
830	Q922J3	CAP-Gly domain-containing linker protein 1	Clip1	8.36935e+06	8.52493e+06	6.90277e+06	3.14542e+06	4.0952e+06	5.45647e+06	6.08494e+06	3.22235e+06	2.44888e+06	3.80906e+06	5.89118e+06	5.32865e+06	6.00696e+06	6.00295e+06	4.53052e+06	4.48184e+06	5.41584e+06	5.54754e+06	6.65292e+06	5.23382e+06	5.26876e+06	6.96857e+06	6.7366e+06	5.02189e+06	7.42699e+06	5.91627e+06	6.22612e+06	7.00257e+06	5.4504e+06	5.4515e+06
831	Q9Z0H8	CAP-Gly domain-containing linker protein 2	Clip2	6.70615e+06	6.79218e+06	6.38258e+06	5.43385e+06	6.24678e+06	6.22359e+06	6.92111e+06	5.91377e+06	5.46603e+06	3.47432e+06	6.45039e+06	4.66218e+06	5.67014e+06	5.72718e+06	5.10357e+06	5.60314e+06	4.60075e+06	5.21685e+06	5.05165e+06	6.20029e+06	6.55055e+06	6.74319e+06	5.42477e+06	6.17706e+06	6.76884e+06	4.87131e+06	6.34537e+06	6.76982e+06	4.22454e+06	6.1395e+06
832	B9EHT4	CAP-Gly domain-containing linker protein 3	Clip3	1.34795e+06	1.37655e+06	954808	165789	645928	779022	465400	130486	586404	625479	2.03962e+06	2.13588e+06	2.17636e+06	2.09106e+06	1.88445e+06	1.75182e+06	1.2768e+06	2.09051e+06	921226	1.05173e+06	2.22424e+06	1.29397e+06	1.57698e+06	1.32986e+06	1.59052e+06	1.65037e+06	1.11942e+06	1.62474e+06	1.03316e+06	1.26654e+06
833	Q3V3V9	Capping protein, Arp2/3 and myosin-I linker protein 2	Carmil2	2.34905e+06	1.9638e+06	1.45673e+06	1.44477e+06	1.2559e+06	1.0678e+06	1.30939e+06	975687	76725.7		1.78571e+06	1.55204e+06	1.6555e+06	1.33055e+06	1.18986e+06	1.04675e+06	682679	1.55208e+06	2.04082e+06	592186	705669	1.54872e+06	1.48445e+06	1.50026e+06	891269	1.33629e+06	895774	1.20182e+06	1.04968e+06	1.03454e+06
834	Q60865	Caprin-1	Caprin1	2.91028e+06	2.02274e+06	3.28871e+06	768989	1.73424e+06	2.13848e+06	1.38458e+06	4.58287e+06	4.45381e+06	3.22197e+06	3.35688e+06	3.05753e+06	1.64756e+06	3.2182e+06	5.33206e+06	4.42787e+06	2.38095e+06	2.25579e+06	3.15231e+06	1.41118e+06	3.51368e+06	5.84123e+06	4.22726e+06	3.94588e+06	2.00315e+06	4.32035e+06	3.75585e+06	4.20622e+06	5.02626e+06	1.35629e+06
835	Q9DBC3	Cap-specific mRNA (nucleoside-2'-O-)-methyltransferase 1	Cmtr1	333203	342408	466762	799392	304482	285762	315560	414889	618728	214029	697731	444907	461932	470654	829881	558180	441599	560252	336496	253972	321057	622045	565981	317963	410617	465457	384964	629448	577672	489408
836	Q9WVT6	Carbonic anhydrase 14	Ca14	19190.4	168861	139632	335859	110918	143231	159353	181907	264951	31528.2	718167	863537	577027	975814	1.62104e+06	523880	401358	289977	373171	289239	359906	494960	442171	325625	378820	278217	226972	610755	747615	431828
837	P00920	Carbonic anhydrase 2	Ca2	9.25955e+07	8.23098e+07	6.44946e+07	1.43165e+08	8.25984e+07	8.20048e+07	6.62679e+07	7.40946e+07	1.76534e+08	7.18997e+07	5.52574e+07	5.33295e+07	3.77517e+07	5.38606e+07	7.14065e+07	6.48859e+07	5.23063e+07	3.42041e+07	6.49282e+07	1.056e+08	3.79977e+07	3.55468e+07	4.17631e+07	5.44297e+07	3.08157e+07	4.14101e+07	4.13345e+07	4.60824e+07	5.33742e+07	3.20647e+07
838	Q64444	Carbonic anhydrase 4	Ca4	250460	86080.6	30513				26007.5	123578		54559.2	1.01493e+06	419387	430391	582124	245438	488021	38771.1	111135	174614		942544	731325	830107	959891	250684	728206	685261	231789	670177	755492
839	P61215	Carbonic anhydrase-related protein 10	Ca10	195548	114159	160726	321871	169804	91421.2	390641	283881		436606	166773	121056	192135	141756	211084	117171	190601	230172	168954		290273	213150	159876	240052	249619	180644	120177	212905	231572	171262
840	P28651	Carbonic anhydrase-related protein	Ca8	24000.4	56978.3	47304.7	58616	58212.1	47682.2		19772.2	73267.8	57922.7	192714	226600	138632		124841	388491				69051.8	85485.1		168911	112950	184118		148696		194956	130626
841	P48758	Carbonyl reductase [NADPH] 1	Cbr1	3.10203e+07	2.92369e+07	2.9037e+07	2.63942e+07	3.2165e+07	2.79721e+07	2.74492e+07	3.05849e+07	2.60367e+07	2.70242e+07	1.85978e+07	2.02191e+07	2.15798e+07	1.65996e+07	1.96761e+07	1.72462e+07	2.05271e+07	1.62887e+07	2.16822e+07	2.63688e+07	2.619e+07	2.68627e+07	1.67799e+07	1.61508e+07	1.0592e+07	1.49319e+07	1.28292e+07	1.21873e+07	1.34942e+07	1.70409e+07
842	Q8K354	Carbonyl reductase [NADPH] 3	Cbr3	2.7305e+06	2.56845e+06	3.96403e+06	1.33473e+06	3.92771e+06	1.20817e+06	3.41364e+06	1.81254e+06	2.6255e+06	4.38412e+06	1.04101e+06	1.04241e+06	1.01169e+06	1.86055e+06	1.76094e+06	830846	1.05328e+06	1.45874e+06	2.04209e+06	2.18254e+06	1.16239e+06	1.95943e+06	1.54487e+06	1.50456e+06	2.34299e+06	2.06779e+06	1.54649e+06	1.48165e+06	1.80336e+06	2.31694e+06
843	Q91VT4	Carbonyl reductase family member 4	Cbr4	724559	580694	873654	544397	149427	253532	696075	713357	198929	391853	2.87392e+06	2.99703e+06	2.31564e+06	2.22719e+06	2.13394e+06	1.29667e+06	1.83161e+06	1.74874e+06	1.73374e+06	1.68726e+06	2.26548e+06	434831	800886	1.87496e+06	1.31488e+06	3.11714e+06	431387	409969	1.4051e+06	1.95928e+06
844	Q8R1G2	Carboxymethylenebutenolidase homolog	Cmbl	542624	501813	56217.3	226634	182981	377663	107175	94739.5		108322	625587	872635	332389	412948	950865	808282	523466	620564	1.21059e+06	815089	289889	387002	634784	716068	486130	744455	925991	495685	731059	723773
845	O89001	Carboxypeptidase D	Cpd	728715	1.45691e+06	1.39043e+06	1.44696e+06	748615	1.49684e+06	1.38358e+06	1.97541e+06	1.75082e+06	1.20963e+06	1.26607e+06	924521	1.47232e+06	526586	1.12262e+06	1.32478e+06	1.29222e+06	1.29576e+06	1.9446e+06	2.26763e+06	1.05351e+06	785056	460584	728381	545479	1.49843e+06	1.05967e+06	1.11022e+06	1.08139e+06	688230
846	Q00493	Carboxypeptidase E	Cpe	1.15791e+07	1.04598e+07	8.54583e+06	6.64414e+06	7.84969e+06	9.03099e+06	8.16418e+06	8.14401e+06	6.28702e+06	6.20827e+06	1.01442e+07	1.25386e+07	1.79752e+07	1.64037e+07	1.81053e+07	2.39991e+07	1.42428e+07	2.16722e+07	1.27545e+07	1.94666e+07	1.35258e+07	1.07201e+07	1.17796e+07	9.17248e+06	1.98074e+07	2.39877e+07	1.49658e+07	1.42983e+07	1.30527e+07	2.09266e+07
847	Q80V42	Carboxypeptidase M	Cpm	535907	423880	247417	561287	421010	909999	744980	235661	1.20986e+06	475036	406258	404403	325275	242064	236881	147855	499777	456423	286272			131238	100032	320930		219835	196682		160990
848	Q9WVJ3	Carboxypeptidase Q	Cpq											84760.5	185423		160735	216601	88368.4	355067		279985			61793.4	145709	130996	208391	141217	64018.4	149793		386437
849	P47934	Carnitine O-acetyltransferase	Crat	1.59344e+06	2.05581e+06	962729	1.50168e+06	836879	465909	1.13985e+06	244770	744059	475298	1.38824e+06	1.87704e+06	2.77287e+06	2.86238e+06	2.06551e+06	1.34539e+06	2.92534e+06	2.83248e+06	2.2132e+06	2.66147e+06	2.09414e+06	2.51863e+06	2.36167e+06	4.34671e+06	2.50545e+06	2.41488e+06	1.21343e+06	993742	3.64174e+06	2.59702e+06
850	Q8BGD5	Carnitine O-palmitoyltransferase 1, brain isoform	Cpt1c	1.91751e+06	2.86043e+06	2.81089e+06	2.21637e+06	3.31437e+06	2.08644e+06	1.23797e+06	2.135e+06	1.86204e+06	1.60461e+06	3.48291e+06	4.23981e+06	3.76538e+06	4.5603e+06	4.22196e+06	2.64939e+06	4.66378e+06	4.03029e+06	3.79195e+06	2.5456e+06	2.78634e+06	4.22802e+06	3.50432e+06	3.66445e+06	3.06608e+06	2.46217e+06	3.30075e+06	4.45173e+06	2.84166e+06	3.63989e+06
851	P97742	Carnitine O-palmitoyltransferase 1, liver isoform	Cpt1a	1.94803e+06	1.6324e+06	1.7648e+06	1.55608e+06	1.42387e+06	1.53561e+06	1.42842e+06	1.53765e+06	1.0524e+06	1.06257e+06	1.16832e+06	1.01962e+06	1.65816e+06	1.84421e+06	1.61305e+06	1.00354e+06	899046	1.51682e+06	1.19112e+06	2.0527e+06	967000	1.05962e+06	992217	1.73178e+06	1.09599e+06	2.05325e+06	950119	1.17979e+06	1.1477e+06	1.46765e+06
852	P52825	Carnitine O-palmitoyltransferase 2, mitochondrial	Cpt2	2.52265e+06	2.47884e+06	2.84831e+06	2.83241e+06	2.28045e+06	1.48132e+06	1.58098e+06	1.24826e+06	1.24303e+06	1.13606e+06	1.42424e+06	1.19902e+06	1.7433e+06	1.34084e+06	1.24268e+06	1.52068e+06	1.11061e+06	1.60263e+06	1.78016e+06	3.25723e+06	971994	1.00742e+06	1.10522e+06	1.27395e+06	932183	909409	1.6898e+06	2.0501e+06	1.28862e+06	1.27288e+06
853	Q8R555	Cartilage acidic protein 1	Crtac1	454075	601504	376723	158184	76436.8	528683	291195	951366	326900	114801	377057	260613	362989	299624	551451	229742	142285	269696	407729	282544	789585	243210	296625	312360	527925	388784	595728	421656	667281	509354
854	Q8BK63	Casein kinase I isoform alpha	Csnk1a1	445181	453148	487481	441322	422471	258264	554554	311668	324867	266768	515307	410226	301913	442198	381426	235306	196220	330458	351871	783521	250125	696178	754325	623322	625917	274264	599381	523568	463874	514358
855	Q9DC28	Casein kinase I isoform delta	Csnk1d	3.24449e+06	3.53237e+06	3.48803e+06	2.04814e+06	3.90361e+06	3.12675e+06	3.33657e+06	2.70648e+06	2.47321e+06	2.17045e+06	2.41759e+06	2.7515e+06	2.58447e+06	1.76883e+06	2.55502e+06	2.39484e+06	2.32238e+06	3.08907e+06	2.09866e+06	5.11641e+06	2.03688e+06	2.56305e+06	1.68093e+06	1.96435e+06	2.06625e+06	2.84779e+06	1.75906e+06	2.44593e+06	2.5618e+06	2.22634e+06
856	Q8BTH8	Casein kinase I isoform gamma-1	Csnk1g1	116765	343032	377630	281810	209640	52437.2	186320	421885	222196	369276	404998	325612	629370	331851	394750	684749	619583	301192	600988		929531	526457	511759		298384	664221	423872	823945	248804	2.54227e+06
857	Q8BVP5	Casein kinase I isoform gamma-2	Csnk1g2	98739.3	105091	90072.9	121795	130397	110452	107703	103009	174791	127793	83195.3	114549	87697.6	35623.3		71545.3	93869.1	66554.5	71621.3		94823.4	94407.7	79911.5	87498.9	78073.6	193223	44497.5	110102	107156	73332
858	Q8C4X2	Casein kinase I isoform gamma-3	Csnk1g3	2.47305e+06	1.92896e+06	2.61932e+06	2.0423e+06	2.64271e+06	2.83151e+06	2.66922e+06	2.59001e+06	2.15824e+06	2.67912e+06	2.7087e+06	1.56522e+06	1.94312e+06	1.76644e+06	1.495e+06	1.68689e+06	1.93309e+06	2.0465e+06	1.45032e+06	2.72705e+06	1.99222e+06	1.88806e+06	1.73173e+06	2.73678e+06	1.67148e+06	2.41012e+06	1.79271e+06	1.98579e+06	1.70514e+06	1.78093e+06
859	Q60737	Casein kinase II subunit alpha	Csnk2a1	2.57395e+07	2.60787e+07	3.47284e+07	2.21466e+07	3.97123e+07	3.78789e+07	3.13067e+07	3.5585e+07	3.43575e+07	3.78608e+07	2.59582e+07	2.36297e+07	3.51469e+07	3.03365e+07	2.82372e+07	2.5975e+07	3.12176e+07	3.09296e+07	2.26007e+07	2.76227e+07	2.6489e+07	2.38188e+07	2.08699e+07	1.76506e+07	1.87574e+07	1.78139e+07	1.94633e+07	2.15957e+07	1.95865e+07	2.14961e+07
860	O54833	Casein kinase II subunit alpha'	Csnk2a2	1.3086e+07	1.2224e+07	1.135e+07	8.20821e+06	1.25835e+07	1.28341e+07	1.37567e+07	1.4791e+07	1.04438e+07	1.69249e+07	8.59224e+06	8.43733e+06	7.16597e+06	8.18697e+06	3.67572e+06	8.79793e+06	7.95701e+06	9.96536e+06	1.19337e+07	1.05646e+07	6.00934e+06	6.05006e+06	8.0859e+06	6.3828e+06	1.03796e+07	8.94106e+06	1.26208e+07	6.43069e+06	6.47914e+06	8.86205e+06
861	P67871	Casein kinase II subunit beta	Csnk2b	6.86968e+06	5.03712e+06	5.5611e+06	7.78793e+06	7.01095e+06	6.08205e+06	6.17279e+06	6.24201e+06	7.79004e+06	7.53445e+06	4.62222e+06	3.35153e+06	3.54224e+06	2.63469e+06	4.29062e+06	4.04463e+06	3.52277e+06	3.58491e+06	3.21923e+06	4.65336e+06	6.29691e+06	8.82767e+06	7.85224e+06	7.60715e+06	1.02402e+07	4.01807e+06	6.86182e+06	4.91612e+06	7.27449e+06	7.51978e+06
862	Q60649	Caseinolytic peptidase B protein homolog	Clpb	1.26932e+06	932666	997571	623805	591336	872487	890625	557793	910775	758993	595766	462975	763320	435458	732049	419182	305766	445569	438683	413013	328245	364963	47963.3	584560	507490	221206	185762	603411	324755	614032
863	Q6P9K8	Caskin-1	Caskin1	2.03799e+07	1.37171e+07	1.58303e+07	9.63044e+06	1.24336e+07	1.55771e+07	1.48244e+07	1.4019e+07	9.32961e+06	1.12961e+07	1.5825e+07	1.21954e+07	1.11576e+07	1.1409e+07	1.34563e+07	1.36947e+07	1.24592e+07	1.3115e+07	1.63439e+07	1.60946e+07	1.06641e+07	1.139e+07	1.09386e+07	9.92885e+06	9.77875e+06	1.3953e+07	1.17241e+07	1.52053e+07	8.40934e+06	1.34503e+07
864	P70677	Caspase-3	Casp3	511878	501798	829266	174636	416596	300295	336139	223840	668893	730160	915276	437292	374654	1.66818e+06	300843	643561	259766	966846	335261	516369	499277	343223	405538	424229	361970	617558	494719	195797	146261	104019
865	P24270	Catalase	Cat	3.06635e+06	2.72745e+06	3.35233e+06	2.51045e+06	2.45849e+06	2.77301e+06	2.05291e+06	2.39436e+06	2.11133e+06	2.19649e+06	1.54334e+06	1.59179e+06	1.82727e+06	1.99535e+06	2.25072e+06	2.31012e+06	2.35214e+06	2.62947e+06	2.46979e+06	2.18235e+06	1.71217e+06	1.42348e+06	1.94969e+06	1.26718e+06	2.02896e+06	1.88937e+06	768246	1.78082e+06	1.47087e+06	2.42817e+06
866	Q8BIG7	Catechol O-methyltransferase domain-containing protein 1	Comtd1	1.65807e+06	1.65307e+06	1.8464e+06	1.39214e+06	1.93833e+06	1.73161e+06	1.62961e+06	1.76725e+06	1.56951e+06	1.8009e+06	4.53885e+06	3.32021e+06	3.75779e+06	3.33191e+06	3.9132e+06	3.54695e+06	3.47353e+06	4.44542e+06	3.00974e+06	1.46942e+06	4.86414e+06	4.39584e+06	5.75474e+06	3.14338e+06	4.26991e+06	5.25647e+06	3.14798e+06	5.78634e+06	2.69755e+06	3.29557e+06
867	O88587	Catechol O-methyltransferase	Comt	1.33392e+06	1.45695e+06	2.03536e+06	1.93282e+06	1.96667e+06	1.59711e+06	2.16677e+06	2.34579e+06	2.11726e+06	1.38737e+06	2.09627e+06	1.22472e+06	1.93576e+06	2.89233e+06	1.57118e+06	2.05921e+06	1.56892e+06	1.52383e+06	1.86966e+06	1.88175e+06	1.89852e+06	1.70662e+06	2.24374e+06	1.82911e+06	1.51396e+06	1.99843e+06	1.69312e+06	1.88479e+06	1.5778e+06	1.71342e+06
868	P26231	Catenin alpha-1	Ctnna1	4.34352e+06	4.53481e+06	5.18756e+06	3.41871e+06	2.83991e+06	4.67521e+06	3.6447e+06	4.39227e+06	3.55619e+06	4.83055e+06	5.22122e+06	4.59303e+06	3.82491e+06	7.42231e+06	4.6397e+06	5.92177e+06	5.71524e+06	5.04261e+06	6.81867e+06	3.23765e+06	1.67316e+07	7.62268e+06	1.28095e+07	1.55779e+07	1.13517e+07	2.13122e+07	8.07892e+06	2.8546e+07	2.27139e+07	6.78218e+06
869	Q61301	Catenin alpha-2	Ctnna2	4.83487e+07	4.89033e+07	5.36244e+07	4.51714e+07	5.36177e+07	5.66616e+07	5.42216e+07	5.01905e+07	5.48708e+07	5.1291e+07	4.80194e+07	5.09028e+07	4.48568e+07	4.35918e+07	4.62805e+07	5.49532e+07	4.94281e+07	4.65123e+07	5.01095e+07	4.22821e+07	4.87865e+07	4.51902e+07	3.64502e+07	4.52163e+07	3.93859e+07	5.7338e+07	4.17215e+07	5.60756e+07	6.10045e+07	4.1512e+07
870	Q02248	Catenin beta-1	Ctnnb1	7.49781e+07	9.04439e+07	7.33692e+07	6.13419e+07	6.13115e+07	7.66593e+07	8.36555e+07	6.25287e+07	7.88451e+07	7.3254e+07	7.8987e+07	7.56807e+07	5.99398e+07	5.30953e+07	4.36133e+07	6.85602e+07	5.63252e+07	6.13218e+07	5.97393e+07	7.22275e+07	2.16535e+08	2.7803e+08	1.67508e+08	2.85295e+08	3.42367e+08	1.42189e+08	1.34002e+08	1.30475e+08	1.39764e+08	1.54394e+08
871	P30999	Catenin delta-1	Ctnnd1	3.80366e+06	4.41419e+06	3.43325e+06	1.6965e+06	5.06142e+06	4.25654e+06	4.7479e+06	4.29712e+06	2.85316e+06	4.89746e+06	5.33874e+06	5.83313e+06	7.55876e+06	5.48217e+06	8.50223e+06	7.07311e+06	8.41152e+06	6.37329e+06	6.83184e+06	2.56999e+06	7.84568e+06	6.79804e+06	9.46995e+06	8.06117e+06	8.07898e+06	7.7226e+06	7.09548e+06	6.21958e+06	6.85302e+06	4.74107e+06
872	O35927	Catenin delta-2	Ctnnd2	4.88487e+06	5.02793e+06	4.74379e+06	5.07654e+06	5.1193e+06	6.96671e+06	5.85546e+06	4.93236e+06	5.74297e+06	6.68081e+06	1.70142e+07	1.19239e+07	1.28583e+07	1.51482e+07	1.42812e+07	1.19796e+07	1.35245e+07	1.31973e+07	7.68803e+06	7.97592e+06	1.52014e+07	1.69711e+07	1.45887e+07	1.07406e+07	1.213e+07	1.30661e+07	1.60893e+07	1.15097e+07	1.55204e+07	1.66074e+07
873	P10605	Cathepsin B	Ctsb	9.56707e+06	7.79607e+06	6.00953e+06	8.29787e+06	7.1568e+06	8.5191e+06	7.40388e+06	6.39314e+06	6.51023e+06	5.21911e+06	1.43274e+07	9.56882e+06	1.11466e+07	1.42113e+07	1.08829e+07	1.30422e+07	8.57775e+06	7.27204e+06	1.1119e+07	7.96317e+06	1.79038e+07	1.66486e+07	1.20721e+07	2.15683e+07	1.17933e+07	1.51017e+07	1.36336e+07	2.02862e+07	1.70345e+07	1.27654e+07
874	P18242	Cathepsin D	Ctsd	3.47367e+07	3.32586e+07	2.82587e+07	3.36589e+07	3.62838e+07	3.49112e+07	3.34484e+07	4.00944e+07	3.70153e+07	3.46917e+07	2.53217e+07	2.7731e+07	3.46096e+07	3.23478e+07	4.41398e+07	3.95791e+07	3.06222e+07	4.06478e+07	3.45049e+07	5.57085e+07	4.7721e+07	4.82045e+07	4.71854e+07	3.7497e+07	3.14337e+07	3.31208e+07	4.07664e+07	3.96834e+07	4.08444e+07	2.97213e+07
875	Q9R013	Cathepsin F	Ctsf	469048	650293		821606	247136	528807	456222	464302	928633	400864	718901	281017	216075	186824	666539	318271	560371	539902	291214		415932	658419	717765	1.05845e+06	535375	454547	468704	391539	230300	385406
876	P06797	Cathepsin L1	Ctsl	2.11179e+06	1.93796e+06	1.42321e+06	1.3534e+06	1.89367e+06	1.85653e+06	1.65061e+06	1.31248e+06	1.19162e+06	1.29338e+06	1.28699e+06	1.23299e+06	1.12331e+06	965068	1.46342e+06	971678	1.27374e+06	1.43953e+06	2.50501e+06	1.35157e+06	1.17323e+06	1.13448e+06	1.03671e+06	1.21377e+06	1.46264e+06	1.08245e+06	1.1819e+06	786867	1.56727e+06	1.39241e+06
877	O70370	Cathepsin S	Ctss	305718	863091	887913	515096	1.71949e+06	756737	949229	241508	715187	1.59921e+06	3.219e+06	2.8549e+06	2.68578e+06	3.5271e+06	4.52485e+06	2.21007e+06	2.99545e+06	3.62062e+06	3.89448e+06	3.86837e+06	2.47055e+06	3.51197e+06	2.27562e+06	2.36816e+06	2.68768e+06	2.16191e+06	3.18827e+06	2.17338e+06	3.99465e+06	3.13071e+06
878	Q9WUU7	Cathepsin Z	Ctsz	30478.8	54379.4	104755	80528.3		101616	147475	68745.7	36172.2	22701				47372.3	112608	191397	38902.6	49447.1	277630	446443	224289	335215	267446			244896	296500	141878	240770
879	P24668	Cation-dependent mannose-6-phosphate receptor	M6pr	6.42629e+06	5.51028e+06	6.79253e+06	5.97611e+06	6.88337e+06	6.62286e+06	6.56532e+06	6.51469e+06	6.23489e+06	7.10305e+06	2.56324e+06	3.89981e+06	3.53148e+06	2.56354e+06	2.08297e+06	3.25802e+06	3.36934e+06	5.53848e+06	3.79997e+06	5.56837e+06	2.55366e+06	1.80699e+06	1.83407e+06	2.44716e+06	2.72152e+06	2.06607e+06	2.64724e+06	2.75518e+06	2.6443e+06	3.155e+06
880	Q07113	Cation-independent mannose-6-phosphate receptor	Igf2r	258673	108842	75425	195882	162033	83454.3	97707.9	230292	200267	205851		103499		84385.9	132407	152198	62618.3	80501.5	178679	116853						92245.2
881	O54724	Caveolae-associated protein 1	Cavin1	2.10691e+06	1.12034e+06	1.73693e+06	2.062e+06	2.36742e+06	2.34673e+06	1.65379e+06	1.94407e+06	1.49244e+06	1.88931e+06	915234	1.28136e+06	936022	591801	1.09708e+06	1.16738e+06	803808	977079	720601	564485	1.33269e+06	1.99575e+06	2.37717e+06	1.94813e+06	1.25101e+06	941055	1.23925e+06	1.19518e+06	1.36054e+06	1.12184e+06
882	P49817	Caveolin-1	Cav1	541499	905660	386819	486671	999316	887866	929116	790454	546425	732504	650596	465161	816892	1.10152e+06	534995	929436	734874	623852	344423	229625	760244	672342	633342	754338	646913	721591	763251	1.17114e+06	580395	678832
883	Q8BHE3	Caytaxin	Atcay	9.00457e+06	9.12615e+06	9.22873e+06	6.70872e+06	1.00573e+07	9.81279e+06	9.97212e+06	7.58644e+06	7.88641e+06	1.1133e+07	4.87002e+06	1.15069e+07	1.25575e+07	6.32372e+06	7.65835e+06	3.2911e+06	1.24804e+07	8.80693e+06	8.23307e+06	8.56035e+06	1.01762e+07	7.44507e+06	6.68126e+06	6.85392e+06	1.0324e+07	7.08504e+06	6.10843e+06	6.36363e+06	7.55414e+06	8.31893e+06
884	Q5M8N0	CB1 cannabinoid receptor-interacting protein 1	Cnrip1	1.44424e+07	1.45809e+07	1.49264e+07	1.90711e+07	1.5685e+07	1.41515e+07	1.53369e+07	1.57831e+07	1.7643e+07	1.5795e+07	1.99651e+07	2.07119e+07	2.20286e+07	2.41122e+07	2.30112e+07	2.6079e+07	3.30197e+07	2.53764e+07	1.90768e+07	1.27852e+07	1.90542e+07	2.38788e+07	5.28499e+07	2.18089e+07	2.23725e+07	2.69671e+07	2.19279e+07	3.9591e+07	3.23595e+07	1.64105e+07
885	Q6PEE2	CBP80/20-dependent translation initiation factor	Ctif	304578	454341	223696		256815	160525				242957	517972	377240	155940	381866	113142	337160	231708	122648	290218	420176		171692	191539	276493	134262	424525	99332.3	256093	210605	336762
886	Q3V2J0	CBY1-interacting BAR domain-containing protein 2	Cibar2	55758.7	565912	83661.9	84986.4	150871	407271	82099.5	83231.8	770846	80785.3	119372	77887.7	141502	188802	106951	54263.8	67435.4	180554	228037	615007	101416	82606.7	64218.3	133898	40333.2	108116	166553	51389.6	55201.7	49719.8
887	Q8K1J6	CCA tRNA nucleotidyltransferase 1, mitochondrial	Trnt1	3.33012e+06	4.41738e+06	2.92026e+06	2.5534e+06	2.15619e+06	2.11629e+06	2.00783e+06	2.8605e+06	2.08284e+06	2.11831e+06	2.81659e+06	2.44867e+06	3.0136e+06	1.77046e+06	1.96728e+06	2.12743e+06	2.29187e+06	2.09886e+06	2.63186e+06	2.98523e+06	1.20503e+06	1.55185e+06	1.43717e+06	1.11516e+06	1.44121e+06	1.095e+06	2.4871e+06	2.27536e+06	1.86291e+06	1.62082e+06
888	Q6ZQ08	CCR4-NOT transcription complex subunit 1	Cnot1	2.19537e+06	1.79161e+06	1.46874e+06	1.66263e+06	1.32194e+06	2.83958e+06	2.82781e+06	2.0329e+06	3.30817e+06	3.42888e+06	3.4282e+06	2.36872e+06	3.12096e+06	3.77015e+06	4.55997e+06	3.92799e+06	4.30912e+06	3.32676e+06	5.56077e+06	3.74319e+06	2.91763e+06	3.12872e+06	3.18893e+06	3.0588e+06	3.35574e+06	4.62077e+06	3.73464e+06	5.80357e+06	3.15412e+06	3.03765e+06
889	Q8BH15	CCR4-NOT transcription complex subunit 10	Cnot10	129816	111195				149859		156098			108461	170512	152119	158593	172097	159352	87768.7	194168	191162	121434	171098	203111	405072	133262	120592	153213	242751	244845	182433	129302
890	Q9CWN7	CCR4-NOT transcription complex subunit 11	Cnot11	39000.4	31361.6	57728.6	37614	18905.6	41037.7	25923.1	31563.9	33531.7	26455.2	98087.8	105688	62115.2	56215.3	79960.2		79112.9	60928.7	57226.9	9521.14	92192.6	216799	165140	79013.8	85418.7	207805	298489	118935	97647.3	60223.1
891	Q8C5L3	CCR4-NOT transcription complex subunit 2	Cnot2	619361	715668	703962	826458	658402	728284	656806	605642								333879
892	Q8K0V4	CCR4-NOT transcription complex subunit 3	Cnot3	955914	729625	1.32114e+06	1.33036e+06	1.57073e+06	1.18088e+06	882656	1.56986e+06	1.79693e+06	1.04719e+06	248606	368640	247761	287639	130563	757192	304921	180721	316938	1.07375e+06	228287	259133	202162	129957	486523	157625	189453	241010	314454	475290
893	Q8BT14	CCR4-NOT transcription complex subunit 4	Cnot4	225785	117026	366543	138514	235013			46570		360017
894	Q8VEG6	CCR4-NOT transcription complex subunit 6-like	Cnot6l												46601.1	91293.2				104623		197486		98355.5					93555.3
895	Q60809	CCR4-NOT transcription complex subunit 7	Cnot7	975028	754623	861245	925893	1.29518e+06	1.24279e+06	1.07148e+06	950250	947015	1.45772e+06	300574	956605	381017	485893	575440	996280	80439.3	318668	633017	560850	605155	608519	335790	450156	693281	224866	455955	218555	527815	465772
896	Q61490	CD166 antigen	Alcam	3.28193e+07	4.23208e+07	3.01538e+07	2.58151e+07	3.86229e+07	4.10488e+07	4.56208e+07	3.79939e+07	2.57901e+07	3.73005e+07	3.08687e+07	2.42559e+07	2.44952e+07	2.59207e+07	2.65331e+07	2.72079e+07	2.63022e+07	3.11605e+07	2.7841e+07	3.46261e+07	3.74115e+07	2.34642e+07	2.35297e+07	2.5193e+07	2.82294e+07	3.04373e+07	3.7055e+07	2.19082e+07	2.42203e+07	2.93697e+07
897	Q62192	CD180 antigen	Cd180	1.79466e+06	1.99348e+06	2.24026e+06	1.35146e+06	1.23139e+06	1.22992e+06	1.0425e+06	703476	689700	585200	3.4511e+06	3.50556e+06	3.03393e+06	1.84822e+06	3.02378e+06	2.60872e+06	2.23551e+06	4.77053e+06	3.68222e+06	2.93009e+06	1.44433e+06	1.91099e+06	2.51762e+06	846101	2.86585e+06	2.0477e+06	2.00892e+06	3.65279e+06	888413	2.23936e+06
898	P15379	CD44 antigen	Cd44			294109	613850								585944	1.30453e+06		1.15472e+06	1.26683e+06		3.0959e+06	3.07935e+06	3.0525e+06	1.53255e+06	249636	479116		855230	1.42967e+06	1.03198e+06	367146	616970	1.1881e+06
899	P35762	CD81 antigen	Cd81	6.60103e+07	5.71369e+07	6.63355e+07	6.59634e+07	5.16613e+07	7.08007e+07	6.12579e+07	5.09106e+07	6.10771e+07	4.71073e+07	6.20905e+07	4.64205e+07	4.95419e+07	4.7897e+07	4.75902e+07	5.67599e+07	6.73257e+07	6.70179e+07	5.41565e+07	6.70515e+07	4.64992e+07	3.03087e+07	3.90294e+07	3.5543e+07	3.63373e+07	3.94341e+07	4.3356e+07	2.76846e+07	3.96258e+07	3.36838e+07
900	P40237	CD82 antigen	Cd82	2.11375e+06	963016	537328	720268	243873	325232	298199	469146	570142		3.309e+06	959017	1.13579e+06	1.67686e+06	2.00236e+06	2.04873e+06	915569	405255	1.38791e+06	1.03437e+06	1.21226e+06	2.23436e+06	1.25695e+06	1.51113e+06	1.06125e+06	1.99345e+06	1.36932e+06	1.86432e+06	1.19754e+06	991260
901	P40240	CD9 antigen	Cd9	1.36372e+07	1.55784e+07	1.43628e+07	1.99781e+07	1.62239e+07	1.83231e+07	1.48746e+07	1.74707e+07	2.00036e+07	1.6332e+07	1.72704e+07	1.17464e+07	1.51576e+07	1.18103e+07	1.45381e+07	1.39185e+07	1.7259e+07	7.11278e+06	1.17776e+07	1.47436e+07	9.66556e+06	7.67764e+06	1.16854e+07	3.49204e+06	1.2646e+07	7.4544e+06	9.30812e+06	1.23533e+07	3.69274e+06	6.31802e+06
902	Q8BIF0	CD99 antigen-like protein 2	Cd99l2	1.62262e+06	1.6058e+06	1.61699e+06	2.31911e+06	2.06357e+06	1.38764e+06	1.47511e+06	1.65975e+06	1.50795e+06	1.84237e+06	1.49516e+06	1.79532e+06	1.99961e+06	1.2867e+06	1.69893e+06	1.10182e+06	1.01332e+06	1.83174e+06	1.21275e+06	1.98388e+06	1.34523e+06	1.17365e+06	1.37549e+06	1.44081e+06	2.33996e+06	1.0644e+06	998803	1.55256e+06	1.80665e+06	2.07721e+06
903	Q91W92	Cdc42 effector protein 1	Cdc42ep1	86636.9	104468	83573.4	399454	383606	467495	248133	353797	699471	583056	331863		78497.7	302281	447481	198521	329814		245557	137726	57365.6		157455	48211.6	56094.8	262233	134364	180943	324264	247279
904	Q9JM96	Cdc42 effector protein 4	Cdc42ep4	1.18132e+06	869881	1.04285e+06	1.04603e+06	622348	1.07012e+06	1.21442e+06	1.02988e+06	1.40438e+06	954277	3.31172e+06	3.27878e+06	1.20759e+06	5.0307e+06	4.70445e+06	1.78912e+06	5.57281e+06	1.45143e+06	2.9192e+06	2.1252e+06	4.6592e+06	2.18101e+06	3.9631e+06	1.88558e+06	1.50095e+06	3.37473e+06	3.76471e+06	1.99377e+06	1.43489e+06	1.89448e+06
905	Q8BGH7	CDC42 small effector protein 2	Cdc42se2	1.02099e+06	965870	811368		1.3165e+06	466705	1.6755e+06	624752	383874	1.42347e+06	392760	905718	949960	696008	404262	548162	635565	361857	494487	236431	947147	188669	517041	402800	524627	435710	212152	413883	411506	465495
906	Q91WS0	CDGSH iron-sulfur domain-containing protein 1	Cisd1	2.97282e+06	2.8693e+06	2.41748e+06	3.36276e+06	4.0166e+06	2.68559e+06	2.75082e+06	2.75102e+06	2.90636e+06	3.04682e+06	1.3463e+06	1.34045e+06	1.40894e+06	1.33405e+06	1.26834e+06	1.32556e+06	1.37381e+06	1.74226e+06	1.455e+06	3.90551e+06	817530	1.71906e+06	1.10992e+06	1.80061e+06	3.96289e+06	910372	1.19458e+06	1.21228e+06	1.12209e+06	1.45276e+06
907	Q9CQB5	CDGSH iron-sulfur domain-containing protein 2	Cisd2	1.34344e+06		1.1248e+06	1.01922e+06		1.49351e+06	888290	1.67166e+06	803543	1.1313e+06	816756	1.762e+06	1.61913e+06	973471	2.68802e+06	1.00466e+06	4.2665e+06	1.8498e+06	1.59372e+06	1.53673e+06	690776	909717	811141	1.18239e+06	1.82719e+06	784543	1.1372e+06	393008	832597	1.43464e+06
908	Q99LM2	CDK5 regulatory subunit-associated protein 3	Cdk5rap3											283033		468093	320018	902681	252182	185785	154901	223699	91915.6	356581		138430		223005	108627		538554	156046	525260
909	Q8BHF7	CDP-diacylglycerol--glycerol-3-phosphate 3-phosphatidyltransferase, mitochondrial	Pgs1	653179	347775	661141	897511	432831	850813	288739	808097	1.11835e+06	415183	634557	538778	625324	452373	381212	399611	440493	563801	306402	1.15274e+06	1.07962e+06	1.28645e+06	1.01797e+06	996534	1.55986e+06	861305	728778	628759	381513	1.06162e+06
910	Q8VDP6	CDP-diacylglycerol--inositol 3-phosphatidyltransferase	Cdipt	2.89894e+06	2.6309e+06	4.40724e+06	1.32229e+06	3.60491e+06	2.63229e+06	4.48671e+06	4.65142e+06	3.82679e+06	4.30757e+06	4.4364e+06	9.61034e+06	6.2171e+06	4.30729e+06	7.70138e+06	5.45273e+06	9.84792e+06	5.40215e+06	9.10834e+06	9.4964e+06	3.4337e+06	3.09341e+06	5.19349e+06	4.24558e+06	1.10545e+07	9.52489e+06	1.38772e+07	7.93335e+06	6.59067e+06	7.06157e+06
911	Q8BLQ9	Cell adhesion molecule 2	Cadm2	6.99436e+07	6.28994e+07	7.86444e+07	6.69734e+07	7.47557e+07	6.34419e+07	6.54599e+07	8.29878e+07	7.63321e+07	8.08159e+07	4.31848e+07	4.59036e+07	4.29393e+07	4.87865e+07	3.97656e+07	4.86957e+07	4.7169e+07	4.76814e+07	5.16848e+07	5.65773e+07	4.15144e+07	3.72816e+07	3.83702e+07	4.24128e+07	3.43414e+07	4.07077e+07	3.43293e+07	4.26171e+07	4.78079e+07	3.98726e+07
912	Q99N28	Cell adhesion molecule 3	Cadm3	3.77038e+07	4.29597e+07	4.24509e+07	2.4219e+07	5.26628e+07	4.62006e+07	4.55048e+07	5.59612e+07	3.24424e+07	5.39935e+07	2.13202e+07	5.12251e+07	6.21372e+07	2.06208e+07	2.6577e+07	2.10319e+07	2.63475e+07	4.96648e+07	2.71084e+07	4.56986e+07	2.75323e+07	2.97332e+07	2.66696e+07	2.10291e+07	6.83352e+07	2.54847e+07	7.18431e+07	3.08732e+07	2.46649e+07	4.11368e+07
913	Q8R464	Cell adhesion molecule 4	Cadm4	8.18106e+06	6.50731e+06	5.40333e+06	7.94932e+06	6.45979e+06	7.60169e+06	6.73245e+06	6.75711e+06	4.17856e+06	5.53202e+06	5.45648e+06	4.98662e+06	2.99699e+06	5.57687e+06	3.46491e+06	5.91572e+06	3.20872e+06	4.9795e+06	6.8563e+06	5.24967e+06	1.06042e+07	8.51589e+06	1.14976e+07	1.03006e+07	9.18782e+06	4.92596e+06	7.66636e+06	4.93258e+06	7.372e+06	6.78349e+06
914	Q8VDP4	Cell cycle and apoptosis regulator protein 2	Ccar2	2.8519e+06	2.34827e+06	1.91406e+06	2.80632e+06	2.39354e+06	2.57298e+06	1.60327e+06	2.20172e+06	2.53924e+06	1.8246e+06	3.14929e+06	2.28824e+06	3.21717e+06	3.12912e+06	1.9207e+06	3.28574e+06	1.95502e+06	1.95731e+06	2.19901e+06	2.01355e+06	4.56977e+06	4.3188e+06	3.61611e+06	3.22213e+06	2.27558e+06	3.04711e+06	3.2405e+06	3.72597e+06	3.19337e+06	2.96758e+06
915	Q8VEK0	Cell cycle control protein 50A	Tmem30a	1.54697e+06	1.18962e+06	1.4434e+06	1.12261e+06	1.43563e+06	1.82444e+06	1.53018e+06	1.21812e+06	884386	1.45043e+06	1.13145e+06	1.00341e+06	1.34386e+06	795210	625999	932565	750992	1.68784e+06	951725	1.53733e+06	4.1687e+06	2.82915e+06	2.3526e+06	2.00644e+06	4.80233e+06	1.55018e+06	1.6321e+06	1.24157e+06	1.37981e+06	1.82501e+06
916	Q9JKC6	Cell cycle exit and neuronal differentiation protein 1	Cend1	1.11548e+06	858778	830246	963519	811453	941776	847739	673229	998513	833452	3.02195e+06	1.62806e+06	1.32059e+06	1.5276e+06	724521	572152	480737	591934	447247	1.14153e+06	7.57844e+06	7.95202e+06	5.92762e+06	8.22646e+06	7.52895e+06	5.06835e+06	4.88213e+06	4.15262e+06	3.80078e+06	4.67676e+06
917	Q9D9K3	Cell death regulator Aven	Aven	71141		48044.3	91616		31360.5	23378.4	99428.2	84633.6	93064.6	225939	250759	557983	351226	526453	258868	428536	203437	167680	84709.4	337666	227966	196651	181393	464335	485928	330355	482650	440622	297290
918	P60766	Cell division control protein 42 homolog	Cdc42	6.66865e+06	9.10109e+06	7.84819e+06	1.32623e+07	9.26557e+06	9.58122e+06	1.18501e+07	1.16257e+07	1.26236e+07	1.03268e+07	1.70635e+07	1.08526e+07	1.75703e+07	9.85404e+06	1.72695e+07	1.44973e+07	1.43172e+07	1.43544e+07	1.0877e+07	8.20634e+06	9.72395e+06	1.00502e+07	1.19522e+07	7.82154e+06	1.59922e+07	1.2786e+07	1.21755e+07	1.02778e+07	1.38551e+07	1.32461e+07
919	Q6A068	Cell division cycle 5-like protein	Cdc5l	1.80575e+06	1.79897e+06	1.64971e+06	1.42213e+06	1.73876e+06	1.74552e+06	1.52746e+06	2.05605e+06	1.49418e+06	1.40622e+06	1.86375e+06	2.34616e+06	2.26979e+06	2.96162e+06	3.05397e+06	2.5973e+06	2.12885e+06	2.76307e+06	2.10306e+06	1.39234e+06	2.09596e+06	2.04027e+06	2.44457e+06	1.76878e+06	2.43272e+06	3.15226e+06	2.53067e+06	1.91998e+06	1.60385e+06	2.37252e+06
920	Q8CH18	Cell division cycle and apoptosis regulator protein 1	Ccar1	216562	146960	726997	914134	1.00355e+06	990792		1.16292e+06	1.14579e+06	1.01813e+06	420505	645719	637477	136261	465781	180023	651077	307312	222656	286624	530442	645834	340467	444370	623320	584252	457156	548530	1.21295e+06	949887
921	Q8R349	Cell division cycle protein 16 homolog	Cdc16	247283	170971	152704	79488.1	74513.8	132118	179441	65692.4	80855	45511.5	247551	402528	442601	193615	654565	249682	242300	430810	205882	628287	177315	299686	163165		202822	685919	175454	514628		200057
922	Q8BGZ4	Cell division cycle protein 23 homolog	Cdc23	1.48584e+06	1.94588e+06	1.47509e+06	1.91609e+06	1.68615e+06	1.91437e+06	1.73355e+06	1.61944e+06	1.99445e+06	1.55975e+06	905208	1.28534e+06	960152	888975	922484	760288	965363	900220	712877	1.52465e+06	932329	811851	990229	763085	833357	831703	390833	1.37111e+06	711603	657950
923	Q8R2Y2	Cell surface glycoprotein MUC18	Mcam	363076	418314	274600		510847	484648	308577	620142	1.00582e+06	594283	424643	217088	306546	1.7621e+06	784494	1.05204e+06	571635	261086	398739	644186	527034	565544	412380	364419	365584	1.52417e+06	505044	394171	455733	508017
924	P53996	Cellular nucleic acid-binding protein	Cnbp	1.28035e+06	1.34793e+06	1.10903e+06	2.20623e+06	1.24073e+06	1.60242e+06	1.41515e+06	1.47896e+06	1.7244e+06	1.21253e+06	271664	440064	656910	257585	535067	427485	598969	741419	804270	871857	171795	262052	286502	280233	321787	413712	182491	244439	617837	246454
925	Q9R1K9	Centrin-2	Cetn2	821248	1.80884e+06	1.69757e+06	1.65639e+06	1.45582e+06	1.23344e+06	1.814e+06	1.79148e+06	1.62781e+06	1.6733e+06	1.4071e+06	1.95128e+06	1.84631e+06	2.41445e+06	1.68999e+06	1.66767e+06	1.6618e+06	2.07865e+06	1.83389e+06	1.06314e+06	1.25373e+06	1.058e+06	1.31446e+06	1.10612e+06	2.17354e+06	2.17546e+06	1.03455e+06	1.17876e+06	1.51784e+06	2.58298e+06
926	Q8QZT2	Centriole, cilia and spindle-associated protein	Ccsap	1.67342e+06	1.42378e+06	904336	766635	1.26178e+06	1.86399e+06	1.07942e+06	1.90488e+06	915775	2.30341e+06	570659	831263	532149	728159	279961	625070	522443	501529	546411	933675	1.13482e+06	1.93271e+06	930701	3.55672e+06	2.1384e+06	307103	1.04049e+06	691310	340454	1.86694e+06
927	Q569L8	Centromere protein J	Cenpj	1.36194e+06	985235	1.21415e+06	973686	1.17101e+06	1.11924e+06	883149	1.05547e+06	1.24735e+06	1.14038e+06	686219	916835	373688	619772	96797.4	746567	407980	675981	1.30811e+06	1.49069e+06	640198	648976	299742	659284	80402.1	635330	845720	307748	561356	298254
928	Q9CXS4	Centromere protein V	Cenpv	4.93994e+06	4.64179e+06	4.10157e+06	3.19995e+06	5.84744e+06	5.85759e+06	5.44038e+06	3.03611e+06	2.9356e+06	4.96423e+06	2.23638e+06	4.54838e+06	2.63248e+06	1.93397e+06	3.81544e+06	4.28052e+06	3.06871e+06	3.48844e+06	3.34792e+06	2.36065e+06	2.23782e+06	1.62527e+06	2.65339e+06	2.62217e+06	1.78163e+06	1.77793e+06	1.1459e+06	3.28886e+06	1.73168e+06	2.48354e+06
929	O54692	Centromere/kinetochore protein zw10 homolog	Zw10	52941.2	91858.7	82754.1	134691	127343	74548.1	98188.1	104404	88218	165752	322321	246558	356150	267652	320073	364899	268925	361742	154323	106147	400137	53017.4	90872.5	307693	356081	320855	205599	455784	262993	408053
930	Q6A065	Centrosomal protein of 170 kDa	Cep170	1.79629e+06	772754	1.29246e+06	1.58626e+06	1.04103e+06	585412	710578	1.24796e+06	708201	663988	2.20159e+06	1.42751e+06	2.60062e+06	2.15071e+06	1.16967e+06	2.8348e+06	1.84816e+06	2.28195e+06	1.58299e+06	883807	2.12962e+06	1.95591e+06	2.78508e+06	1.65561e+06	1.95902e+06	2.76108e+06	2.16922e+06	2.56484e+06	1.92284e+06	2.34209e+06
931	Q80U49	Centrosomal protein of 170 kDa protein B	Cep170b	3.366e+06	3.18624e+06	3.1715e+06	2.84558e+06	3.11699e+06	3.70299e+06	3.19423e+06	3.49907e+06	2.30719e+06	3.40993e+06	2.61245e+06	3.68024e+06	2.4557e+06	2.67815e+06	3.47996e+06	2.89654e+06	2.04699e+06	3.25359e+06	2.69641e+06	3.3594e+06	3.61585e+06	3.04728e+06	3.46274e+06	3.01084e+06	4.17998e+06	2.38692e+06	3.84502e+06	3.37458e+06	1.53327e+06	2.22411e+06
932	Q9CZX2	Centrosomal protein of 89 kDa	Cep89	92043.3		109725	319237	303286	297731	329636	174505	188903	289443	174603			165191	180267	310966					95024	210312	191525	99002.9	185879	208120	132474	169314	171085	641651
933	O88693	Ceramide glucosyltransferase	Ugcg				336386	114179	51515.1	90065.3		337587	102989	107719	101890	127749	164835	251031	161469	72616.3	160995	160186	392150	39345.8	235124	141000	107281		68529.7	133116	122177	114165	108748
934	P27545	Ceramide synthase 1	Cers1	1.30281e+06	1.8291e+06	1.31236e+06	970525	2.38931e+06	1.90899e+06	1.84813e+06	1.20466e+06	259650	995815	735359	403145	484281	598385	299276	556961	566868	677657	743460	252889	842666	503894	611052	752485	700232	612998	684408	538239	824061	912521
935	Q8BS40	Ceramide-1-phosphate transfer protein	Cptp				284668		229237	261779					141749	258050	201386	92181.5	144245	175731	184653	170426	273836	131785	383046	169291	105486	237818	339606	149610	216570	122199	179133
936	Q8K2Y9	Cerebral cavernous malformations protein 2 homolog	Ccm2	94110.6	62387.7		229728	158623	82436.8	56671.7	75496.8	138572	34619.9	160832	59547.8	29806	78156.6	55981.5	92443.6	45796.5	38912.4	68835.3	198814	279662	96445.5	144434	104966	178184	103973	100239	107865	135308	106533
937	Q61147	Ceruloplasmin	Cp	587059	503569	862311	596351	366372	568011	484068	475643	522805	630588	269055	353982	244047	594386	208683	345903	196327	281928	414966	68279.5	235078	315466	481139	250167	580474	572458	570826	416648	441832	513054
938	P0C605	cGMP-dependent protein kinase 1	Prkg1					29528	26933.9				35749.9	101591	78211.9	93774.8	105627	127616	98548.2	188514	107272	110150		54460.6	134510	96510.7	54985.2	102101	117944	152460	151976	65467.3	122038
939	Q9DB34	Charged multivesicular body protein 2a	Chmp2a	646305	278697	508150	520511	470937	661481	521005	628810	555137	497643	307522	289787	500594	226468	447134	282501	464585	266346	265311	377204		483441		273664	201742	240673	363751	118605	268980	248344
940	Q9D8B3	Charged multivesicular body protein 4b	Chmp4b	5.5312e+06	5.92319e+06	6.84217e+06	5.25615e+06	7.70428e+06	5.12482e+06	7.85561e+06	7.70638e+06	7.17224e+06	5.45571e+06	7.74482e+06	9.24736e+06	5.67245e+06	7.04916e+06	6.30313e+06	6.05749e+06	6.07446e+06	6.577e+06	6.58647e+06	5.4536e+06	5.22704e+06	4.4041e+06	4.20961e+06	2.91571e+06	3.25674e+06	2.96261e+06	3.76282e+06	3.69088e+06	4.81493e+06	4.40607e+06
941	Q9D7S9	Charged multivesicular body protein 5	Chmp5	1.90485e+06	2.49041e+06	2.18886e+06	2.74414e+06	2.58647e+06	2.48225e+06	2.24989e+06	2.51047e+06	2.83911e+06	2.83647e+06	673713	1.13596e+06	934410	917626	877776	588428	1.04659e+06	1.01092e+06	1.1752e+06	735863	769425	811691	718991	1.09507e+06	1.274e+06	852727	757787	957810	800930	704437
942	P0C0A3	Charged multivesicular body protein 6	Chmp6	384224	381863	279769	300567	382893	340397	332991	204675	230531	247364	307001	120257	80078.7	173764	168944	281531	189139	145674	127016	397894	313554	317201	190881	230719	205569	282883	205122	311326	201253	162921
943	Q8R1T1	Charged multivesicular body protein 7	Chmp7	1.2262e+06	1.65771e+06	1.39558e+06	1.28169e+06	1.72504e+06	1.20608e+06	1.73033e+06	1.31949e+06	1.33042e+06	1.71598e+06	701612	851775	706483	705879	878602	910593	654538	665061	711177	703214	1.50688e+06	1.74463e+06	1.17981e+06	1.26418e+06	1.1843e+06	910972	1.45218e+06	1.24273e+06	1.39328e+06	607725
944	Q922Q9	Chitinase domain-containing protein 1	Chid1	2.06748e+06	3.22843e+06	2.17149e+06	2.13473e+06	2.61612e+06	3.41173e+06	3.10987e+06	2.94202e+06	2.21426e+06	3.53836e+06	1.18634e+06	1.4762e+06	2.01425e+06	1.4906e+06	1.35205e+06	1.3386e+06	2.43948e+06	1.42086e+06	2.10903e+06	1.74032e+06	1.3032e+06	1.14867e+06	1.70453e+06	1.39703e+06	1.7492e+06	1.52741e+06	1.98889e+06	1.53222e+06	1.43841e+06	1.49313e+06
945	Q921Q3	Chitobiosyldiphosphodolichol beta-mannosyltransferase	Alg1	91088	131571	136192	154614	182687		131134	133975	175336	193999	503376	211865	153403	355576	249733	295164	362957	232615	358558	91837.3	318777	363766	276839	272782	165320	277278	376047	547047	308252	134181
946	Q9R0A1	Chloride channel protein 2	Clcn2	1.03828e+06	297514	566171		826995	335973	1.26753e+06	1.12824e+06			1.03217e+06	393729	1.94113e+06	1.02639e+06	730426	988629	1.29936e+06	910832	772847	697958	687113	1.02946e+06	2.2434e+06	1.47025e+06	497441	750751	941541	2.0872e+06	883966	601712
947	Q9Z1Q5	Chloride intracellular channel protein 1	Clic1	1.46097e+06	1.41225e+06	1.61216e+06	674534	1.79654e+06	1.48634e+06	1.75352e+06	1.65634e+06	1.76619e+06	1.79016e+06	1.63103e+06	1.40269e+06	1.90324e+06	1.15374e+06	3.2146e+06	2.13122e+06	1.72274e+06	2.85898e+06	2.16491e+06	1.512e+06	1.27702e+06	1.3212e+06	1.5942e+06	1.445e+06	2.43496e+06	968900	1.76515e+06	1.69464e+06	1.82596e+06	1.46771e+06
948	Q9QYB1	Chloride intracellular channel protein 4	Clic4	6.28453e+06	5.16082e+06	6.23936e+06	7.24982e+06	7.77831e+06	5.13703e+06	4.39776e+06	5.1926e+06	4.22641e+06	5.51277e+06	4.12251e+06	3.53769e+06	4.48381e+06	5.54137e+06	4.02666e+06	5.87518e+06	3.67608e+06	5.5438e+06	4.6613e+06	5.23984e+06	3.62618e+06	3.63216e+06	4.0144e+06	3.45721e+06	2.89414e+06	3.80644e+06	3.6378e+06	3.98479e+06	2.84784e+06	2.83845e+06
949	O35454	Chloride transport protein 6	Clcn6	1.62559e+06	1.63179e+06	1.25768e+06	1.15538e+06	2.47477e+06	1.31826e+06	2.18145e+06	1.36297e+06	1.90363e+06	2.37029e+06	7.17933e+06	4.46538e+06	4.25513e+06	7.81017e+06	4.28383e+06	4.33936e+06	3.76244e+06	4.18552e+06	4.38206e+06	2.42934e+06	3.73649e+06	4.16934e+06	5.72597e+06	6.12177e+06	5.63806e+06	5.62671e+06	6.26515e+06	5.82777e+06	5.03404e+06	4.24923e+06
950	Q9WVK8	Cholesterol 24-hydroxylase	Cyp46a1	1.4119e+07	1.25668e+07	1.37171e+07	1.02567e+07	1.28967e+07	1.5795e+07	1.28525e+07	1.11473e+07	9.16096e+06	1.14695e+07	1.48833e+07	1.47437e+07	1.81036e+07	1.50458e+07	1.24493e+07	1.17865e+07	1.28237e+07	1.73419e+07	1.3411e+07	1.5873e+07	1.59983e+07	8.6112e+06	9.8533e+06	1.02511e+07	8.10485e+06	1.01046e+07	9.35514e+06	1.1743e+07	1.80239e+07	1.25056e+07
951	Q6X893	Choline transporter-like protein 1	Slc44a1	4.19752e+06	3.09586e+06	3.15562e+06	5.55897e+06	2.38025e+06	5.40858e+06	3.20141e+06	3.82638e+06	3.08885e+06	1.30272e+06	1.99101e+06	1.92047e+06	2.47828e+06	2.85726e+06	2.48135e+06	2.46713e+06	2.60568e+06	2.32711e+06	2.93202e+06	3.45461e+06	2.8517e+06	2.403e+06	1.7293e+06	1.84239e+06	1.27989e+06	1.62867e+06	1.80593e+06	2.36299e+06	2.16335e+06	1.2014e+06
952	Q8BY89	Choline transporter-like protein 2	Slc44a2	22153.9			117242	12459.9					20198.7												88844.6	145984			127409		75883.9		19707.9
953	O55229	Choline/ethanolamine kinase	Chkb	1.03274e+06	1.37402e+06	1.72988e+06	1.25632e+06	732892	924349	978066	1.98868e+06	1.70327e+06	1.19113e+06	2.0589e+06	2.44106e+06	2.99403e+06	2.00538e+06	2.40031e+06	1.8048e+06	4.14983e+06	1.02235e+06	1.99289e+06	796975	2.19313e+06	2.38648e+06	3.39172e+06	1.1832e+06	1.80834e+06	595227	1.86962e+06	2.5499e+06	1.7787e+06	5.36968e+06
954	Q8BGS7	Choline/ethanolaminephosphotransferase 1	Cept1														36177.3		65513.2		80296.7	83066.8		40152.7	95754.3	118891			58821.3	124629	77106.2	60653.2
955	Q811Q9	Choline-phosphate cytidylyltransferase B	Pcyt1b	94965.5	134541	466564	437342	379050	163040	283187	361468	167458	235011	165918	144406	144877	395900	191989	170164	311007	254258	122061	370307	98841	300474	172175	150212	279616	215271	176881	186152	121341	221576
956	E9Q7T7	Chondroadherin-like protein	Chadl				310416	311100		229561	411775	443796			240241	546404	446615	314857	193409	199101	216223	389064					147777	206368	359637	255094		305722	349756
957	Q8VHY0	Chondroitin sulfate proteoglycan 4	Cspg4	760648	535089	809774	390157	560852	530979	438832			200489		590375	846644	601651	435462	494061	349539	671903	759383	2.13071e+06	91641	589414		567622	561721	632901	453592	366344	477407	416342
958	Q71M36	Chondroitin sulfate proteoglycan 5	Cspg5	2.68578e+06	3.04543e+06	2.66193e+06	2.36421e+06	3.94391e+06	2.13797e+06	2.4909e+06	1.8414e+06	1.63955e+06	1.69261e+06	1.83736e+06	1.55879e+06	1.18934e+06	1.4553e+06	1.18629e+06	1.85808e+06	1.38364e+06	2.24329e+06	1.89766e+06	3.72364e+06	3.85672e+06	3.11694e+06	3.54924e+06	4.75464e+06	3.5899e+06	1.96088e+06	2.52007e+06	2.03771e+06	2.42461e+06	3.288e+06
959	Q2VPQ9	Chromatin modification-related protein MEAF6	Meaf6												111824	164825	303076		364977	130865								167256			246561	146607
960	Q9CY57	Chromatin target of PRMT1 protein	Chtop	150824	197026	100177	78927.9	159493	124734	104161	148232	179049		245503	264776	214467	159658	126466	71578.3	120558	117702	140153	188288	846684	1.03379e+06	1.03285e+06	610803	473997	538227	458230	477912	570250	423796
961	P83917	Chromobox protein homolog 1	Cbx1	1.16042e+06	936948	1.16226e+06	714194	553850	644469	409844	624098	727361	596213	453982	489343	404758	362283	498786	536244	341530	635120	696979	349851	186733	123091	291964	427457	73064.6	121066	123892	119912	308398	284565
962	P23198	Chromobox protein homolog 3	Cbx3	2.54673e+06	2.17479e+06	2.25896e+06	2.15907e+06	3.09896e+06	2.95623e+06	2.62467e+06	2.14053e+06	2.72905e+06	1.61807e+06	1.65055e+06	1.27786e+06	1.09374e+06	2.47197e+06	2.05605e+06	1.43508e+06	1.34279e+06	1.89227e+06	2.02852e+06	1.94396e+06	1.39241e+06	857834	1.13234e+06	1.38426e+06	1.03558e+06	1.29474e+06	1.14796e+06	1.21315e+06	2.93068e+06	3.86965e+06
963	Q61686	Chromobox protein homolog 5	Cbx5	2.21652e+06	1.76906e+06	1.01727e+06	610687	2.10501e+06	2.43242e+06	2.0168e+06	1.85981e+06	797145	2.60187e+06	1.01304e+06	593827	954993	1.00513e+06	605879	882107	1.06477e+06	912722	981159	776041	1.14554e+06	492422	746272	647206	590674	656707	488317	660147	653756	745259
964	Q6PDQ2	Chromodomain-helicase-DNA-binding protein 4	Chd4	388570	581924	668414	530137	1.32102e+06	710253	1.1238e+06	987504	722846	1.02833e+06	1.60574e+06	1.60223e+06	1.84898e+06	1.9976e+06	1.30393e+06	1.39079e+06	1.46974e+06	924873	1.8901e+06	686420	2.78052e+06	1.59313e+06	2.61649e+06	2.3465e+06	1.68423e+06	2.32043e+06	2.39382e+06	2.69246e+06	2.48591e+06	1.9937e+06
965	A2A8L1	Chromodomain-helicase-DNA-binding protein 5	Chd5	222854	275345	199843	157620	156204	254644	266922	168915	170874	203653	543079	607879	767053	484633	524271	412695	489039	310079	399374	206996	215911	365605	640772	467526	763178	710538	598198	474426	494807	276001
966	P26339	Chromogranin-A	Chga	198946	198150	334746	496961	485961	482797	842191		354455	472849	405646	375456	371033	116145	199948	571203	118351	298459	109423	99505.9	82297		99851.1	319536	1.72701e+06	124971	367356	157277	111759	1.40764e+06
967	Q8K327	Chromosome alignment-maintaining phosphoprotein 1	Champ1	96862.7				117786	137118					102770	265413	83896.7	237278	212798	125979	138387	277293	449419	170145	46526.1	35241.2	91474					58507.6		48938.9
968	Q8C6E0	Cilia- and flagella-associated protein 36	Cfap36	604749	911105	767248	779366	900877	817185	762564	933068	1.05485e+06	1.04733e+06	1.76156e+06	2.1812e+06	1.27246e+06	1.71021e+06	2.29202e+06	2.85864e+06	1.95084e+06	2.0017e+06	1.74056e+06	697659	1.21284e+06	1.41111e+06	2.02447e+06	2.02824e+06	2.32248e+06	1.90459e+06	2.14661e+06	1.84773e+06	2.03901e+06	1.99022e+06
969	Q8C6G1	Cilia- and flagella-associated protein 410	Cfap410											305407	327177	90031.4	283662	143381	72735.7	253474	115895	108827		85632.8	131411	67378.5	120714	173653	322664	86602.2	216832	122813	102475
970	O88507	Ciliary neurotrophic factor receptor subunit alpha	Cntfr	4.39319e+06	4.03074e+06	4.67464e+06	2.76868e+06	5.37938e+06	5.2776e+06	4.81949e+06	4.80922e+06	4.8548e+06	5.47488e+06	2.64283e+06	1.90198e+06	1.84049e+06	3.06454e+06	1.31521e+06	3.14842e+06	3.51356e+06	1.39016e+06	1.83184e+06	2.47463e+06	1.23849e+06	1.13701e+06	3.63401e+06	2.22267e+06	2.2469e+06	2.53682e+06	1.43341e+06	2.35787e+06	2.61488e+06	1.15242e+06
971	Q8R4N0	Citramalyl-CoA lyase, mitochondrial	Clybl	1.38374e+06	2.70635e+06	1.78688e+06	1.23266e+06	1.97523e+06	2.24887e+06	2.40625e+06	1.2923e+06	725798	595997	1.89041e+06	2.4545e+06	2.59167e+06	1.99939e+06	2.42956e+06	1.81074e+06	3.44584e+06	2.47683e+06	2.42349e+06	972098	2.43962e+06	2.34166e+06	3.45302e+06	2.17199e+06	2.25416e+06	2.79694e+06	2.3e+06	2.24953e+06	1.83928e+06	2.58349e+06
972	Q9CZU6	Citrate synthase, mitochondrial	Cs	1.94727e+08	2.35505e+08	2.58567e+08	2.38102e+08	2.44386e+08	2.23146e+08	2.20623e+08	2.44768e+08	2.53809e+08	2.24519e+08	2.23338e+08	2.42687e+08	2.58387e+08	1.9924e+08	2.51154e+08	2.31943e+08	2.32807e+08	3.13591e+08	2.39161e+08	2.71204e+08	1.81203e+08	2.33441e+08	2.2741e+08	2.02652e+08	2.36482e+08	2.83986e+08	1.84617e+08	2.80066e+08	1.92101e+08	1.93474e+08
973	P49025	Citron Rho-interacting kinase	Cit	5.19848e+06	4.24386e+06	5.45148e+06	5.22397e+06	5.62907e+06	4.38624e+06	4.19119e+06	5.06926e+06	5.31768e+06	3.85272e+06	3.97515e+06	5.1057e+06	4.13307e+06	3.67205e+06	6.19932e+06	4.32997e+06	3.68512e+06	3.95743e+06	4.53723e+06	2.63575e+06	4.28657e+06	3.6598e+06	3.61005e+06	4.86502e+06	3.91802e+06	3.47402e+06	3.82693e+06	4.28771e+06	3.08131e+06	4.2614e+06
974	Q9ESN9	C-Jun-amino-terminal kinase-interacting protein 3	Mapk8ip3	2.79591e+06	3.08089e+06	3.72215e+06	4.097e+06	4.12502e+06	3.08105e+06	4.97487e+06	4.54422e+06	3.54428e+06	4.43529e+06	2.38225e+06	3.19151e+06	2.22427e+06	1.95447e+06	1.916e+06	3.02193e+06	3.58905e+06	2.12062e+06	5.33825e+06	3.3197e+06	1.44055e+06	2.58828e+06	2.05672e+06	2.58373e+06	3.44592e+06	2.19285e+06	1.96211e+06	3.09251e+06	2.26667e+06	3.21997e+06
975	Q58A65	C-Jun-amino-terminal kinase-interacting protein 4	Spag9	3.43932e+06	3.03859e+06	2.82918e+06	2.87173e+06	3.56656e+06	3.28598e+06	3.84369e+06	2.82309e+06	1.44996e+06	2.18081e+06	4.86627e+06	3.12575e+06	3.48709e+06	4.33826e+06	2.21e+06	3.33718e+06	4.1365e+06	3.61175e+06	3.62627e+06	2.64676e+06	1.88178e+06	2.08479e+06	1.68825e+06	3.08005e+06	2.93158e+06	4.31805e+06	2.2334e+06	3.44378e+06	2.45981e+06	3.55245e+06
976	Q61548	Clathrin coat assembly protein AP180	Snap91	1.04155e+08	1.19265e+08	1.63798e+08	1.51305e+08	1.71414e+08	1.47725e+08	1.40183e+08	1.476e+08	1.36852e+08	1.16897e+08	1.95386e+08	2.27192e+08	1.83534e+08	1.9939e+08	1.66625e+08	1.81882e+08	2.09099e+08	2.21588e+08	1.97131e+08	1.35417e+08	2.52923e+08	2.11018e+08	1.9223e+08	2.04716e+08	1.56557e+08	1.53316e+08	1.92511e+08	2.28833e+08	2.02523e+08	1.74873e+08
977	Q68FD5	Clathrin heavy chain 1	Cltc	1.36824e+09	1.46179e+09	1.37654e+09	1.35078e+09	1.31759e+09	1.43759e+09	1.38027e+09	1.33409e+09	1.43781e+09	1.2004e+09	1.4628e+09	1.29722e+09	1.19246e+09	1.61514e+09	1.24911e+09	1.3748e+09	1.27185e+09	1.35088e+09	1.31954e+09	1.24958e+09	1.42319e+09	1.42676e+09	1.32352e+09	1.2102e+09	1.30754e+09	1.38944e+09	1.3587e+09	1.45424e+09	1.51856e+09	1.31945e+09
978	Q99KN9	Clathrin interactor 1	Clint1	341407	470537	309647	488289	492196	294683	298557	278761	334595	238061	213501	188588	153637	183575	152688	224191	172366	253445	245855	682578	181747	167428	191445	184201	275370	170180	174761	182283	160833	163463
979	O08585	Clathrin light chain A	Clta	87818	124202	112034	126066	160509	108716	115793	86915.7	187061	121044	52330.5	61678.8	45580.8	55184.5	54430.7	53951.3	53623.2	74807.8	52582.6	161429	32744.7	57446.3	115070	26635.2	56201.7	33365.7	31640.8	35394.3	48526.7	47120.8
980	Q6IRU5	Clathrin light chain B	Cltb	1.70289e+07	1.66848e+07	1.36264e+07	1.06546e+07	2.03367e+07	1.83641e+07	1.7949e+07	9.41547e+06	1.50827e+07	2.13211e+07	3.45499e+06	6.70792e+06	3.20687e+06	3.94318e+06	5.40006e+06	3.54046e+06	2.57434e+06	4.24584e+06	3.78821e+06	7.83992e+06	3.18197e+06	3.91094e+06	2.93862e+06	3.45641e+06	3.48056e+06	3.64506e+06	2.51287e+06	4.56543e+06	3.68086e+06	5.37658e+06
981	Q9CQX5	Claudin domain-containing protein 1	Cldnd1	233488	367017	434648	180415	970950	731341	443912	338390	963463	1.17298e+06	226112	274954	193917	232581	137876	297409	213011	372205	205283	291182	147093	199587	261517	217988	193363	232886	121490	416399	318743	214912
982	Q9Z0S6	Claudin-10	Cldn10	126292	110785	125160	116166	107679	120260	118242	110948	130022	119715	193770	127459	99952.9	149900	148233	195483	160322	104324	84735.6	68149.8	225358	155738	180110	185730	102318	233304	181434	103512	173184	91596.5
983	Q9ET43	Claudin-12	Cldn12	1.62899e+06	2.16393e+06	1.95916e+06	2.47821e+06	1.89326e+06	1.84218e+06	2.10847e+06	2.94255e+06	2.65644e+06	2.30816e+06	514639	2.71202e+06	3.09511e+06	1.27719e+06	1.43111e+06	553551	915262	663973	1.86584e+06	1.79962e+06	1.60771e+06	918348	1.72861e+06	2.12426e+06	1.92874e+06	1.20247e+06	697079	1.69228e+06	1.72383e+06	1.75928e+06
984	Q9D4C9	Clavesin-1	Clvs1	7.23088e+06	7.16967e+06	8.26273e+06	5.31854e+06	6.04036e+06	8.19809e+06	8.97165e+06	5.15302e+06	4.9856e+06	5.81806e+06	5.47987e+06	5.45333e+06	5.88129e+06	5.07431e+06	6.52375e+06	6.04418e+06	5.75617e+06	5.93608e+06	6.87107e+06	9.55373e+06	5.795e+06	7.11239e+06	6.39983e+06	5.09756e+06	4.91597e+06	5.80497e+06	5.91892e+06	5.31647e+06	4.10359e+06	5.40925e+06
985	Q8BG92	Clavesin-2	Clvs2	626961	616235	467131	483026	819670	721623	384614	851617	483839	518054	590312	807403	549798	716805	694768	589026	618919	1.04105e+06	924695	603908		96961.9	169125	657275		531658	725892	757457	274081	391728
986	Q9EPU4	Cleavage and polyadenylation specificity factor subunit 1	Cpsf1	53882.2	62846.1	66934.2	85010.8	48711.9	35941.8	27446.7	92087.9	93716	45038.7	312077	265358	218782	304593	349662	287157	208521	193864	118373	93480.4	209906	312018	258995	253333	278739	287153	179528	302944	221861	135033
987	O35218	Cleavage and polyadenylation specificity factor subunit 2	Cpsf2					100744	69301.1	56069.9	79594.2													280327	184696			401788
988	Q9QXK7	Cleavage and polyadenylation specificity factor subunit 3	Cpsf3	281412	358626	129831		367518	298146	343822			315623		682291	411136	400658	123266	126770	121289	87512.5	22155.4		36007.2	121401	70692	123372	61396.7	98138.2				104806
989	Q8BQZ5	Cleavage and polyadenylation specificity factor subunit 4	Cpsf4	321364	544075	500814	483616	657910	507431	620790	449976	425633	479164	691371	633907	835184	880972	736392	676752	894647	1.18518e+06	1.03238e+06	589360	280937	486207	156784	521562	758107	635455	564847	319691	485382	315898
990	Q9CQF3	Cleavage and polyadenylation specificity factor subunit 5	Nudt21	1.64655e+06	1.39149e+06	1.59957e+06	1.20095e+06	1.1222e+06	1.56111e+06	1.15048e+06	768496	1.18431e+06	1.15587e+06	5.52196e+06	2.451e+06	2.01222e+06	5.92259e+06	4.31456e+06	2.81627e+06	2.37156e+06	3.1588e+06	2.34682e+06	2.98929e+06	1.35086e+06	2.68945e+06	1.667e+06	2.23916e+06	1.3002e+06	2.49218e+06	2.45563e+06	2.00154e+06	1.32424e+06	2.14585e+06
991	Q6NVF9	Cleavage and polyadenylation specificity factor subunit 6	Cpsf6	405754	1.39841e+06	1.72935e+06	1.68518e+06	1.56484e+06	406386	1.73325e+06	1.71908e+06	1.56771e+06	212479	507323	690900	322317	123859	478775	532602	382500	61194.5	782000	1.36294e+06	384830	575250	494780	307979	431704	428643	531375	676697	368904	325293
992	Q8BTV2	Cleavage and polyadenylation specificity factor subunit 7	Cpsf7	903705	604145	317103	832628	464747	719530	625201	231866	372150	550893	285936	179787	96395.6	173070	95782.7	73025.8	372912	272983	76844.9	305466	390961	438651	196473	536273	491644	219171	136718	79150.7	394208	135449
993	Q99LC2	Cleavage stimulation factor subunit 1	Cstf1													145217		154449	83026.3		257117	198597		122788			123679	148185	116360		512977
994	Q8C7E9	Cleavage stimulation factor subunit 2 tau variant	Cstf2t	1.28544e+06	1.471e+06	1.05295e+06	823732	356650	813088	352315	183282	229509	436204	246672	420499	124744	548559	282384	403767	282638	392300	470030	183040	651371	461530	226650	375044	438459	459290	296095	399935	569470	475264
995	Q99LI7	Cleavage stimulation factor subunit 3	Cstf3	188486	202500	207971	177985	238334	67932.4	162450	101927	251115	210681	427929	356567	640872	393402	524513	561340	565531	508532	416509	206842	394206	398449	421854	478624	280743	415750	309687	613231	401024	384454
996	Q8VBZ3	Cleft lip and palate transmembrane protein 1 homolog	Clptm1	1.12516e+06	922102	842931	831801	2.05694e+06	1.27134e+06	1.13347e+06	781108	1.82544e+06	1.9609e+06	1.06959e+06	916237	1.20638e+06	1.05567e+06	585188	984588	1.08106e+06	1.14109e+06	848938	992835	988751	1.60432e+06	1.52112e+06	1.83553e+06	1.62254e+06	1.37972e+06	1.68879e+06	1.16099e+06	1.66551e+06	1.61792e+06
997	Q8BRT1	CLIP-associating protein 2	Clasp2	1.09025e+07	1.05187e+07	9.47897e+06	8.91035e+06	9.16717e+06	8.8216e+06	8.81005e+06	8.63501e+06	7.08544e+06	4.86001e+06	1.09631e+07	7.74873e+06	9.38518e+06	1.03989e+07	8.29337e+06	8.02476e+06	7.68604e+06	8.75992e+06	9.86922e+06	7.69828e+06	1.02907e+07	9.61631e+06	9.1391e+06	1.14127e+07	8.66961e+06	1.21824e+07	9.04437e+06	8.81378e+06	9.95483e+06	9.67846e+06
998	Q5SW19	Clustered mitochondria protein homolog	Cluh	770071	405353	532412	551114	816373	458830	647342	589116	671972	671988	441469	445648	704478	598978	362504	1.08081e+06	470543	575385	853996	858321	803835	803910	445195	529481	835108	399369	848198	743315	1.1164e+06	969372
999	Q06890	Clusterin	Clu	7.61735e+06	9.01123e+06	9.51385e+06	3.0786e+06	1.07035e+07	8.28171e+06	1.15848e+07	1.14926e+07	9.74605e+06	1.0638e+07	1.61803e+07	2.90481e+07	2.11593e+07	2.35295e+07	6.2681e+07	3.1661e+07	2.19819e+07	4.8502e+07	3.77781e+07	2.92449e+07	1.70324e+07	2.98433e+07	1.85648e+07	2.59232e+07	4.82796e+07	1.50687e+07	3.4387e+07	1.87968e+07	3.09617e+07	2.80995e+07
1000	Q9D486	C-Maf-inducing protein	Cmip	784136	493987	297914	649322	293370	559064	672443	663295	326454	509549	1.75536e+06	1.01803e+06	1.47339e+06	1.04998e+06	1.41504e+06	1.10607e+06	1.31409e+06	1.21727e+06	1.16938e+06	295789	1.10037e+06	695992	1.1456e+06	1.06254e+06	864571	1.15932e+06	1.00107e+06	887391	1.23416e+06	826403
1001	Q6SJQ5	CMRF35-like molecule 3	Cd300ld3	1.088e+06	1.61393e+06	1.53656e+06	2.10176e+06	3.38708e+06	2.4613e+06	2.04168e+06	2.25627e+06	2.2016e+06	5.41986e+06	1.22017e+06	349254	231157	532348	1.13364e+06	473767	228886	426170	603737	983605	622897	954275	1.17551e+06	1.20775e+06	1.18759e+06	493893	1.8797e+06	265764	1.53442e+06	235682
1002	Q9CQI6	Coactosin-like protein	Cotl1	7.66562e+06	9.47958e+06	7.05668e+06	8.15305e+06	1.00156e+07	1.09801e+07	7.5322e+06	8.24657e+06	1.05986e+07	9.55681e+06	6.07086e+06	6.93334e+06	7.33013e+06	9.60422e+06	6.36218e+06	7.8025e+06	6.64054e+06	6.1374e+06	8.15829e+06	7.58781e+06	6.54504e+06	1.69793e+07	8.94004e+06	7.96243e+06	1.14808e+07	5.57576e+06	6.11548e+06	1.42295e+07	1.57124e+07	9.88429e+06
1003	Q8BH61	Coagulation factor XIII A chain	F13a1									22264.5		139569	68275.3	92662.6						51985.6									92189.6		59147.7
1004	Q8CIE6	Coatomer subunit alpha	Copa	2.19217e+07	2.00726e+07	2.26134e+07	9.89631e+06	2.44328e+07	2.73515e+07	2.03444e+07	1.19031e+07	1.13525e+07	1.86811e+07	1.9413e+07	2.42873e+07	2.36314e+07	1.78414e+07	2.88181e+07	1.74586e+07	1.96737e+07	2.00394e+07	2.11525e+07	1.62585e+07	1.77067e+07	2.49816e+07	2.9403e+07	1.7664e+07	1.50621e+07	2.38537e+07	2.15479e+07	2.42481e+07	2.24026e+07	1.56148e+07
1005	Q9JIF7	Coatomer subunit beta	Copb1	8.30338e+06	7.53344e+06	7.74757e+06	9.0357e+06	9.87898e+06	9.64014e+06	9.16116e+06	1.0261e+07	9.18839e+06	1.02346e+07	1.25182e+07	6.63365e+06	8.93193e+06	9.52357e+06	8.78174e+06	9.23994e+06	8.65555e+06	1.03766e+07	1.0791e+07	8.05373e+06	1.20049e+07	1.14968e+07	9.85193e+06	8.8115e+06	9.70777e+06	9.73762e+06	9.26011e+06	9.89484e+06	7.92788e+06	8.27334e+06
1006	O55029	Coatomer subunit beta'	Copb2	6.20421e+06	5.42557e+06	5.49574e+06	5.13505e+06	6.06057e+06	5.91935e+06	4.66201e+06	4.60859e+06	5.35258e+06	5.03827e+06	4.0768e+06	3.64362e+06	3.83532e+06	6.03029e+06	4.51272e+06	3.9042e+06	2.93401e+06	4.27962e+06	4.1347e+06	5.28519e+06	5.53141e+06	5.61014e+06	5.16757e+06	4.83751e+06	3.82394e+06	3.49122e+06	4.64603e+06	4.4158e+06	4.06995e+06	4.99153e+06
1007	Q5XJY5	Coatomer subunit delta	Arcn1	1.70613e+06	1.27775e+06	1.89605e+06	2.00484e+06	1.70507e+06	2.35394e+06	1.64211e+06	1.9702e+06	4.0564e+06	4.91607e+06	5.7832e+06	3.63852e+06	4.89363e+06	3.35263e+06	7.73643e+06	4.11842e+06	4.6718e+06	3.75847e+06	3.8951e+06	2.00417e+06	2.61114e+06	5.50038e+06	3.05052e+06	5.80478e+06	2.25047e+06	5.28562e+06	3.00963e+06	3.41748e+06	5.69872e+06	7.21829e+06
1008	O89079	Coatomer subunit epsilon	Cope	3.8431e+06	2.79393e+06	3.34131e+06	1.95354e+06	743397	3.41518e+06	3.05792e+06	2.06169e+06	1.79139e+06	581001	2.15231e+06	2.24625e+06	2.55073e+06	2.07499e+06	2.27018e+06	1.52197e+06	2.7085e+06	3.20702e+06	2.91062e+06	3.78816e+06	2.4269e+06	2.74137e+06	2.14273e+06	2.8428e+06	2.26816e+06	3.07745e+06	2.66404e+06	2.11938e+06	2.47064e+06	3.35985e+06
1009	Q9QZE5	Coatomer subunit gamma-1	Copg1	4.34448e+06	2.95097e+06	3.18516e+06	3.55568e+06	4.05856e+06	5.60956e+06	2.58009e+06	2.929e+06	5.39875e+06	3.69067e+06	6.49026e+06	7.37261e+06	6.35983e+06	7.83427e+06	9.32277e+06	6.68079e+06	6.3461e+06	7.10337e+06	7.76303e+06	3.97156e+06	7.01762e+06	7.98621e+06	8.07446e+06	4.6998e+06	5.25845e+06	6.56777e+06	5.68707e+06	6.16125e+06	6.2527e+06	5.56281e+06
1010	Q9QXK3	Coatomer subunit gamma-2	Copg2	3.12054e+06	3.15316e+06	2.89031e+06	2.40494e+06	3.51502e+06	3.87298e+06	3.21644e+06	3.49392e+06	1.68747e+06	3.03193e+06	2.02308e+06	1.82899e+06	1.09904e+06	1.89517e+06	2.06089e+06	1.8943e+06	2.13497e+06	2.56125e+06	1.9804e+06	1.62325e+06	1.19231e+06	1.44592e+06	1.58752e+06	637299	1.12586e+06	1.15313e+06	2.57081e+06	1.84255e+06	1.73324e+06	1.49606e+06
1011	P61924	Coatomer subunit zeta-1	Copz1	1.25544e+06	1.0126e+06	1.59753e+06	1.36048e+06	952108	998786	1.59099e+06	2.19016e+06	1.02892e+06	1.48977e+06	4.17478e+06	4.37436e+06	1.15387e+06	1.26763e+06	2.03802e+06	3.32128e+06	1.88658e+06	2.69408e+06	2.08161e+06	954293	900194	1.58418e+06	2.16172e+06	1.94241e+06	3.363e+06	2.42024e+06	1.47138e+06	2.37665e+06	877296	1.7625e+06
1012	Q62507	Cochlin	Coch											622737	1.09867e+06		368563	635462	1.36575e+06	1.52703e+06		411498	262167	562864	1.03038e+06	1.34024e+06	528060		425223	590507	682732		450194
1013	Q3THF9	Coenzyme Q-binding protein COQ10 homolog B, mitochondrial	Coq10b	246253	343258		41860.2			91620			45998.4	210919	132020	175954	98428.5	186927	96942.9	84979.6	107632	196617			91466.4			130155	154797	39187.9	125521
1014	P18760	Cofilin-1	Cfl1	1.81104e+08	1.68828e+08	1.13828e+08	2.63239e+08	1.85915e+08	2.00958e+08	1.70743e+08	2.22909e+08	1.3505e+08	1.95588e+08	2.5128e+08	1.5123e+08	1.54318e+08	1.51125e+08	2.12749e+08	2.1312e+08	1.68033e+08	1.58176e+08	1.44207e+08	1.37101e+08	2.44163e+08	2.26498e+08	1.12247e+08	1.38374e+08	1.61227e+08	1.58862e+08	1.69852e+08	1.35741e+08	1.62655e+08	1.88775e+08
1015	P45591	Cofilin-2	Cfl2	6.74528e+06	7.63262e+06	9.07574e+06	8.67883e+06	7.31408e+06	6.52562e+06	8.22319e+06	7.24672e+06	7.44059e+06	8.90579e+06	1.07194e+07	3.67119e+06	5.1222e+06	7.30017e+06	7.33601e+06	8.02866e+06	5.26226e+06	7.68642e+06	6.02451e+06	8.31972e+06	6.67079e+06	5.06334e+06	8.09477e+06	5.91754e+06	5.06892e+06	6.31417e+06	5.6247e+06	7.16207e+06	4.79202e+06	7.17639e+06
1016	Q8K1A6	Coiled-coil and C2 domain-containing protein 1A	Cc2d1a	308357	511515	236366	347577	402803	621900	680644	326174	99123.3	636378	1.29095e+06	859283	1.43171e+06	770984	1.21762e+06	491757	1.09286e+06	1.58222e+06	548443	84044.6	2.48252e+06	2.39826e+06	2.76489e+06	1.8605e+06	1.57822e+06	1.93313e+06	1.65408e+06	1.26028e+06	1.79765e+06	1.61583e+06
1017	Q3TC33	Coiled-coil domain-containing protein 127	Ccdc127	856265	802935	818192	643482	649353	780191	718166	659294	713912	644645	435779	475566	551894	585630	444760	466955	482604	516344	363336	549567	627752	628726	1.31653e+06	604339	355649	511586	644576	599238	726142	515788
1018	Q3TVA9	Coiled-coil domain-containing protein 136	Ccdc136	5.34335e+06	4.65834e+06	3.95114e+06	5.64962e+06	5.33827e+06	4.98943e+06	5.45343e+06	3.94324e+06	6.51531e+06	4.1623e+06	4.82288e+06	6.14037e+06	5.1819e+06	4.1028e+06	4.2551e+06	3.52291e+06	6.44475e+06	2.56564e+06	4.04108e+06	2.84574e+06	5.06221e+06	4.37191e+06	2.58137e+06	4.78088e+06	3.82638e+06	5.45835e+06	5.24478e+06	4.22637e+06	3.42715e+06	4.03083e+06
1019	Q3UHB8	Coiled-coil domain-containing protein 177	Ccdc177	413420	430982	482660	519395	756804	518474	692812	561185	457564	513775	236010	211166	178241	137253	266422	220039	217597	181505	184974	470467	245175	239090	418848	175862	140402	157962	219252	367562	227611	141610
1020	Q9JIG7	Coiled-coil domain-containing protein 22	Ccdc22	2.62304e+06	3.37783e+06	3.05887e+06	3.224e+06	2.96676e+06	1.84768e+06	2.00932e+06	1.8939e+06	2.08589e+06	2.57346e+06	3.1732e+06	2.99669e+06	2.88985e+06	2.74052e+06	3.33331e+06	2.75167e+06	2.92331e+06	3.40383e+06	4.0504e+06	3.83983e+06	3.00349e+06	3.68323e+06	3.08798e+06	3.08276e+06	2.45111e+06	3.08558e+06	2.97085e+06	2.52245e+06	2.59283e+06	2.46204e+06
1021	Q78PG9	Coiled-coil domain-containing protein 25	Ccdc25	311556	478302	1.24615e+06	1.81644e+06	461556	327936	302555	1.74873e+06	2.39357e+06	411753	526463			479550	673338	432461		439813	536638	1.08741e+06	126059	716927	398119	324590			415230		167430	196083
1022	Q9CR29	Coiled-coil domain-containing protein 43	Ccdc43	151307		230576	147559		125267					408752	287499	367195	392213	404178	323129	487714	370107	464538	381179	394597	621863	640178	687984	101657	625852	359267	290279	85719.8	271828
1023	Q9D024	Coiled-coil domain-containing protein 47	Ccdc47	1.66922e+06	1.51656e+06	1.44167e+06	1.16999e+06	1.43775e+06	1.85616e+06	1.6997e+06	1.26827e+06	730581	1.36261e+06	354801	439554	463431	393103	463842	508111	535579	501023	498790	781781	825493	1.25063e+06	390979	832245	568862	869426	1.11251e+06	1.15639e+06	702396	792228
1024	Q810U5	Coiled-coil domain-containing protein 50	Ccdc50	150984	59116.7	46732.5		40125.5	100958				69179.7	28493.4	56354.5	75930.8	67446.2	54144.4	58808.9	51743.4	41644.7	61237.3	22329.6	39238.9		48562.6	48117.5		67114.5			55880	52513.2
1025	D3YZP9	Coiled-coil domain-containing protein 6	Ccdc6	1.14678e+06	1.02982e+06	1.14322e+06	1.02662e+06	1.26074e+06	1.0897e+06	1.16409e+06	1.43117e+06	991462	1.15025e+06	377876	508829	783948	414203	421473	539452	763009	549712	698847	1.37595e+06	264136	383559	446016	378124	781861	260956	585187	381934	377515	579630
1026	Q8C3X2	Coiled-coil domain-containing protein 90B, mitochondrial	Ccdc90b	853289	1.3239e+06	856366	614482	874028	597868	916109	767423	671267	1.52146e+06	2.82688e+06	1.29196e+06	2.00745e+06	2.05236e+06	5.0856e+06	2.79355e+06	1.81843e+06	1.83378e+06	2.92194e+06	1.41256e+06	1.42548e+06	2.13117e+06	1.73575e+06	2.87758e+06	1.29883e+06	2.58451e+06	2.14334e+06	1.82105e+06	2.70191e+06	2.48106e+06
1027	Q8VDN4	Coiled-coil domain-containing protein 92	Ccdc92											77037			80647.4				39401.3	69589.8		118624	140127		239209					126076
1028	Q7TQK5	Coiled-coil domain-containing protein 93	Ccdc93				936295						692918	728318	637039			409017		280697	625888	227060					167820			158015
1029	Q9DBT3	Coiled-coil domain-containing protein 97	Ccdc97	74076.9	39855.8	68450	90291.5	71610.8	112745	83729.9		153444		143213	114443	114756	234082	211653	110895	118017	166879	183495	93233.8		147686	118857	152302	168925	61744.3	138047	167834		124262
1030	Q5SU73	Coilin	Coil		89502.7	244805		39637.6	198483	142179	71640.3	69554.8		632197	466700	100919	464162	530785	388356	254008	896839	104235	75915.1	451090	568517	510692	312042	156809	338194	536319	385680	354769	61924.5
1031	Q91W50	Cold shock domain-containing protein E1	Csde1	7.62347e+06	7.19828e+06	8.64045e+06	5.20827e+06	5.81578e+06	5.88246e+06	8.1863e+06	5.52216e+06	5.51828e+06	4.90546e+06	3.05734e+06	3.45542e+06	3.20127e+06	3.39718e+06	3.35973e+06	3.43347e+06	2.07927e+06	3.60001e+06	4.11116e+06	4.96429e+06	5.13326e+06	4.42551e+06	5.96678e+06	3.96587e+06	4.16532e+06	2.87196e+06	4.32026e+06	3.17925e+06	3.8585e+06	3.99042e+06
1032	P60824	Cold-inducible RNA-binding protein	Cirbp	1.03756e+06	3.24406e+06	2.58537e+06	4.19357e+06	2.70298e+06	3.47978e+06	2.81203e+06	3.09647e+06	4.95713e+06	2.54539e+06	3.3541e+06	2.22836e+06	1.96227e+06	3.13617e+06	3.29122e+06	3.35523e+06	2.75285e+06	3.23881e+06	3.28121e+06	3.53351e+06	3.12031e+06	2.89568e+06	3.0548e+06	2.99784e+06	2.95623e+06	2.52963e+06	2.47804e+06	3.36436e+06	2.47056e+06	1.77432e+06
1033	Q60847	Collagen alpha-1(XII) chain	Col12a1													362752
1034	Q99MQ5	Collagen alpha-1(XXV) chain	Col25a1											68414.4	39669.5	68761.6	107639	84318.7	66577.9	44530.8	75255.9	87764.3	122164	118245	87219.3	66792.5	70315.8	271248	68787.3	87053	77295	99792.5	81346.2
1035	Q9QZR9	Collagen alpha-4(IV) chain	Col4a4			49869.7	73719.5	52855.8	121413			54925.3		99019.8	368200		236857	225320	67314.3	361019	55989.7		109870		144047	195379	192312				72395.6	132296
1036	Q8K4M5	COMM domain-containing protein 1	Commd1	203058	208417	230053	241391	227032	234427	224208	251219	252990	217918	406677	366949	421625	540010	467795	355953	602599	520043	336005	177422	484307	352702	515655	412618	274340	315382	395724	347641	413162	313149
1037	Q8JZY2	COMM domain-containing protein 10	Commd10	515676	523036	736286			247793	108880		135737	208859	781444	526785	216443	647191	97523.9	271491	594567	631108	115945	620780	657066	922758	341111	462144	519033	277874	590984	460015	170247	667712
1038	Q8BXC6	COMM domain-containing protein 2	Commd2	200446		147052	127672	116164	176434		151440	210246	40800.1						37782.6	144962						146940			162000	163280		73857.5
1039	Q63829	COMM domain-containing protein 3	Commd3	196757	163477	264696	380169	237891	181136	186532	297417	405162	227066	452085	331699	459183	374911	492527	472281	567770	384368	457712	186558	354369	463867	475535	418434	878200	319888	900766	389741	364640	740111
1040	Q9CQ02	COMM domain-containing protein 4	Commd4	734580	380263	464780	833082	461117	908347	642015	449696	779430	835956	943441	844523	573853	461776	313949	230099	294438	639889	1.41431e+06	890316	672831	516297	463002	570359	262272	281499	554757	977699	386684	411790
1041	Q8R395	COMM domain-containing protein 5	Commd5	346699	367126	433215	350816	392890	374573	320859	262149	742154	382678	1.12433e+06	1.15645e+06	1.54767e+06	2.11645e+06	1.06721e+06	1.86413e+06	1.36017e+06	1.34851e+06	1.16914e+06	482547	1.07473e+06	1.35961e+06	1.97817e+06	1.47198e+06	927925	1.45044e+06	1.06403e+06	1.48456e+06	1.21273e+06	926566
1042	Q3V4B5	COMM domain-containing protein 6	Commd6	247393	193292	296720	102429	172603	111511	95317.8		95912.8		227790	245411	272182	267970	173226	151127		125035	157240	171311	576956	382202	363708	455350	455652	433581	316751		286001	469951
1043	Q8BG94	COMM domain-containing protein 7	Commd7											106943		56107.2	88384.9	121382		121340	149337	63665.5		311364	307460	569390	247193	390460	415878	348428	309450	197629	970587
1044	Q9CZG3	COMM domain-containing protein 8	Commd8		210085	222494	305663	72521.6	18393.7		150214	135384		593519	657781	627735	1.21389e+06	615343	451036	996350	600595	692399	166390	552481	616591	1.0199e+06	926876	952275	633657	562712	956722	736036	536843
1045	Q8K2Q0	COMM domain-containing protein 9	Commd9	1.23915e+06	1.24803e+06	1.18244e+06	996908	1.07618e+06	1.23047e+06	1.32014e+06	781784	1.4586e+06	1.81976e+06	1.34806e+06	2.31827e+06	1.13213e+06	1.35732e+06	1.85765e+06	1.288e+06	1.16318e+06	1.75736e+06	1.10407e+06	831572	1.91499e+06	1.15409e+06	855986	1.57115e+06	2.57613e+06	1.68463e+06	1.89218e+06	1.96729e+06	2.03814e+06	4.22048e+06
1046	P98086	Complement C1q subcomponent subunit A	C1qa	1.17468e+06	1.33818e+06	1.44378e+06	392152	1.91731e+06	1.74242e+06	1.63753e+06	1.4554e+06	1.2502e+06	1.26238e+06	1.41152e+06	5.27711e+06	6.12002e+06	2.79383e+06	9.11248e+06	2.07308e+06	4.832e+06	1.01645e+07	5.84737e+06	1.04584e+07	6.07123e+06	6.01692e+06	6.00545e+06	9.62271e+06	5.57362e+06	1.26551e+07	4.29425e+06	8.80705e+06	5.61921e+06	4.54285e+06
1047	P14106	Complement C1q subcomponent subunit B	C1qb	119944		90980.8	40330	127619	17103.8	29560.3	82297.7	132701	84797.8	260499	680598	1.50442e+06	780283	1.48642e+06	442513	495300	1.37665e+06	539501	2.58337e+06	1.10575e+06	1.98229e+06	1.88222e+06	1.88908e+06	1.64252e+06	844929	1.66149e+06	818326	1.46441e+06	1.87234e+06
1048	Q9ESN4	Complement C1q-like protein 3	C1ql3	1.84866e+06	1.68363e+06	1.37383e+06	1.36167e+06	1.40358e+06	1.28185e+06	1.97951e+06	2.086e+06	1.76208e+06	2.4208e+06	2.60005e+06	2.7122e+06	2.11002e+06	2.41691e+06	2.54288e+06	1.44833e+06	3.2781e+06	2.30898e+06	524967	1.42537e+06	3.55152e+06	2.45928e+06	4.21832e+06	2.90661e+06	3.71738e+06	3.45312e+06	2.23869e+06	1.98369e+06	2.30688e+06	3.49124e+06
1049	P01029	Complement C4-B	C4b	689896	571200	454623	197086	462690	681673	743987	175753	576397	426209	4.49092e+06	4.18011e+06	4.73398e+06	5.28868e+06	6.6792e+06	3.86235e+06	3.27146e+06	5.7805e+06	5.07649e+06	5.70526e+06	5.0039e+06	4.18572e+06	4.97863e+06	4.60545e+06	8.78786e+06	8.8391e+06	3.78247e+06	3.40554e+06	5.9557e+06	7.77039e+06
1050	O35658	Complement component 1 Q subcomponent-binding protein, mitochondrial	C1qbp	3.20461e+07	3.3775e+07	3.20074e+07	3.47916e+07	3.49199e+07	3.90236e+07	3.5759e+07	3.99889e+07	2.57154e+07	3.72185e+07	1.9982e+07	3.62757e+07	1.90198e+07	2.00784e+07	2.11916e+07	2.48099e+07	1.62299e+07	2.2522e+07	2.82811e+07	2.23992e+07	2.58485e+07	2.35389e+07	2.02428e+07	3.38089e+07	2.31551e+07	2.48395e+07	2.88763e+07	1.86604e+07	3.41705e+07	1.87029e+07
1051	Q64735	Complement component receptor 1-like protein	Cr1l	933230	833570	763934	673540	869247	1.03947e+06	1.04276e+06	1.00502e+06	793060	727560	612460	580353	537852	634074	492733	644862	495741	612796	581284	926382	305753	242239	214294	263581	228219	363925	485255	594742	485828	532173
1052	Q8JZN5	Complex I assembly factor ACAD9, mitochondrial	Acad9	7.1316e+06	7.80462e+06	6.39392e+06	8.50164e+06	8.21631e+06	8.0688e+06	8.08101e+06	8.19985e+06	8.60316e+06	8.92264e+06	8.91004e+06	6.29213e+06	9.13588e+06	4.72901e+06	5.73721e+06	7.96928e+06	6.08857e+06	7.32021e+06	6.87457e+06	6.75148e+06	5.49543e+06	8.75092e+06	8.99526e+06	7.51494e+06	4.99401e+06	8.79311e+06	7.36815e+06	9.18263e+06	7.12348e+06	6.58872e+06
1053	Q8BUY5	Complex I assembly factor TIMMDC1, mitochondrial	Timmdc1	141621	158437	218630	173199	303007	247664	236526	217367	251766	359551	206958	289565	343555	173468	300957	266654	194588	321325	317546	212510	213430	308082	258669	195487	177631	279018	165301	207753	206242	196871
1054	Q9CWX2	Complex I intermediate-associated protein 30, mitochondrial	Ndufaf1	2.23509e+06	1.46686e+06	691916	538298	545954	947390	771286	708392	784649	566781	1.29988e+06	2.01765e+06	1.273e+06	1.31572e+06	1.56314e+06	1.1271e+06	951288	927039	1.59253e+06	957222	1.37977e+06	1.25779e+06	1.96457e+06	842064	883177	970890	1.18337e+06	1.7048e+06	1.04029e+06	758520
1055	Q9DA03	Complex III assembly factor LYRM7	Lyrm7	538292	423378	282353	437782	266935	533090	297100	477999							180130	281813	70455.7	321247	210111	756459	150915	220491		234965	173509	139187	324562			55550.6
1056	P63040	Complexin-1	Cplx1	9.46828e+07	1.52596e+08	1.15646e+08	1.32901e+08	1.34379e+08	1.21649e+08	1.20007e+08	1.20172e+08	1.40186e+08	1.53562e+08	5.79064e+07	1.63965e+08	1.62257e+08	1.12598e+08	8.16411e+07	6.05384e+07	7.83278e+07	8.8305e+07	1.15227e+08	1.07785e+08	1.47762e+08	8.04395e+07	1.30197e+08	1.06466e+08	7.81832e+07	8.35917e+07	5.1477e+07	1.20511e+08	7.65285e+07	8.26572e+07
1057	P84086	Complexin-2	Cplx2	1.46838e+07	1.68781e+07	2.42052e+07	2.65635e+07	3.08023e+07	1.72076e+07	2.37893e+07	3.11522e+07	2.03103e+07	2.85848e+07	2.70668e+07	2.83649e+07	4.26926e+07	3.15994e+07	2.7319e+07	2.4354e+07	5.46047e+07	5.27727e+07	2.94806e+07	1.81888e+07	3.14934e+07	1.8539e+07	2.69071e+07	3.65167e+07	2.70255e+07	4.63039e+07	2.30433e+07	3.17584e+07	2.44429e+07	1.65887e+07
1058	Q8R1B5	Complexin-3	Cplx3	1.49795e+06	1.61655e+06	2.17726e+06	1.41577e+06	1.56299e+06	1.7189e+06	1.67633e+06	1.2829e+06	1.59759e+06	1.23764e+06	3.85981e+06	2.67535e+06	4.03515e+06	4.56622e+06	4.51293e+06	3.49102e+06	3.02428e+06	3.20967e+06	4.45176e+06	2.10355e+06	4.32748e+06	3.09037e+06	2.3224e+06	6.03412e+06	4.8428e+06	3.37462e+06	4.50472e+06	3.5414e+06	4.87882e+06	5.39659e+06
1059	Q80YA9	Connector enhancer of kinase suppressor of ras 2	Cnksr2	1.10512e+07	1.15211e+07	1.15381e+07	9.95002e+06	1.10861e+07	1.2827e+07	1.45813e+07	1.27777e+07	1.02053e+07	1.26994e+07	1.14305e+07	1.19536e+07	8.1836e+06	9.3621e+06	8.60249e+06	9.22696e+06	9.17041e+06	1.18728e+07	9.84019e+06	1.04398e+07	1.10997e+07	7.87535e+06	8.32396e+06	9.80222e+06	6.57171e+06	9.15773e+06	1.01369e+07	1.03354e+07	8.38936e+06	7.564e+06
1060	Q9Z160	Conserved oligomeric Golgi complex subunit 1	Cog1	49471.6	58171.1	82655.7	106616		73488.3	69276.8	34301.5	54552.2		137610	83207.5	85943.7	119208	121537		133124		49283.5	66511.1	107740	158324	143172	83685.8		102798	115809	149707	131981
1061	Q921L5	Conserved oligomeric Golgi complex subunit 2	Cog2											114179	204491	415301	160307	95139.4	144415	136142	176864	65279			117681	163454	104881	168894	111430	131104	174147	104532	177178
1062	Q8CI04	Conserved oligomeric Golgi complex subunit 3	Cog3	26473	27269.1			27203.6	25421.5	30009.1	34192.1	39902.7	47464.6	343853	199983	117989	90664.1	204714	240175	262667	135413	226105	50816.7	147427	127601	266795	188723	134030	203182	188504	296997	217036	98076.4
1063	Q8R3I3	Conserved oligomeric Golgi complex subunit 6	Cog6	77519.5	122377	165285			23951.9	154528		44559.4		533674	734890	630236	387625	513469	277215	513213	447878	389754	227088	428605	567431	175006	220660	455893	376691	116344	359915	392421	236025
1064	Q3UM29	Conserved oligomeric Golgi complex subunit 7	Cog7	64498.9	59802.5	61592.2		34785.5	76006.2	61196.4	59091.5	72171.5	33099	61820.4	34100.8	25723.4	29151.7	37905	55399.4	78471.7	28552.6	19058.4	34236.8	72254.1	88182	47799	74126.3	34538.8	57901.4	126660	71060.1	72944.3	30983.7
1065	Q8CBC4	Consortin	Cnst			488285	497332				482719	129767	199669		189443	348833	854231	291874	315852	461373	830599	524213	442300	222688	358963	241656	562466	547394	629032	188223	470253	328533	156738
1066	Q6A0A9	Constitutive coactivator of PPAR-gamma-like protein 1	FAM120A	9.83922e+06	8.64911e+06	1.12998e+07	1.08323e+07	1.03527e+07	1.04029e+07	1.16238e+07	1.27833e+07	1.20335e+07	1.1676e+07	9.43083e+06	1.19283e+07	1.10742e+07	1.39687e+07	8.4541e+06	1.11227e+07	1.64457e+07	8.65715e+06	1.28621e+07	1.52409e+07	8.12865e+06	6.77203e+06	7.10039e+06	9.94606e+06	7.98824e+06	5.31611e+06	1.095e+07	8.15355e+06	1.04167e+07	9.57945e+06
1067	Q8C3F2	Constitutive coactivator of PPAR-gamma-like protein 2	Fam120c	2.15018e+06	2.20067e+06	1.93388e+06	1.71087e+06	1.05519e+06	1.75286e+06	1.52669e+06	1.69365e+06	1.64892e+06	1.53504e+06	1.91986e+06	1.75675e+06	2.16941e+06	2.16461e+06	1.80904e+06	1.71457e+06	1.98552e+06	1.65073e+06	2.43172e+06	2.71527e+06	1.30141e+06	865914	1.51436e+06	1.2787e+06	1.47738e+06	1.37956e+06	846467	1.46684e+06	1.47215e+06	1.49881e+06
1068	P12960	Contactin-1	Cntn1	1.55874e+08	1.47067e+08	1.7013e+08	1.86118e+08	1.83776e+08	1.78091e+08	1.74484e+08	1.45416e+08	1.83938e+08	1.46765e+08	1.02939e+08	1.03989e+08	9.59622e+07	1.12562e+08	9.41967e+07	1.06604e+08	1.23802e+08	1.00501e+08	1.10857e+08	1.25788e+08	1.06041e+08	9.74825e+07	1.05608e+08	1.08819e+08	9.23539e+07	8.54039e+07	8.76465e+07	1.0285e+08	8.66938e+07	8.06534e+07
1069	Q61330	Contactin-2	Cntn2	1.19933e+07	1.02965e+07	1.10788e+07	1.11075e+07	7.80018e+06	1.1533e+07	1.0068e+07	7.06848e+06	1.11117e+07	5.33237e+06	5.53701e+06	9.11582e+06	7.5554e+06	1.01591e+07	7.09703e+06	6.56043e+06	7.48371e+06	5.43281e+06	9.66023e+06	8.6468e+06	6.59582e+06	5.13511e+06	7.0895e+06	7.68779e+06	6.52622e+06	7.30803e+06	5.31848e+06	6.30446e+06	7.17161e+06	8.11979e+06
1070	Q69Z26	Contactin-4	Cntn4	1.54179e+06	1.58276e+06	1.45533e+06	1.62407e+06	1.88943e+06	1.88892e+06	1.8781e+06	1.84137e+06	1.36099e+06	1.37568e+06	2.0148e+06	1.3609e+06	1.42776e+06	450641	1.53646e+06	1.02853e+06	659618	1.38891e+06	1.20665e+06	1.9532e+06	1.36918e+06	1.31436e+06	1.28483e+06	1.16685e+06	1.48869e+06	667913	1.06929e+06	828575	1.69851e+06	1.61075e+06
1071	O54991	Contactin-associated protein 1	Cntnap1	2.01251e+07	1.80257e+07	1.65794e+07	2.01141e+07	2.01217e+07	1.9372e+07	1.75067e+07	1.47522e+07	1.9474e+07	1.78149e+07	1.23955e+07	1.25677e+07	1.18905e+07	1.30456e+07	1.23792e+07	1.21931e+07	1.11188e+07	1.18198e+07	1.32144e+07	1.53601e+07	1.15792e+07	1.15971e+07	1.00504e+07	1.24571e+07	1.18322e+07	1.05231e+07	1.18575e+07	1.19564e+07	1.28077e+07	1.00482e+07
1072	Q0V8T9	Contactin-associated protein like 5-1	Cntnap5a	110078	67510	91857.4	123554		58707.6	142271	121520	156627	60463.4		136022	127834		144540			161477	132624	136956	128578			114966	118547	148930			107189
1073	Q9CPW0	Contactin-associated protein-like 2	Cntnap2	1.75509e+07	1.61624e+07	1.40645e+07	1.81819e+07	1.82929e+07	1.85519e+07	1.80811e+07	1.45417e+07	1.91839e+07	1.89662e+07	1.05171e+07	1.42494e+07	1.02201e+07	1.26464e+07	1.01096e+07	1.31086e+07	1.40214e+07	9.79228e+06	1.47874e+07	1.27739e+07	1.34408e+07	1.0707e+07	1.47601e+07	1.6555e+07	1.53389e+07	7.73785e+06	1.08288e+07	1.29085e+07	1.23957e+07	1.10215e+07
1074	Q99P47	Contactin-associated protein-like 4	Cntnap4	166629	133934	117215		73967.4	114871	129209	100835	96200.1	88994.4		49096.3	90871.4		66054.6		75200.7	99681.7	52822.8	113216		59199.1	104514	127012	215251		67506.5		100198
1075	Q99LD4	COP9 signalosome complex subunit 1	Gps1	1.00968e+07	1.14255e+07	1.00295e+07	1.02899e+07	1.26299e+07	1.25838e+07	1.16997e+07	1.28497e+07	9.36242e+06	9.26796e+06	5.55268e+06	6.16795e+06	6.87902e+06	6.59623e+06	6.42855e+06	7.12385e+06	5.733e+06	5.12603e+06	7.26956e+06	1.12758e+07	4.92609e+06	6.1559e+06	7.5375e+06	4.6734e+06	5.01288e+06	3.76277e+06	5.49644e+06	5.98128e+06	7.25485e+06	6.42452e+06
1076	P61202	COP9 signalosome complex subunit 2	Cops2	8.67288e+06	6.5159e+06	4.78583e+06	4.5351e+06	5.31167e+06	5.4962e+06	4.57892e+06	5.72156e+06	4.95702e+06	4.87956e+06	1.24591e+07	7.99643e+06	1.053e+07	8.22821e+06	8.47982e+06	6.16649e+06	9.79515e+06	9.81213e+06	1.00476e+07	4.25911e+06	1.01987e+07	9.04863e+06	1.12822e+07	8.34022e+06	9.20394e+06	7.96753e+06	8.76653e+06	1.0621e+07	1.0359e+07	8.97596e+06
1077	O88543	COP9 signalosome complex subunit 3	Cops3	4.98648e+06	7.88814e+06	9.93084e+06	9.35089e+06	9.07091e+06	9.16277e+06	6.96131e+06	7.06905e+06	7.77277e+06	8.89217e+06	5.4116e+06	1.0002e+07	8.87972e+06	7.87243e+06	7.20612e+06	8.67717e+06	9.98733e+06	1.00082e+07	7.55474e+06	4.72197e+06	7.09362e+06	7.6967e+06	6.1295e+06	9.98766e+06	7.15942e+06	7.00252e+06	8.83549e+06	9.29718e+06	5.05846e+06	9.25104e+06
1078	O88544	COP9 signalosome complex subunit 4	Cops4	1.66376e+07	1.5812e+07	1.33167e+07	1.56088e+07	1.71673e+07	1.72592e+07	1.6092e+07	1.5203e+07	1.34663e+07	1.46916e+07	1.27909e+07	1.52511e+07	1.14475e+07	1.32127e+07	1.24098e+07	1.38469e+07	1.29405e+07	1.21497e+07	1.20581e+07	1.57265e+07	1.48816e+07	1.17516e+07	1.32446e+07	1.48143e+07	1.18256e+07	1.48362e+07	1.39115e+07	1.32106e+07	1.4254e+07	1.7148e+07
1079	O35864	COP9 signalosome complex subunit 5	Cops5	7.75372e+06	9.80218e+06	6.10705e+06	6.41924e+06	7.6393e+06	1.17696e+07	1.21406e+07	7.45547e+06	8.71774e+06	1.23012e+07	2.06894e+07	1.72294e+07	1.30596e+07	7.95613e+06	1.07985e+07	1.06894e+07	1.87182e+07	2.07526e+07	1.37934e+07	5.21264e+06	1.70206e+07	5.8911e+06	7.75685e+06	8.12164e+06	1.45652e+07	1.35395e+07	8.1013e+06	1.01175e+07	1.14612e+07	2.34054e+07
1080	O88545	COP9 signalosome complex subunit 6	Cops6	8.49934e+06	7.66534e+06	7.42897e+06	6.25912e+06	7.16776e+06	6.40983e+06	8.92051e+06	5.73377e+06	5.27463e+06	8.49136e+06	1.52944e+07	6.79204e+06	6.68645e+06	4.06692e+06	6.12155e+06	1.46337e+07	6.90967e+06	9.51969e+06	1.01732e+07	4.49739e+06	3.34313e+06	4.23694e+06	8.10376e+06	6.81111e+06	5.67056e+06	7.62749e+06	5.14877e+06	1.07245e+07	5.23754e+06	4.43496e+06
1081	Q9CZ04	COP9 signalosome complex subunit 7a	Cops7a	1.73356e+06	1.33918e+06	1.29755e+06	1.05568e+06	997197	820514	1.00765e+06	1.07726e+06	978477	1.28398e+06	1.8067e+06	2.55275e+06	2.96785e+06	2.31053e+06	1.17909e+06	1.08038e+06	1.1428e+06	1.16755e+06	1.25303e+06	2.09668e+06	1.59481e+06	2.78786e+06	3.53373e+06	3.49352e+06	2.86766e+06	2.56753e+06	2.72118e+06	2.18594e+06	3.15639e+06	2.33976e+06
1082	Q8VBV7	COP9 signalosome complex subunit 8	Cops8	2.14599e+06	2.21601e+06	3.02116e+06	1.2909e+06	2.41713e+06	2.71376e+06	2.30643e+06	1.53258e+06	1.6766e+06	2.5531e+06	2.4692e+06	1.84193e+06	1.81383e+06	1.3697e+06	1.5026e+06	2.09771e+06	715303	853382	1.23955e+06	1.18733e+06	2.7439e+06	2.7332e+06	2.85809e+06	2.31021e+06	2.42059e+06	1.3703e+06	2.09902e+06	2.19231e+06	2.46268e+06	2.11178e+06
1083	Q8C166	Copine-1	Cpne1	5.38703e+06	6.37106e+06	4.46078e+06	4.49798e+06	2.89036e+06	4.32684e+06	4.10812e+06	3.59304e+06	3.34617e+06	3.78112e+06	4.56194e+06	1.53867e+06	2.96533e+06	4.88302e+06	4.19953e+06	2.943e+06	1.72548e+06	3.90168e+06	5.08091e+06	3.68987e+06	2.94764e+06	2.90114e+06	2.12242e+06	1.67841e+06	2.05038e+06	1.73445e+06	3.33244e+06	1.85119e+06	2.39693e+06	2.69436e+06
1084	P59108	Copine-2	Cpne2	779376	995406	368441	814952	733545	521515	743852	448092	425052	725163	343990	454157	539002	1.12311e+06	491637	1.91949e+06	786742	1.43385e+06	575641	610715	818110	898033	1.46916e+06	717702	957668	1.78059e+06	488533	792695	976309	384449
1085	Q8BT60	Copine-3	Cpne3	61289.9	59081.9	73717.3		53964.8	114432	43600.7	115865	122306	56345.5	182496	210126	159695	188174	190308	266231	192951	250371	135985	135534	215539	355690	232291	163369	96451.2	239530	165422	151103	92749.1	40020.9
1086	Q8BLR2	Copine-4	Cpne4	3.97001e+06	4.6707e+06	2.75812e+06	3.25156e+06	5.32793e+06	3.78195e+06	4.48037e+06	3.86693e+06	3.31027e+06	5.83248e+06	5.91269e+06	5.37257e+06	4.58646e+06	1.11742e+07	4.45971e+06	5.29215e+06	3.58872e+06	3.5805e+06	6.00919e+06	2.99765e+06	6.05858e+06	6.22474e+06	5.57355e+06	7.7816e+06	7.22267e+06	7.59948e+06	5.60137e+06	6.26741e+06	7.83709e+06	5.3618e+06
1087	Q8JZW4	Copine-5	Cpne5	2.13558e+07	1.86973e+07	2.07876e+07	1.88607e+07	2.58918e+07	1.94677e+07	2.17048e+07	1.71611e+07	1.79877e+07	2.5573e+07	1.84094e+07	9.68203e+06	1.52349e+07	1.33526e+07	1.39693e+07	1.13835e+07	1.56554e+07	1.41185e+07	1.30995e+07	2.48734e+07	1.50636e+07	1.39784e+07	8.89233e+06	1.21356e+07	1.20163e+07	1.26402e+07	1.25229e+07	1.15805e+07	9.14698e+06	1.54466e+07
1088	Q9Z140	Copine-6	Cpne6	4.12628e+06	3.31056e+06	3.83401e+06	3.75197e+06	4.46106e+06	3.55523e+06	3.69226e+06	3.62823e+06	4.52505e+06	3.8091e+06	4.00015e+06	2.88736e+06	3.89801e+06	3.19313e+06	3.64014e+06	3.16212e+06	3.42921e+06	4.35447e+06	3.67997e+06	3.58325e+06	5.39454e+06	7.47359e+06	5.78344e+06	9.13665e+06	8.81896e+06	5.3571e+06	5.85882e+06	4.73163e+06	6.0335e+06	7.41451e+06
1089	Q9DC53	Copine-8	Cpne8	72315.2	100959	103472	105009	116090	62206.5	116041	94995.7	146969	130557	159490	91297.4	121621	134535	126257	131513	159613	106262	107454	45520.9	124016	123571	292375	187347	122011	206454	101227	213428	188651	164171
1090	Q1RLL3	Copine-9	Cpne9	858269	563947	530064	332549	1.03209e+06	942001	568679	822807	330241	1.16073e+06	371620	543268	710210	337109	853210	626337	927687	1.04069e+06	804897	793526	414576	574028	441163	422381	568006	363778	982463	380837	229417	398220
1091	Q9D8X1	Copper homeostasis protein cutC homolog	Cutc	75150.6	70649.4	41622.9		67744.3		92921.6			137626	202120	227362	207126	187838	135617	199985	275048	277403	202852		124383	71855.1	114448	127519	65673.1	153288	66718.1	145688	146129
1092	O08997	Copper transport protein ATOX1	Atox1	1.05438e+07	7.94075e+06	5.10781e+06	5.21554e+06	4.18945e+06	5.51157e+06	3.68763e+06	3.62798e+06	1.1784e+06	3.17429e+06	5.81033e+06	6.29695e+06	5.61137e+06	4.61293e+06	6.38356e+06	5.41722e+06	4.69232e+06	6.2005e+06	8.11073e+06	8.43742e+06	6.20625e+06	5.21645e+06	5.31896e+06	4.8848e+06	3.84684e+06	5.55977e+06	4.04451e+06	6.32494e+06	5.26544e+06	8.86335e+06
1093	Q8CCK0	Core histone macro-H2A.2	Macroh2a2	1.27262e+06	1.47286e+06	2.31896e+06	3.58743e+06	2.62278e+06	1.6412e+06	1.54403e+06	2.29195e+06	2.69295e+06	2.42973e+06	2.12469e+06	2.08059e+06	2.43751e+06	2.75832e+06	3.15818e+06	2.3607e+06	2.58607e+06	2.79741e+06	1.89816e+06	1.32942e+06	6.99157e+06	5.53256e+06	6.203e+06	5.27891e+06	5.08772e+06	5.04396e+06	4.53603e+06	4.04466e+06	4.49254e+06	6.87935e+06
1094	O89053	Coronin-1A	Coro1a	2.43011e+07	2.90411e+07	2.78351e+07	2.86425e+07	3.30975e+07	3.25535e+07	3.01427e+07	3.26525e+07	1.37704e+07	2.11253e+07	1.58525e+07	1.30886e+07	1.45432e+07	1.73971e+07	1.17736e+07	2.07388e+07	9.58616e+06	1.95872e+07	2.29992e+07	1.34911e+07	1.72798e+07	1.04936e+07	1.28067e+07	1.93424e+07	1.30696e+07	9.43168e+06	1.60989e+07	1.36245e+07	2.02988e+07	1.4904e+07
1095	Q9WUM3	Coronin-1B	Coro1b	1.1541e+06	1.18254e+06	1.33676e+06	1.12325e+06	1.10049e+06	744231	1.31693e+06	1.07109e+06	1.31957e+06	1.07564e+06	1.29861e+06	1.28724e+06	892666	1.29856e+06	959611	1.49925e+06	910588	1.00418e+06	1.4699e+06	1.19282e+06	2.36773e+06	2.14931e+06	2.66248e+06	2.03515e+06	2.77629e+06	2.39539e+06	1.93845e+06	2.16192e+06	1.92305e+06	2.13282e+06
1096	Q9WUM4	Coronin-1C	Coro1c	1.04676e+07	1.19111e+07	9.72872e+06	9.57903e+06	1.23377e+07	1.33221e+07	1.36034e+07	8.04198e+06	8.07591e+06	1.13485e+07	8.452e+06	4.15668e+06	6.48806e+06	8.54728e+06	6.86172e+06	5.05756e+06	7.74053e+06	8.35346e+06	6.94894e+06	6.00152e+06	9.31113e+06	1.39319e+07	1.05716e+07	1.07008e+07	8.94483e+06	7.01866e+06	1.00478e+07	4.55792e+06	9.69489e+06	1.10529e+07
1097	Q8C0P5	Coronin-2A	Coro2a	3.61452e+06	3.27602e+06	2.52298e+06	883892	4.25247e+06	3.84665e+06	3.72426e+06	2.37818e+06	3.72036e+06	4.06703e+06	1.97325e+06	1.61856e+06	1.77429e+06	1.84903e+06	2.41325e+06	2.5963e+06	2.03056e+06	2.18209e+06	1.50674e+06	1.27517e+06	2.72896e+06	2.82798e+06	2.66e+06	2.66104e+06	4.8814e+06	1.81468e+06	2.87164e+06	1.73667e+06	2.13818e+06	3.29857e+06
1098	Q8BH44	Coronin-2B	Coro2b	1.73145e+07	1.07834e+07	8.75396e+06	6.13821e+06	1.55657e+07	1.43215e+07	9.46214e+06	6.83577e+06	1.051e+07	1.60972e+07	8.96143e+06	1.30577e+07	1.0566e+07	8.45578e+06	6.87505e+06	1.08763e+07	1.24727e+07	1.43067e+07	7.96496e+06	9.35512e+06	1.09784e+07	1.11857e+07	9.42662e+06	1.40188e+07	9.4252e+06	9.77265e+06	1.122e+07	1.30911e+07	1.33813e+07	1.0625e+07
1099	Q920M5	Coronin-6	Coro6	205021	201652	224939	151948	232202		180048	261626	214926	212253	64771.3			62732.7						186974					36150.5			74145.4
1100	Q9D2V7	Coronin-7	Coro7	4.009e+06	4.01632e+06	4.35107e+06	5.62094e+06	4.61599e+06	4.87382e+06	5.22524e+06	4.73937e+06	5.05138e+06	5.37296e+06	3.08825e+06	4.63955e+06	5.94863e+06	4.71265e+06	6.41762e+06	3.47101e+06	2.58835e+06	4.69159e+06	3.40685e+06	3.12148e+06	4.21024e+06	5.6943e+06	4.17754e+06	2.6185e+06	3.01657e+06	4.09293e+06	4.7924e+06	4.29901e+06	3.93857e+06	4.84894e+06
1101	Q9D273	Corrinoid adenosyltransferase	Mmab	605778	365563									1.18225e+06	895818	337495	1.23696e+06	401703	555526	746850	213317	411740	779184	1.05497e+06	1.14125e+06	619254	1.30557e+06	971060	629161	564726	669509	636517	1.10179e+06
1102	P50172	Corticosteroid 11-beta-dehydrogenase isozyme 1	Hsd11b1	163448		178821	201999	243328	196183	165561	262656	247830	252613	641597	273115	386718	579663	292572	485609	143584	195353	115163		90814.6	133143	301601	116114	242048	667943	279579	316461	226575	346641
1103	Q60571	Corticotropin-releasing factor-binding protein	Crhbp	59837.9	45336.3					14294.1			13878.5	150207	74246	165704	62683.7	137049	72259.8	14196.8	55330.7	44543.9	55781.7			224686	166228	329282	145151				463039
1104	Q4KML4	Costars family protein ABRACL	Abracl	2.51819e+06	3.17886e+06	3.63229e+06	3.74636e+06	4.57944e+06	2.62714e+06	3.21201e+06	3.23466e+06	3.44966e+06	3.87798e+06	3.51984e+06	4.30468e+06	2.87604e+06	5.8071e+06	6.86187e+06	5.41446e+06	1.59543e+07	5.37281e+06	7.13463e+06	1.15523e+06	2.47071e+06	4.14339e+06	5.94661e+06	2.73846e+06	5.03624e+06	6.21943e+06	2.28608e+06	6.95992e+06	5.42294e+06	4.95018e+06
1105	Q3TNH5	Cotranscriptional regulator FAM172A	Fam172a	591897	349239	871554	1.09221e+06	784786	821860	802150	735178	1.29512e+06	767343	105667	123346			133553	136965	195383	136483	106515	209208	202755	218103	107719		174553	142391	145253		134182	70028.6
1106	Q9CPZ8	COX assembly mitochondrial protein homolog	Cmc1	431936	454828	338412	444345	1.16436e+06	507311	519693	740799	277283	662342	420193	95527.3	229062	46518.5	171788	327826	334264	459679	281810	525794		67254.2	89434.6	115637	152717	321168	101907	230183	160438	468194
1107	P97792	Coxsackievirus and adenovirus receptor homolog	Cxadr	163883	164468	111686	147620	292004	189140	195750	138100	152261	253114	384302	314495	173168	349229	157513	207152	397407	234419	158528	126430	283058	258276	370122	145827	192455	516731		293819		265188
1108	Q04447	Creatine kinase B-type	Ckb	1.78784e+09	1.81197e+09	1.88507e+09	2.17066e+09	1.76085e+09	1.84148e+09	1.79192e+09	1.91703e+09	2.29272e+09	1.73663e+09	2.30576e+09	2.6369e+09	2.13046e+09	2.24709e+09	2.12257e+09	2.33331e+09	2.16461e+09	1.99921e+09	1.9368e+09	1.72676e+09	2.99201e+09	2.49362e+09	2.79067e+09	2.40862e+09	2.30384e+09	2.14366e+09	2.35995e+09	2.40395e+09	2.44379e+09	1.87832e+09
1109	P07310	Creatine kinase M-type	Ckm	1.38804e+06	828193	515115	588211	952091	904926	759093	959385	565444	1.19911e+06	3.04287e+06	1.52881e+06	2.08223e+06	1.76926e+06	1.49012e+06	1.8129e+06	1.83296e+06	617419	1.01683e+06	337589	3.50656e+06	2.24756e+06	2.26749e+06	983579	857717	1.22628e+06	2.70143e+06	1.42403e+06	1.62243e+06	804987
1110	P30275	Creatine kinase U-type, mitochondrial	Ckmt1	3.73014e+08	3.26827e+08	3.5359e+08	3.97719e+08	3.96857e+08	3.93501e+08	3.69241e+08	3.97107e+08	3.88179e+08	3.10041e+08	2.75014e+08	2.43855e+08	2.93316e+08	2.89477e+08	2.7735e+08	2.64177e+08	3.03438e+08	3.35914e+08	2.65828e+08	3.44257e+08	2.46473e+08	2.26489e+08	1.84754e+08	1.91393e+08	1.64431e+08	2.682e+08	2.76621e+08	2.40283e+08	2.51873e+08	2.07735e+08
1111	Q68ED7	CREB-regulated transcription coactivator 1	Crtc1	2.88395e+06	3.16793e+06	2.59193e+06	3.09983e+06	3.55124e+06	3.52361e+06	3.56767e+06	2.68921e+06	2.73634e+06	2.9733e+06	2.7681e+06	4.14951e+06	3.06219e+06	2.70826e+06	3.53974e+06	4.01545e+06	4.59693e+06	3.20961e+06	2.80186e+06	1.13438e+06	1.39321e+06	3.15926e+06	2.80598e+06	1.59544e+06	2.95199e+06	2.35934e+06	1.21474e+06	3.61764e+06	2.37336e+06	2.22753e+06
1112	P47941	Crk-like protein	Crkl	6.03558e+06	5.47733e+06	4.58964e+06	4.32292e+06	5.09112e+06	4.96517e+06	4.57561e+06	4.61605e+06	5.77179e+06	3.97827e+06	4.82717e+06	5.20072e+06	5.33721e+06	3.94656e+06	5.32001e+06	4.71587e+06	5.45404e+06	4.58849e+06	4.43984e+06	5.84132e+06	4.6282e+06	4.64063e+06	4.6229e+06	3.47746e+06	3.81713e+06	3.73062e+06	4.08266e+06	5.31372e+06	3.75994e+06	4.60373e+06
1113	P63154	Crooked neck-like protein 1	Crnkl1		194141		190099	355007	310161			225338				156678	44543.3	39817	46996.8				171467	81389.6						27588.7		136213
1114	Q3TWI9	CSC1-like protein 2	Tmem63b	39188	34868	32667.9	39548.3	20583.8	46460.6	32532.9	29767.3	43700.5	23621.6	30351.7	16121.4	13399.4	38228.1	18264.3	44608.3	13086.7	29969.3	23149.9	30698.3	61142.4	171096	85319.8	87006.7	14290	80587.3	66350.9	89511.2	51437.4	18000.9
1115	Q8K2X3	CST complex subunit STN1	Stn1	60434.7	47009.3	99223.9	73465.2	52258.2			70588.1	87165.9	48522.9	293981	256340	218965	249544	172802	395837	323577	399692	163838	261318	110014	254670	180205	400740	278600	211015	132406	380659	226235	275954
1116	O88712	C-terminal-binding protein 1	Ctbp1	3.11859e+07	2.73164e+07	3.21258e+07	2.778e+07	2.40889e+07	2.84123e+07	2.55095e+07	2.14034e+07	1.70297e+07	1.34037e+07	3.18675e+07	4.00383e+07	4.42224e+07	3.5075e+07	3.31726e+07	2.66105e+07	3.32822e+07	2.61107e+07	2.55915e+07	2.5468e+07	3.95629e+07	3.44779e+07	4.06195e+07	2.96506e+07	3.86589e+07	3.06716e+07	3.19237e+07	4.68622e+07	5.33691e+07	5.93502e+07
1117	P56546	C-terminal-binding protein 2	Ctbp2	120560	132471	133507	70213.6		100581	77707	103304	87718.7		111819	97127.6	99920.2	106446	113325	129086	121592	110554							66703.6		77686.5	72969.7	42543.5
1118	P70698	CTP synthase 1	Ctps1	1.75433e+06	1.64416e+06	1.39084e+06	1.13597e+06	672420	889338	787027	695996	464056	204374	1.23813e+06	1.00094e+06	1.08031e+06	1.24905e+06	1.19689e+06	1.20856e+06	987908	1.20526e+06	1.98547e+06	2.2826e+06	2.50039e+06	1.16998e+06	838085	632533	845324	1.16859e+06	1.46485e+06	832338	954868	1.58999e+06
1119	P70303	CTP synthase 2	Ctps2	325414	256528	479261	279225	362365	414881	281361	48702.7	497232	238911	124232	1.35625e+06	1.78259e+06	786687	1.25314e+06	1.08218e+06	1.27228e+06	1.21748e+06	2.54057e+06	574351	1.65944e+06	800059	1.03161e+06	677293	883806	2.77905e+06	879485	31621.9	608510	735632
1120	P0C7M9	C-type lectin domain family 2 member L	Clec2l	900150	750068	777931	201555	121254	501839	248016			105150	331849	501616	445670	338617	326040	302748	436508	303309	335364	513694	247843	192543	375832	527185	248564	162731	165138	422382	423771	146779
1121	P28659	CUGBP Elav-like family member 1	Celf1	131167	56533.9	140706		70699	66692.2	288318			55371.6	117129		101652		176962	138828	450430	162752	101644	144732	288697	158239	67977.3	304847	91965.9	190477		407683	267844	139977
1122	Q7TSY6	CUGBP Elav-like family member 4	Celf4	1.77588e+06	2.4545e+06	1.78456e+06	1.97619e+06	1.04642e+06	1.65259e+06	1.82418e+06	1.41145e+06	1.71918e+06	1.12724e+06	2.02723e+06	1.7455e+06	2.31448e+06	1.43727e+06	1.95873e+06	1.53231e+06	1.72601e+06	2.04666e+06	1.98227e+06	2.68625e+06	1.67855e+06	1.0886e+06	1.19006e+06	1.82566e+06	2.13002e+06	1.3027e+06	1.0601e+06	1.25352e+06	1.09503e+06	2.41879e+06
1123	Q9WTX6	Cullin-1	Cul1	7.71054e+06	7.19609e+06	9.09008e+06	5.77697e+06	4.81633e+06	5.74524e+06	7.13693e+06	6.72138e+06	6.18009e+06	6.2578e+06	7.40402e+06	7.49898e+06	8.13489e+06	6.13792e+06	7.67037e+06	6.84126e+06	1.23614e+07	8.69421e+06	8.35807e+06	8.19335e+06	8.69367e+06	9.73561e+06	8.19144e+06	8.01038e+06	7.86187e+06	8.88499e+06	6.78921e+06	5.60641e+06	7.33464e+06	1.00378e+07
1124	Q9D4H8	Cullin-2	Cul2	8.62966e+06	8.08867e+06	4.87039e+06	5.65624e+06	6.91165e+06	7.79182e+06	8.22267e+06	6.51834e+06	5.73782e+06	7.86982e+06	7.72401e+06	5.90243e+06	5.61969e+06	5.98514e+06	9.82937e+06	5.53848e+06	5.60176e+06	7.41846e+06	7.0329e+06	8.3502e+06	8.12662e+06	7.19177e+06	6.70976e+06	6.53386e+06	5.73988e+06	6.28885e+06	1.50445e+07	8.00542e+06	8.22365e+06	7.96888e+06
1125	Q9JLV5	Cullin-3	Cul3	1.06816e+07	9.59878e+06	1.13292e+07	1.09558e+07	1.09866e+07	9.50507e+06	9.96399e+06	8.89373e+06	9.98801e+06	1.08296e+07	1.10958e+07	1.06253e+07	1.18355e+07	1.16805e+07	9.80469e+06	1.16821e+07	1.53679e+07	1.03808e+07	1.12986e+07	1.03802e+07	8.70683e+06	1.36692e+07	1.14635e+07	8.48865e+06	8.20083e+06	1.21907e+07	1.19527e+07	1.08181e+07	9.81848e+06	1.44623e+07
1126	Q3TCH7	Cullin-4A	Cul4a	3.51038e+06	2.93498e+06	2.76413e+06	781004	3.15437e+06	2.63186e+06	2.72242e+06	1.50547e+06	1.92883e+06	2.69502e+06	2.92986e+06	3.88446e+06	3.61246e+06	3.04676e+06	3.20093e+06	2.66337e+06	4.41588e+06	3.07032e+06	3.8968e+06	2.47383e+06	1.51614e+06	3.22531e+06	3.19408e+06	3.87257e+06	3.52027e+06	3.50082e+06	4.31331e+06	3.80031e+06	3.2476e+06	4.30323e+06
1127	A2A432	Cullin-4B	Cul4b	41841.3	98698	71102.5	109160	88855.1	75441.8	78977.1	38825.3	47793.5	89060.5	609077	1.58341e+06	467315	2.45686e+06	1.02307e+06	1.54885e+06	3.48952e+06	2.21559e+06	981402	276277	793655	968938	304967	1.16104e+06	1.24077e+06	1.08956e+06	812418	1.02049e+06	708938	1.13437e+06
1128	Q9D5V5	Cullin-5	Cul5	6.33189e+06	5.63083e+06	7.10798e+06	3.95317e+06	7.07778e+06	7.0051e+06	7.47117e+06	4.3383e+06	4.74962e+06	8.35795e+06	4.83759e+06	5.53944e+06	7.9719e+06	6.90911e+06	6.89422e+06	4.63053e+06	6.13472e+06	7.69724e+06	5.42895e+06	4.87463e+06	4.27237e+06	4.92566e+06	6.35864e+06	5.27283e+06	4.73013e+06	5.84357e+06	5.49932e+06	4.52411e+06	6.17971e+06	4.45428e+06
1129	Q80TT8	Cullin-9	Cul9	22726.9			23401.2		67892.1					100526	65025.6		118394	44013.1		132860	86238.2			93879.2		121669		80260.2		231314	122429	102769	129995
1130	Q6ZQ38	Cullin-associated NEDD8-dissociated protein 1	Cand1	6.3585e+07	7.09141e+07	8.27944e+07	6.39578e+07	5.7063e+07	6.07562e+07	5.5228e+07	5.96923e+07	5.55623e+07	4.1526e+07	1.13885e+08	1.09246e+08	1.15163e+08	1.39877e+08	1.08682e+08	1.2752e+08	1.63475e+08	1.06435e+08	1.00527e+08	7.76975e+07	1.12395e+08	1.28228e+08	1.08868e+08	7.72154e+07	6.51974e+07	1.53518e+08	1.13624e+08	1.13949e+08	8.47415e+07	9.30261e+07
1131	Q9Z0D9	CX3C chemokine receptor 1	Cx3cr1	97879.6	85567.2	83192.4	44032.2	101781	107172	104595	130736	61345.4	133362	104739	138317	82652.5	122013	102360	118130	119686	82215.9	61949.7	89453.6	161400	108794	172122	139717	75119.4	111227	123358	174332	99631.2	48026
1132	Q8BHG2	CXXC motif containing zinc binding protein	Czib	4.02788e+06	3.14423e+06	3.99422e+06	3.04712e+06	2.02453e+06	3.48381e+06	3.06509e+06	2.77183e+06	2.97325e+06	1.58355e+06	5.28582e+06	4.30382e+06	3.97957e+06	4.75575e+06	3.19761e+06	4.35602e+06	4.06832e+06	2.93905e+06	3.31639e+06	5.24189e+06	4.3758e+06	3.81517e+06	5.43891e+06	3.80999e+06	4.37209e+06	3.93584e+06	4.18586e+06	4.33001e+06	3.20012e+06	3.78487e+06
1133	P16951	Cyclic AMP-dependent transcription factor ATF-2	Atf2		141104					123680	105765						68342.4	172365	25718.3		72110.5			91237.9		42881.6	51868.5	152226	64344.5	17482.6	30448.2	44624.2	90921.2
1134	P11440	Cyclin-dependent kinase 1	Cdk1	1.42861e+06	558415	269266	1.01799e+06	1.54276e+06	562336	710624	964959	1.29667e+06	967908	943874	732834	1.37071e+06	681741	831684	918578	633461	1.49156e+06	610593	1.16552e+06	1.40646e+06	707532	1.17694e+06	620082	2.49875e+06	768862	915450	1.102e+06	796105	1.82557e+06
1135	O35495	Cyclin-dependent kinase 14	Cdk14	1.41578e+06	1.32537e+06	1.34006e+06	1.45555e+06	1.71485e+06	1.12671e+06	1.26352e+06	1.29978e+06	705404	946442	125560	432228	688103	842152	392799	358859	507624	495893			400047	390285	537491	129049	362148	270578	610028	72920.5	686708	643035
1136	Q04735	Cyclin-dependent kinase 16	Cdk16	1.05195e+06	1.43451e+06	1.29864e+06	1.68321e+06	1.81703e+06	1.33074e+06	1.5633e+06	1.76469e+06	1.07188e+06	1.75662e+06	1.34105e+06	541871	875152	1.32425e+06	747526	1.33646e+06	673747	1.515e+06	1.00424e+06	1.90774e+06	1.43437e+06	2.4263e+06	807402	1.54198e+06	1.53865e+06	2.9882e+06	1.6805e+06	1.41647e+06	1.34267e+06	1.52347e+06
1137	Q8K0D0	Cyclin-dependent kinase 17	Cdk17	964711	949908	1.1389e+06	852619	995541	858777	1.22461e+06	1.18647e+06	787222	944335	778881	902624	1.02034e+06	784641	1.37635e+06	1.37401e+06	1.23894e+06	1.85043e+06	974151	1.04765e+06	954387	932256	1.53941e+06	851472	1.03251e+06	875477	833495	1.26262e+06	639010	1.13953e+06
1138	Q04899	Cyclin-dependent kinase 18	Cdk18	347615	391710	653346	685516	432106	759100	537447	837831	880368	577872	810778	489335	493552	611926	481387	545738	542945	421573	397965	255539	615338	892979	609622	755909	1.05025e+06	550161	974348	628819	528154	915037
1139	Q9JHU3	Cyclin-dependent kinase 20	Cdk20	12498.5	13556	19204.4			15592.6	11731.6	22489.9		17153.8			10368.9	6963.14	9031.33		5323.43	9671	4490.95		106769	82428.7	53038.7	98454	163006	11494.6	36729.2		46364.2	54099.1
1140	O35926	Cyclin-dependent kinase 5 activator 2	Cdk5r2	350868	301714	294567	548877	667539	690680	752692	537578	647424	563179	917443	987086	619134	634719	605737	757736	483785	861756	622231	433959	840119	723008	457696	495047	442009	622947	665872	790259	521531	524277
1141	Q3UTQ8	Cyclin-dependent kinase-like 5	Cdkl5	1.50632e+07	980667	1.04159e+07	5.38476e+06	1.46653e+06	1.37765e+06	6.76959e+06	5.78238e+06	2.98318e+06	1.97109e+06	1.52681e+07	1.3562e+06	1.51695e+07	1.30686e+06	1.82353e+07	1.26016e+07	8.40176e+06	1.48003e+06	1.57258e+07	1.39654e+07	1.457e+06	1.47502e+07	1.42751e+07	1.66632e+07	1.28841e+07	1.95131e+07	1.14726e+07	1.34045e+07	1.28003e+07	1.41561e+07
1142	P49615	Cyclin-dependent-like kinase 5	Cdk5	1.34664e+07	1.10519e+07	1.39309e+07	1.44211e+07	1.52408e+07	1.47862e+07	1.31142e+07	1.32112e+07	1.62779e+07	1.87883e+07	1.46336e+07	1.58857e+07	1.68727e+07	1.49502e+07	1.06448e+07	1.33686e+07	1.82308e+07	1.24342e+07	2.99682e+07	7.5235e+06	6.6323e+06	1.38389e+07	1.40291e+07	1.52503e+07	6.65502e+06	1.1976e+07	3.629e+07	9.73257e+06	1.90965e+07	9.50679e+06
1143	Q99KY4	Cyclin-G-associated kinase	Gak	1.01643e+07	8.50098e+06	7.26243e+06	5.49197e+06	7.20686e+06	8.49943e+06	8.03247e+06	7.14905e+06	4.28959e+06	6.4034e+06	6.18807e+06	1.00401e+07	9.85601e+06	5.50849e+06	5.5718e+06	8.1056e+06	5.779e+06	1.11265e+07	8.33552e+06	9.79522e+06	4.13546e+06	4.30419e+06	4.42438e+06	4.77554e+06	6.21548e+06	6.58536e+06	5.25081e+06	5.52308e+06	6.27729e+06	8.13533e+06
1144	Q8BGU5	Cyclin-Y	Ccny	5.43478e+06	4.7128e+06	4.40213e+06	3.68755e+06	6.38934e+06	5.74058e+06	5.63736e+06	4.05486e+06	2.6613e+06	5.45389e+06	4.43142e+06	4.42026e+06	3.52532e+06	4.44982e+06	3.7158e+06	3.97443e+06	4.07162e+06	4.62199e+06	4.54842e+06	3.80306e+06	3.75924e+06	4.50749e+06	4.43636e+06	3.32262e+06	2.9724e+06	3.46201e+06	3.74037e+06	4.39196e+06	3.80736e+06	3.38093e+06
1145	Q8BHZ0	CYFIP-related Rac1 interactor A	Cyria	1.06715e+07	1.38715e+07	9.12186e+06	7.71001e+06	1.36508e+07	1.16538e+07	1.42436e+07	7.7535e+06	9.27242e+06	9.32746e+06	1.25454e+07	2.28806e+07	1.00574e+07	9.5006e+06	1.25498e+07	1.28553e+07	1.50675e+07	1.1645e+07	1.11397e+07	8.98235e+06	1.15021e+07	1.01825e+07	7.82638e+06	1.50066e+07	8.92238e+06	1.12001e+07	8.25882e+06	1.10887e+07	1.04771e+07	8.21721e+06
1146	Q921M7	CYFIP-related Rac1 interactor B	Cyrib	4.47483e+07	4.12388e+07	4.04944e+07	3.53917e+07	4.74989e+07	4.83052e+07	4.12538e+07	5.21131e+07	4.03132e+07	5.36235e+07	3.63369e+07	2.5107e+07	2.55157e+07	3.91705e+07	5.17636e+07	3.78709e+07	4.00738e+07	4.17069e+07	3.56278e+07	3.98587e+07	2.86243e+07	3.00713e+07	3.00575e+07	3.19212e+07	3.25939e+07	4.97362e+07	3.61076e+07	3.19662e+07	3.50551e+07	2.74951e+07
1147	Q91WT9	Cystathionine beta-synthase	Cbs	327566	803410	582093	897279	570438	1.14985e+06	1.18838e+06	524174	767621	235681	312978	434266	335041	363459	365687	52155.9	169218	566197	245256	88112.8	621198	251084	459230	132387	568693	376353	258707	445632	380621	586773
1148	Q8VCN5	Cystathionine gamma-lyase	Cth	22066.3	40167	70925.3	98244	193392	187879	150001	94399.8	164557	114168	106233	279102	376991	311735	307160	179470	301726	288023	162068	215964	335359	411147	194318	337582	285292	442397	156538	480488	242681	380172
1149	Q62426	Cystatin-B	Cstb	1.01946e+06	1.80604e+06	680887	1.33396e+06	1.98032e+06	1.20149e+06	1.77862e+06	1.12076e+06	1.10162e+06	1.44018e+06	2.9924e+06	1.33027e+06	2.06587e+06	1.29852e+06	1.01799e+06	1.63539e+06	928569	1.37077e+06	974250	1.96307e+06	1.3119e+06	2.45508e+06	3.55122e+06	1.3853e+06	3.24119e+06	2.14022e+06	1.52639e+06	1.67207e+06	2.93123e+06	1.25911e+06
1150	P21460	Cystatin-C	Cst3	1.85771e+06	1.11269e+06	1.10911e+06	1.10161e+06	1.5111e+06	1.60067e+06	1.45229e+06	1.46547e+06	1.19677e+06	1.17533e+06	2.13972e+06	1.99257e+06	1.80186e+06	1.71046e+06	1.66701e+06	1.77127e+06	1.34004e+06	1.86142e+06	1.67016e+06	2.46682e+06	2.00741e+06	2.26144e+06	1.77873e+06	1.96833e+06	2.25022e+06	1.16727e+06	2.94283e+06	1.92045e+06	2.11139e+06	2.50385e+06
1151	P97315	Cysteine and glycine-rich protein 1	Csrp1	7.64294e+06	6.40174e+06	5.90164e+06	8.07455e+06	6.44124e+06	6.59585e+06	5.70629e+06	5.62373e+06	7.21037e+06	4.41262e+06	5.4163e+06	4.15143e+06	3.04036e+06	5.1771e+06	3.6669e+06	4.6234e+06	3.79268e+06	4.49708e+06	5.08512e+06	9.66186e+06	9.47028e+06	1.36322e+07	9.06892e+06	1.21756e+07	9.34749e+06	6.13979e+06	8.95113e+06	5.16217e+06	9.28968e+06	8.6275e+06
1152	Q9D1P4	Cysteine and histidine-rich domain-containing protein 1	Chordc1	6.77475e+06	5.27951e+06	5.15167e+06	1.45998e+06	2.70478e+06	3.89119e+06	3.24039e+06	2.54751e+06	1.30517e+06	1.41094e+06	4.72681e+06	5.92466e+06	3.93064e+06	3.86019e+06	3.98459e+06	4.39471e+06	4.06128e+06	3.64976e+06	3.9739e+06	3.72676e+06	5.47465e+06	3.87979e+06	5.23612e+06	3.3236e+06	4.23617e+06	6.3712e+06	3.05473e+06	4.63763e+06	5.44427e+06	5.3078e+06
1153	Q9Z1J3	Cysteine desulfurase, mitochondrial	Nfs1	5.01899e+06	2.10111e+06	2.10421e+06	2.73913e+06	5.88182e+06	5.76239e+06	2.55505e+06	3.03858e+06	1.95364e+06	6.17552e+06	2.42478e+06	2.19445e+06	2.25711e+06	3.09916e+06	1.91342e+06	2.24886e+06	3.30996e+06	2.58513e+06	2.30995e+06	1.80215e+06	3.10007e+06	1.63387e+06	3.43023e+06	2.2957e+06	2.19222e+06	2.25196e+06	2.05079e+06	2.16982e+06	2.36019e+06	2.30642e+06
1154	Q8BGE6	Cysteine protease ATG4B	Atg4b	1.47322e+06	2.138e+06	1.69701e+06	2.04512e+06	1.8135e+06	2.15456e+06	2.13685e+06	2.69863e+06	1.12242e+06	1.72795e+06	1.54995e+06	1.65087e+06	1.37486e+06	2.88335e+06	943259	2.28988e+06	1.88089e+06	2.75194e+06	2.0362e+06	1.72828e+06	1.12927e+06	1.21142e+06	1.26258e+06	2.52317e+06	1.10935e+06	1.42451e+06	2.45535e+06	2.02547e+06	1.0953e+06	1.30376e+06
1155	Q811C2	Cysteine protease ATG4C	Atg4c		302287	275285				78154.5				171019		186580	561410	205611	326962	388928	266785	217866	673806	131627		198102	229193	150992			203338	203720
1156	Q9DBE0	Cysteine sulfinic acid decarboxylase	Csad	490219	387398	365874	734627	224179	433059	1.31234e+06		648547	946264	1.26527e+06	933722	1.05076e+06	597296	922973	796960	977500	1.39617e+06	1.33292e+06	1.40497e+06	1.22771e+06	892312	866556	106001	77793.3	488737	1.27327e+06	745570	530586	1.25528e+06
1157	Q9DCT8	Cysteine-rich protein 2	Crip2	2.39019e+07	2.11376e+07	2.65844e+07	2.15933e+07	2.69084e+07	2.2778e+07	2.52192e+07	2.73891e+07	2.59877e+07	3.03066e+07	1.51806e+07	1.34998e+07	1.43697e+07	1.54147e+07	1.07262e+07	9.24571e+06	1.37715e+07	1.09303e+07	1.49939e+07	1.64764e+07	1.1372e+07	1.07595e+07	9.42629e+06	1.23729e+07	1.40405e+07	1.51323e+07	1.08653e+07	9.53839e+06	1.20453e+07	1.55008e+07
1158	Q9ER72	Cysteine--tRNA ligase, cytoplasmic	Cars1	5.72837e+06	6.39717e+06	7.58469e+06	2.77527e+06	5.60763e+06	6.69313e+06	6.5804e+06	5.53873e+06	4.08018e+06	5.50727e+06	2.99748e+06	3.03283e+06	2.85452e+06	2.73028e+06	3.54286e+06	3.35275e+06	5.10656e+06	3.31158e+06	2.60247e+06	4.65036e+06	3.34593e+06	3.88068e+06	2.55276e+06	4.39742e+06	3.78521e+06	3.67897e+06	3.69936e+06	3.00914e+06	4.69474e+06	4.35018e+06
1159	Q9WTR6	Cystine/glutamate transporter	Slc7a11	136867	250021	61134.8			143119	129168	35556.4	39724.3	29855.8	322166	393270	306056	312596	271831	339391	465898	566146	246218	232738	76222.8			63047.1	621973	86774.6				166336
1160	P00158	Cytochrome b	Mt-Cyb	1.13703e+07	6.86777e+06	1.15512e+07	1.03383e+07	1.01375e+07	1.11765e+07	1.06707e+07	9.9317e+06	1.21796e+07	1.06742e+07	2.2381e+06	1.81606e+06	2.2144e+06	3.43018e+06	2.43917e+06	2.76135e+06	3.65448e+06	3.13039e+06	3.16784e+06	649692	4.40246e+06	2.83817e+06	1.33236e+06	2.95215e+06	4.22423e+06	3.37921e+06	2.36276e+06	2.99085e+06	2.18946e+06	2.74584e+06
1161	P56395	Cytochrome b5	Cyb5a	214625	52568	78575.9	67472	62640.5		99933.4	203114	208262	73636.4	28816.7	42521.5	32821.4	38763.4	74155.2	42239.8	73533.8	43338.5	93788.1	174861	23104.9	61105.2	27717.6	31219.9	96084.9	16342.7	22567.9	32366.1	62428.2	32624.7
1162	Q3TDX8	Cytochrome b5 reductase 4	Cyb5r4	230428	470663	499271	325125		368001	406650	206449			337607	378574	312023	322996	192243	783108	361797	373377	310662	703668	429110	86787.8	186164	199580	569125	391989	151096	200067	174617	161019
1163	Q9CQX2	Cytochrome b5 type B	Cyb5b	6.92395e+06	6.25428e+06	8.34928e+06	1.13441e+07	4.39612e+06	7.50609e+06	7.94366e+06	8.49963e+06	1.10223e+07	8.35239e+06	6.71424e+06	5.51066e+06	3.36782e+06	8.09375e+06	9.12586e+06	6.63762e+06	6.89699e+06	9.29411e+06	8.34479e+06	5.35857e+06	6.70535e+06	6.4169e+06	3.68415e+06	6.85649e+06	1.00842e+07	8.23231e+06	7.96005e+06	6.70108e+06	3.65226e+06	1.20146e+07
1164	Q9CZ13	Cytochrome b-c1 complex subunit 1, mitochondrial	Uqcrc1	1.53128e+08	1.29276e+08	1.48366e+08	1.425e+08	1.46703e+08	1.48094e+08	1.13151e+08	1.44161e+08	1.46873e+08	1.47526e+08	1.62281e+08	1.61188e+08	1.20089e+08	1.33766e+08	1.39327e+08	1.33507e+08	1.55837e+08	1.46267e+08	1.16626e+08	1.10502e+08	1.92447e+08	2.35755e+08	1.76531e+08	1.8547e+08	1.4856e+08	1.55963e+08	1.5547e+08	1.23268e+08	1.62631e+08	1.32886e+08
1165	Q9CPX8	Cytochrome b-c1 complex subunit 10	Uqcr11	3.50356e+06	3.23265e+06	3.75342e+06	2.82567e+06	4.01065e+06	2.9936e+06	4.20522e+06	3.15677e+06	2.45774e+06	3.6733e+06	2.70291e+06	3.42642e+06	3.86132e+06	3.35028e+06	2.89212e+06	3.90104e+06	3.82658e+06	3.4735e+06	3.51551e+06	3.84456e+06	2.31961e+06	2.29504e+06	2.66852e+06	2.16754e+06	3.65239e+06	1.46892e+06	2.56921e+06	3.28542e+06	2.29491e+06	3.64776e+06
1166	Q9DB77	Cytochrome b-c1 complex subunit 2, mitochondrial	Uqcrc2	1.21341e+08	1.34051e+08	1.34797e+08	1.24035e+08	8.17217e+07	1.01966e+08	1.23029e+08	9.46076e+07	7.22597e+07	9.12456e+07	7.82277e+07	9.06582e+07	1.2214e+08	9.66233e+07	1.01011e+08	8.94182e+07	7.10214e+07	1.06551e+08	7.58231e+07	1.29459e+08	1.14281e+08	1.04846e+08	9.13694e+07	1.03543e+08	9.05949e+07	1.19217e+08	1.01216e+08	9.73605e+07	9.13282e+07	9.64591e+07
1167	P99028	Cytochrome b-c1 complex subunit 6, mitochondrial	Uqcrh	4.98447e+07	4.3111e+07	3.18433e+07	1.32372e+07	3.19567e+07	7.17977e+07	4.70919e+07	1.283e+07	2.78679e+07	3.57851e+07	2.34662e+07	1.99998e+07	1.46183e+07	1.83223e+07	3.90205e+07	1.96038e+07	1.92345e+07	1.91189e+07	2.25134e+07	2.09493e+07	1.48436e+07	3.57647e+07	1.22207e+07	4.82363e+07	2.71628e+07	3.54501e+07	1.97003e+07	1.50294e+07	4.75134e+07	6.40917e+07
1168	Q9D855	Cytochrome b-c1 complex subunit 7	Uqcrb	1.65471e+07	1.17021e+07	6.12294e+06	4.10207e+06	3.95416e+06	3.13258e+06	3.10846e+06	3.2232e+06	2.73692e+06	2.82154e+06	2.01675e+07	1.67253e+07	2.80558e+07	1.86554e+07	1.24805e+07	9.49787e+06	7.82605e+06	1.18917e+07	8.78527e+06	8.47976e+06	1.18486e+07	1.92144e+07	2.51224e+07	2.1412e+07	2.23248e+07	2.35204e+07	2.04661e+07	1.19655e+07	1.3289e+07	2.56137e+07
1169	Q9CQ69	Cytochrome b-c1 complex subunit 8	Uqcrq	1.8065e+06	1.07388e+06	703768	1.00164e+06	1.38943e+06	1.06679e+06	805388	741302	943178	1.11064e+06	1.79747e+06	1.07658e+06	1.18467e+06	1.21272e+06	999076	1.04839e+06	701752	1.00472e+06	721434	1.43311e+06	6.10764e+06	7.92723e+06	4.25271e+06	5.56127e+06	8.13776e+06	1.80433e+06	5.26236e+06	1.58671e+06	4.18012e+06	8.25016e+06
1170	Q8R1I1	Cytochrome b-c1 complex subunit 9	Uqcr10	1.42054e+07	6.724e+06	5.5668e+06	4.35585e+06	3.81568e+06	3.62716e+06	3.65703e+06	3.79181e+06	3.5883e+06	3.98995e+06	4.15376e+07	4.46234e+07	2.92612e+07	3.5662e+07	3.02042e+07	2.32457e+07	8.89602e+06	9.31231e+06	1.19854e+07	7.01591e+06	4.24164e+07	3.38839e+07	3.58979e+07	5.03712e+07	4.19989e+07	3.54923e+07	4.08377e+07	4.77555e+07	4.75544e+07	4.53201e+07
1171	Q9CR68	Cytochrome b-c1 complex subunit Rieske, mitochondrial	Uqcrfs1	4.80397e+07	4.69982e+07	3.68839e+07	3.97211e+07	4.41554e+07	4.24837e+07	4.40242e+07	3.78181e+07	3.96201e+07	3.35248e+07	7.72635e+07	6.87658e+07	1.16888e+08	7.43628e+07	4.78733e+07	7.04145e+07	4.75185e+07	5.55686e+07	5.26766e+07	3.63849e+07	5.0544e+07	5.0448e+07	6.24685e+07	4.87095e+07	5.40166e+07	5.4472e+07	7.10774e+07	6.74472e+07	6.09633e+07	5.74373e+07
1172	Q9D2R6	Cytochrome c oxidase assembly factor 3 homolog, mitochondrial	Coa3	319720	194306						29571.2		20689	648221	694038	623918	870329	439654	409839	352269	235715	415542		478344	431685	596032	372938	445187	526244	404048	437375	599378	554488
1173	Q8BJ03	Cytochrome c oxidase assembly protein COX15 homolog	Cox15	245453	574435	282704	251041	599431	437652	447958	254417	257301	558538	536079	455129	227498	319212	569549	420360	721474	323952	443191	120617	1.08496e+06	368234	443845	494119	308277	509712	393790	943052	316822	427336
1174	Q9D7J4	Cytochrome c oxidase assembly protein COX20, mitochondrial	Cox20	861766	632237	799200	1.08776e+06	767006	893422	1.01962e+06	1.18209e+06	969781	832854	149394	1.2717e+06	1.22354e+06	295029	943333	156724	1.80317e+06	496071	559799		1.33188e+06	420687	850882	818183	524166	305877	647832	392708	1.65874e+06	1.12082e+06
1175	P00397	Cytochrome c oxidase subunit 1	Mtco1	2.5745e+07	1.68242e+07	2.28597e+07	2.06116e+07	1.71534e+07	2.55015e+07	1.70725e+07	1.44019e+07	2.17239e+07	1.40203e+07	8.08232e+06	9.45773e+06	8.52445e+06	7.3921e+06	9.7342e+06	7.18871e+06	8.78488e+06	9.72608e+06	1.05867e+07	1.21674e+07	1.02658e+07	8.81977e+06	8.66361e+06	9.40462e+06	7.34709e+06	1.00162e+07	7.6905e+06	6.87069e+06	8.52734e+06	9.833e+06
1176	P00405	Cytochrome c oxidase subunit 2	Mtco2	1.31618e+08	1.1701e+08	1.25475e+08	2.86706e+08	1.34892e+08	1.58509e+08	1.88622e+08	1.67936e+08	2.49152e+08	2.23256e+08	4.40593e+08	2.652e+08	2.76502e+08	3.29102e+08	2.68258e+08	3.63732e+08	3.33275e+08	3.82179e+08	2.0213e+08	1.91576e+08	4.38032e+08	3.40597e+08	2.07079e+08	2.7147e+08	2.92152e+08	2.80195e+08	2.60717e+08	4.23582e+08	3.72014e+08	3.37707e+08
1177	P19783	Cytochrome c oxidase subunit 4 isoform 1, mitochondrial	Cox4i1	1.81827e+08	1.78381e+08	1.63716e+08	1.09278e+08	2.20181e+08	1.99906e+08	1.85179e+08	2.12353e+08	1.36668e+08	2.34807e+08	4.63572e+07	1.09596e+08	8.61898e+07	6.50998e+07	6.66795e+07	6.88903e+07	6.70702e+07	1.09356e+08	9.62414e+07	1.43294e+08	6.56743e+07	7.77122e+07	9.6436e+07	8.74011e+07	1.02742e+08	8.74374e+07	7.23685e+07	6.72894e+07	6.70257e+07	8.33713e+07
1178	P12787	Cytochrome c oxidase subunit 5A, mitochondrial	Cox5a	6.79627e+07	6.60502e+07	8.20016e+07	5.02143e+07	8.49115e+07	8.29514e+07	6.73575e+07	9.08773e+07	6.11821e+07	8.92075e+07	3.32631e+07	4.57097e+07	4.66904e+07	3.27517e+07	3.41925e+07	3.71928e+07	3.28942e+07	4.57715e+07	3.03171e+07	7.98639e+07	3.02994e+07	6.94352e+07	7.40047e+07	5.51095e+07	6.46022e+07	7.49342e+07	6.38826e+07	6.68166e+07	3.76515e+07	6.93839e+07
1179	P19536	Cytochrome c oxidase subunit 5B, mitochondrial	Cox5b	6.13429e+06	4.76277e+06	5.19557e+06	4.03534e+06	6.9921e+06	4.73263e+06	3.19605e+06	3.76298e+06	2.30432e+06	2.59172e+06	9.27167e+06	1.13795e+07	1.22766e+07	1.02478e+07	5.02737e+06	8.25322e+06	5.36989e+06	5.14127e+06	4.95496e+06	1.05442e+07	2.31675e+07	3.09496e+07	1.86896e+07	3.27915e+07	3.53264e+07	2.02831e+07	2.49487e+07	2.29209e+07	2.52868e+07	3.26548e+07
1180	P43024	Cytochrome c oxidase subunit 6A1, mitochondrial	Cox6a1	5.32008e+07	4.16909e+07	5.2885e+07	5.41377e+07	7.28122e+07	3.91167e+07	4.26737e+07	6.64541e+07	4.92361e+07	9.24141e+07	3.07368e+07	1.89637e+07	4.40272e+07	3.82098e+07	1.57722e+07	2.41667e+07	2.65141e+07	3.10501e+07	2.44256e+07	3.62291e+07	1.88801e+07	2.46979e+07	1.72248e+07	1.24132e+07	2.09709e+07	1.74443e+07	2.86092e+07	2.64493e+07	1.26705e+07	1.97238e+07
1181	P56391	Cytochrome c oxidase subunit 6B1	Cox6b1	6.45541e+07	4.20254e+07	1.33855e+07	4.69145e+07	6.41666e+07	5.28889e+07	5.19078e+07	5.62315e+07	2.13977e+07	6.73396e+07	2.86603e+07	2.11603e+07	3.06268e+07	2.47253e+07	2.1582e+07	2.82689e+07	4.15664e+07	3.09258e+07	3.85003e+07	1.42658e+07	6.19093e+07	5.26516e+07	5.55236e+07	6.83926e+07	5.14084e+07	1.88342e+07	4.86097e+07	2.64116e+07	5.09488e+07	5.01288e+07
1182	Q9CPQ1	Cytochrome c oxidase subunit 6C	Cox6c	71445.4	90692	116501	125186	66191.5	90630.4	100015	138894	169123	82318.4	35187.2	29098.4	19592.6	19710.5	23322.7	40837.5	30036.3		32711.8	23872.1			20674.1		13987.1	16739.9	9882.32	24669.5	11011.9
1183	P56392	Cytochrome c oxidase subunit 7A1, mitochondrial	Cox7a1	226856									19626.4	146958	183728	182472	213688	134659	136442	43518.8	43991.1	93712.3		124184	109505	116550	247039	150158	195939	134884	116653	110773	153792
1184	P48771	Cytochrome c oxidase subunit 7A2, mitochondrial	Cox7a2	332098	228287	293840	384334	355197	298819	218722	279380	323700	301508	255784	250922	213697	204884	199192	209535	173655	226647	168767	593475	266596	263065	385506	259632	1.71261e+06	171329	212157	281150	289038	357770
1185	Q61387	Cytochrome c oxidase subunit 7A-related protein, mitochondrial	Cox7a2l	1.23714e+06	9.62481e+06	5.31931e+06	1.10054e+06	1.02936e+07	1.90288e+06	1.38914e+07	1.27429e+07	1.32357e+06	1.10504e+07	1.18018e+06	1.0165e+06	2.03147e+06	1.42515e+06	2.84318e+06	1.87171e+06	4.05377e+06	3.22251e+06	3.21976e+06	3.53313e+06	5.17543e+06	7265.53	1.0931e+06	1.01206e+06	1.69115e+06	2.35847e+06	35530.9	1.62471e+06	1.15922e+06	3.16941e+06
[truncated: 3,953 more rows]
