# Supplementary material for: Investigating the impact of environmental enrichment on proteome and neurotransmitter‐related profiles in an animal model of Alzheimer's disease
Source: Aging Cell. 2024 Jul 1;23(9):e14231. doi: 10.1111/acel.14231 (PMC11488327; doi:10.1111/acel.14231)
Supplement: Supplementary file 3 — Table S3. [file ACEL-23-e14231-s003.xlsx]

## Sheet: DEP; 5XFAD vs 5XFAD + EE
Supplementary table S3. Pair-wise comparison analysis between standard housing 5XFAD and EE-exposed 5XFAD groups
T: Accession No	T: Description	T: Gene Name	N: -Log Student's T-test p-value of 5XFAD+EE_ 5XFAD+SH	N: Student's T-test q-value of 5XFAD+EE_5XFAD+SH	N: Student's T-test Difference of 5XFAD+EE_5XFAD+SH	C: Student's T-test Significant of 5XFAD+EE_5XFAD+SH
Q922H2	[Pyruvate dehydrogenase (acetyl-transferring)] kinase isozyme 3, mitochondrial	Pdk3	3.86869	0.00323586	1.06605	+
Q64433	10 kDa heat shock protein, mitochondrial	Hspe1	4.55301	0.000978334	-0.861826	+
P68510	14-3-3 protein eta	Ywhah	3.64632	0.00465514	-0.852621	+
Q3TIU4	2',5'-phosphodiesterase 12	Pde12	3.11398	0.0111314	0.844147	+
Q9CX56	26S proteasome non-ATPase regulatory subunit 8	Psmd8	5.06476	0.000416438	1.01961	+
Q99N87	28S ribosomal protein S5, mitochondrial	Mrps5	2.4456	0.0328974	-0.670849	+
Q60597	2-oxoglutarate dehydrogenase, mitochondrial	Ogdh	7.19447	1.20992e-05	2.84408	+
Q9D1I6	39S ribosomal protein L14, mitochondrial	Mrpl14	6.6231	3.00636e-05	2.5133	+
Q99N91	39S ribosomal protein L34, mitochondrial	Mrpl34	3.9558	0.00273417	2.19732	+
Q9CZX8	40S ribosomal protein S19	Rps19	7.0399	1.53524e-05	3.60893	+
P60867	40S ribosomal protein S20	Rps20	2.96328	0.0144756	1.69839	+
P62852	40S ribosomal protein S25	Rps25	4.40088	0.00129881	2.8169	+
Q6ZWY3	40S ribosomal protein S27-like	Rps27l	4.99758	0.000466268	2.71549	+
P62862	40S ribosomal protein S30	Fau	7.56759	6.92723e-06	3.92658	+
P97351	40S ribosomal protein S3a	Rps3a	4.29303	0.00156333	0.818318	+
P62754	40S ribosomal protein S6	Rps6	4.96929	0.000492617	1.01602	+
O35405	5'-3' exonuclease PLD3	Pld3	3.9198	0.00292276	0.90496	+
P99027	60S acidic ribosomal protein P2	Rplp2	4.4755	0.00114311	1.40067	+
P47963	60S ribosomal protein L13	Rpl13	9.71494	2.76602e-07	4.27585	+
Q9CZM2	60S ribosomal protein L15	Rpl15	2.54062	0.0283417	1.09803	+
P62751	60S ribosomal protein L23a	Rpl23a	2.92936	0.0153638	2.19094	+
P14115	60S ribosomal protein L27a	Rpl27a	8.37666	1.90887e-06	3.60812	+
P12970	60S ribosomal protein L7a	Rpl7a	2.2939	0.0418404	-1.07434	+
P51410	60S ribosomal protein L9	Rpl9	2.80637	0.018868	0.77021	+
P70265	6-phosphofructo-2-kinase/fructose-2,6-bisphosphatase 2	Pfkfb2	5.99389	7.55467e-05	3.21768	+
Q9R1Z7	6-pyruvoyl tetrahydrobiopterin synthase	Pts	4.87401	0.000562344	1.70849	+
Q3U2V3	8-oxo-dGDP phosphatase NUDT18	Nudt18	4.15403	0.00199198	1.82945	+
Q8CBW3	Abl interactor 1	Abi1	6.80519	2.45384e-05	1.26206	+
P21836	Acetylcholinesterase	Ache	4.72305	0.000722502	-2.68371	+
P58242	Acid sphingomyelinase-like phosphodiesterase 3b	Smpdl3b	2.53375	0.0284488	-1.05702	+
Q9JI19	Acidic fibroblast growth factor intracellular-binding protein	Fibp	2.73917	0.0208678	-0.597188	+
P61161	Actin-related protein 2	Actr2	4.38083	0.00135046	0.860593	+
Q9WV32	Actin-related protein 2/3 complex subunit 1B	Arpc1b	4.41183	0.00128448	1.8262	+
Q9CVB6	Actin-related protein 2/3 complex subunit 2	Arpc2	4.05656	0.0023745	0.888835	+
P31786	Acyl-CoA-binding protein	Dbi	3.21577	0.00927984	1.13553	+
Q8VHQ9	Acyl-coenzyme A thioesterase 11	Acot11	2.31471	0.0403212	-0.878414	+
P56375	Acylphosphatase-2	Acyp2	4.5853	0.000922411	2.3817	+
Q9CR95	Adaptin ear-binding coat-associated protein 1	Necap1	4.93242	0.000520496	0.737078	+
Q8BVU5	ADP-ribose pyrophosphatase, mitochondrial	Nudt9	8.62789	1.18934e-06	1.48091	+
O54754	Aldehyde oxidase 1	Aox1	3.32051	0.00784534	1.82913	+
P23927	Alpha-crystallin B chain	Cryab	3.30889	0.00792252	-0.864116	+
P60840	Alpha-endosulfine	Ensa	8.04408	3.42122e-06	3.98253	+
Q8K341	Alpha-tubulin N-acetyltransferase 1	Atat1	2.98274	0.0139887	1.05009	+
Q9DBT5	AMP deaminase 2	Ampd2	4.46672	0.00115774	1.51305	+
Q3TPE9	Ankyrin repeat and MYND domain-containing protein 2	Ankmy2	2.64135	0.0240976	-0.664307	+
P59672	Ankyrin repeat and SAM domain-containing protein 1A	Anks1a	2.8013	0.0189505	1.21292	+
O35639	Annexin A3	Anxa3	2.38635	0.0360375	0.721382	+
P61967	AP-1 complex subunit sigma-1A	Ap1s1	5.89545	9.27278e-05	2.28175	+
O35841	Apoptosis inhibitor 5	Api5	2.73684	0.0209274	0.775078	+
Q07813	Apoptosis regulator BAX	Bax	3.22207	0.00926881	1.98558	+
A2APY7	Arginine-hydroxylase NDUFAF5, mitochondrial	Ndufaf5	3.13627	0.010676	-0.989382	+
Q8R3P0	Aspartoacylase	Aspa	2.38231	0.0363045	0.781044	+
Q9CQQ7	ATP synthase F(0) complex subunit B1, mitochondrial	Atp5pb	6.20658	5.13448e-05	1.09668	+
P41234	ATP-binding cassette sub-family A member 2	Abca2	5.07657	0.000409623	-1.55507	+
P61222	ATP-binding cassette sub-family E member 1	Abce1	3.99306	0.00256512	0.647289	+
Q9JHS4	ATP-dependent Clp protease ATP-binding subunit clpX-like, mitochondrial	Clpx	2.96493	0.0144756	0.943306	+
O88967	ATP-dependent zinc metalloprotease YME1L1	Yme1l1	4.14512	0.00202067	-1.58406	+
Q8BFZ3	Beta-actin-like protein 2	Actbl2	5.33804	0.000270959	2.61152	+
Q8VHV1	Brain and acute leukemia cytoplasmic protein	Baalc	2.42355	0.034066	0.595112	+
Q80YN3	Breast carcinoma-amplified sequence 1 homolog	Bcas1	3.65411	0.00460139	2.00288	+
D3Z6Q9	Bridging integrator 2	Bin2	2.68023	0.0231262	-0.657622	+
Q3UI43	BRISC and BRCA1-A complex member 1	Babam1	7.73242	5.25899e-06	-2.11821	+
Q9D7X1	BTB/POZ domain-containing protein KCTD4	Kctd4	3.09152	0.0115017	-0.678808	+
Q8CGZ0	Calcium homeostasis endoplasmic reticulum protein	Cherp	4.84435	0.000591141	1.06606	+
P49070	Calcium signal-modulating cyclophilin ligand	Camlg	2.9435	0.015001	1.28728	+
Q3UMR5	Calcium uniporter protein, mitochondrial	Mcu	3.57452	0.00528547	0.973601	+
Q8VCX5	Calcium uptake protein 1, mitochondrial	Micu1	3.39378	0.00702443	0.995605	+
Q78WH7	Calcium/calmodulin-dependent protein kinase II inhibitor 2	Camk2n2	5.61266	0.000158374	2.37167	+
P08414	Calcium/calmodulin-dependent protein kinase type IV	Camk4	2.75189	0.02042	0.716405	+
Q80XR2	Calcium-transporting ATPase type 2C member 1	Atp2c1	2.77049	0.0198131	-0.69108	+
Q9D6P8	Calmodulin-like protein 3	Calml3	2.74516	0.0206339	2.07791	+
Q80V42	Carboxypeptidase M	Cpm	2.65056	0.0240798	-1.18905	+
P67871	Casein kinase II subunit beta	Csnk2b	5.30895	0.000275423	0.997076	+
P26231	Catenin alpha-1	Ctnna1	4.04035	0.002387	1.22506	+
Q02248	Catenin beta-1	Ctnnb1	6.71067	2.68074e-05	1.67494	+
O54724	Caveolae-associated protein 1	Cavin1	2.50308	0.0299742	0.651577	+
Q8K1J6	CCA tRNA nucleotidyltransferase 1, mitochondrial	Trnt1	3.2121	0.00932535	-0.642065	+
Q62192	CD180 antigen	Cd180	2.28101	0.0427148	-0.805733	+
P40240	CD9 antigen	Cd9	2.25951	0.0438806	-0.824567	+
Q8BHF7	CDP-diacylglycerol--glycerol-3-phosphate 3-phosphatidyltransferase, mitochondrial	Pgs1	3.355	0.00751492	0.99568	+
Q8R464	Cell adhesion molecule 4	Cadm4	3.33599	0.00770697	0.833953	+
Q8VEK0	Cell cycle control protein 50A	Tmem30a	3.65695	0.00459719	1.2179	+
Q9JKC6	Cell cycle exit and neuronal differentiation protein 1	Cend1	6.06102	6.6921e-05	2.68307	+
Q9CXS4	Centromere protein V	Cenpv	2.64251	0.0240976	-0.695755	+
Q8K2Y9	Cerebral cavernous malformations protein 2 homolog	Ccm2	2.64894	0.0240798	1.06601	+
Q9D8B3	Charged multivesicular body protein 4b	Chmp4b	4.9568	0.000501925	-0.782964	+
Q8R1T1	Charged multivesicular body protein 7	Chmp7	3.15487	0.0102614	0.6821	+
Q71M36	Chondroitin sulfate proteoglycan 5	Cspg5	4.57747	0.000931917	0.977789	+
Q9CY57	Chromatin target of PRMT1 protein	Chtop	6.21272	5.13448e-05	2.0634	+
P83917	Chromobox protein homolog 1	Cbx1	3.41785	0.00683519	-1.35791	+
Q8K327	Chromosome alignment-maintaining phosphoprotein 1	Champ1	3.15856	0.0102406	-1.50373	+
Q8BG92	Clavesin-2	Clvs2	2.56607	0.0273043	-1.45818	+
Q8BQZ5	Cleavage and polyadenylation specificity factor subunit 4	Cpsf4	2.73532	0.020948	-0.951132	+
Q9CQF3	Cleavage and polyadenylation specificity factor subunit 5	Nudt21	2.2322	0.0454294	-0.756904	+
Q8VBZ3	Cleft lip and palate transmembrane protein 1 homolog	Clptm1	3.73036	0.00404512	0.656093	+
Q3THF9	Coenzyme Q-binding protein COQ10 homolog B, mitochondrial	Coq10b	2.53897	0.0283417	-1.16031	+
Q8K1A6	Coiled-coil and C2 domain-containing protein 1A	Cc2d1a	3.56318	0.00535517	1.03718	+
Q9D024	Coiled-coil domain-containing protein 47	Ccdc47	3.23143	0.00913327	0.760282	+
Q3V4B5	COMM domain-containing protein 6	Commd6	4.05362	0.00237646	1.22592	+
Q8BG94	COMM domain-containing protein 7	Commd7	5.36473	0.000258163	1.91425	+
P14106	Complement C1q subcomponent subunit B	C1qb	2.43128	0.033532	1.10382	+
Q64735	Complement component receptor 1-like protein	Cr1l	3.49117	0.00602634	-0.809517	+
Q8C3F2	Constitutive coactivator of PPAR-gamma-like protein 2	Fam120c	3.77829	0.00374395	-0.617634	+
Q9CZ04	COP9 signalosome complex subunit 7a	Cops7a	2.46226	0.0319879	0.768199	+
Q9Z140	Copine-6	Cpne6	6.07397	6.60762e-05	0.908938	+
Q9D8X1	Copper homeostasis protein cutC homolog	Cutc	4.23568	0.00168213	-1.06804	+
Q8CCK0	Core histone macro-H2A.2	Macroh2a2	7.88065	4.2723e-06	1.17204	+
Q9WUM3	Coronin-1B	Coro1b	6.31921	4.53928e-05	0.956004	+
Q68ED7	CREB-regulated transcription coactivator 1	Crtc1	2.5338	0.0284488	-0.665428	+
P97315	Cysteine and glycine-rich protein 1	Csrp1	6.26756	4.71928e-05	1.12659	+
Q9WTR6	Cystine/glutamate transporter	Slc7a11	3.50875	0.00591719	-1.67863	+
Q9CQ69	Cytochrome b-c1 complex subunit 8	Uqcrq	6.75976	2.62541e-05	2.33047	+
P12787	Cytochrome c oxidase subunit 5A, mitochondrial	Cox5a	2.64091	0.0240976	0.631399	+
P19536	Cytochrome c oxidase subunit 5B, mitochondrial	Cox5b	6.64033	2.972e-05	1.82152	+
P56391	Cytochrome c oxidase subunit 6B1	Cox6b1	2.58251	0.0267651	0.749504	+
Q9CX80	Cytoglobin	Cygb	4.51194	0.00105907	1.30964	+
Q812E0	Cytoplasmic polyadenylation element-binding protein 2	Cpeb2	2.36214	0.0373616	-0.911526	+
Q61753	D-3-phosphoglycerate dehydrogenase	Phgdh	2.56008	0.0275613	0.675455	+
P61963	DDB1- and CUL4-associated factor 7	Dcaf7	3.54871	0.00548926	-1.10052	+
Q8BUR4	Dedicator of cytokinesis protein 1	Dock1	3.50142	0.00596765	-1.16877	+
Q8CHT0	Delta-1-pyrroline-5-carboxylate dehydrogenase, mitochondrial	Aldh4a1	2.67093	0.0234157	0.815828	+
Q9QXB9	Developmentally-regulated GTP-binding protein 2	Drg2	3.15508	0.0102614	1.41482	+
Q6PFD5	Disks large-associated protein 3	Dlgap3	6.34927	4.4199e-05	-0.748979	+
Q04750	DNA topoisomerase 1	Top1	3.09994	0.0113879	-2.22934	+
Q9D832	DnaJ homolog subfamily B member 4	Dnajb4	2.6469	0.0240976	1.15547	+
Q3TDQ1	Dolichyl-diphosphooligosaccharide--protein glycosyltransferase subunit STT3B	Stt3b	3.20135	0.00947221	0.86509	+
Q63932	Dual specificity mitogen-activated protein kinase kinase 2	Map2k2	2.19701	0.0478751	-0.788732	+
Q9D7X3	Dual specificity protein phosphatase 3	Dusp3	3.48999	0.00602634	0.598963	+
Q3TEL6	E3 ubiquitin ligase Rnf157	Rnf157	2.17717	0.0494565	1.08043	+
Q80UY2	E3 ubiquitin-protein ligase KCMF1	Kcmf1	3.75162	0.00388913	1.4674	+
Q9QZR0	E3 ubiquitin-protein ligase RNF25	Rnf25	2.44142	0.0330021	-1.12243	+
Q99PP7	E3 ubiquitin-protein ligase TRIM33	Trim33	2.97399	0.0142313	-0.737419	+
Q9WUZ9	Ectonucleoside triphosphate diphosphohydrolase 5	Entpd5	2.8753	0.0169	-0.628344	+
Q9JLJ5	Elongation of very long chain fatty acids protein 1	Elovl1	3.28318	0.00824861	1.1112	+
P70429	Ena/VASP-like protein	Evl	2.36945	0.0371808	-0.852878	+
Q8C522	Endonuclease domain-containing 1 protein	Endod1	3.66494	0.00459289	0.789846	+
Q7TQ95	Endoplasmic reticulum junction formation protein lunapark	Lnpk	3.39681	0.00700892	0.839436	+
P42567	Epidermal growth factor receptor substrate 15	Eps15	2.24214	0.0447071	-0.698776	+
Q8R0W0	Epiplakin	Eppk1	7.21204	1.20992e-05	1.4513	+
Q9EP72	ER membrane protein complex subunit 7	Emc7	3.3262	0.00780984	0.883033	+
Q9EQ06	Estradiol 17-beta-dehydrogenase 11	Hsd17b11	2.66808	0.0234567	-0.625856	+
P10630	Eukaryotic initiation factor 4A-II	Eif4a2	3.27829	0.00831302	-0.595538	+
Q9ES89	Exostosin-like 2	Extl2	3.69401	0.00435657	-0.979453	+
O09164	Extracellular superoxide dismutase [Cu-Zn]	Sod3	4.81895	0.000613934	2.30449	+
Q05816	Fatty acid-binding protein 5	Fabp5	5.31225	0.000275423	1.36825	+
Q8VDH1	F-box only protein 21	Fbxo21	3.09257	0.0115017	0.636431	+
Q91W61	F-box/LRR-repeat protein 15	Fbxl15	3.47373	0.00620551	-2.02577	+
Q9QXW2	F-box/WD repeat-containing protein 5	Fbxw5	2.65095	0.0240798	1.49763	+
P61329	Fibroblast growth factor 12	Fgf12	5.02676	0.000445045	1.09153	+
Q8VED9	Galectin-related protein	Lgalsl	2.53756	0.0283417	1.33451	+
P60521	Gamma-aminobutyric acid receptor-associated protein-like 2	Gabarapl2	2.63793	0.0240976	-0.835443	+
Q8VHI3	GDP-fucose protein O-fucosyltransferase 2	Pofut2	2.22472	0.046062	1.07424	+
Q8BUV3	Gephyrin	Gphn	6.3567	4.4199e-05	0.661245	+
Q9WTN0	Geranylgeranyl pyrophosphate synthase	Ggps1	2.78288	0.0195088	0.970201	+
B1AS29	Glutamate receptor ionotropic, kainate 3	Grik3	5.64747	0.000148293	1.68924	+
P15105	Glutamine synthetase	Glul	8.18601	2.69175e-06	1.29627	+
Q60759	Glutaryl-CoA dehydrogenase, mitochondrial	Gcdh	3.83903	0.00334506	-0.689607	+
Q91WK5	Glycine cleavage system H protein, mitochondrial	Gcsh	2.6496	0.0240798	-0.98504	+
Q9ET01	Glycogen phosphorylase, liver form	Pygl	3.70954	0.00422355	1.05146	+
Q9JL62	Glycolipid transfer protein	Gltp	2.77937	0.0196161	3.17366	+
Q8BH60	Golgi-associated PDZ and coiled-coil motif-containing protein	Gopc	4.89181	0.000552161	1.10413	+
Q99JG2	G-protein coupled receptor 37-like 1	Gpr37l1	3.09554	0.0114676	-0.656695	+
Q60631	Growth factor receptor-bound protein 2	Grb2	2.64852	0.0240798	0.836747	+
Q64096	Guanine nucleotide exchange factor DBS	Mcf2l	2.25777	0.0438806	-0.863971	+
P63094	Guanine nucleotide-binding protein G(s) subunit alpha isoforms short	Gnas	7.56161	6.92723e-06	1.21459	+
P62881	Guanine nucleotide-binding protein subunit beta-5	Gnb5	2.71814	0.0216307	0.942507	+
Q9R257	Heme-binding protein 1	Hebp1	4.88026	0.000559493	1.02232	+
Q8VDM6	Heterogeneous nuclear ribonucleoprotein U-like protein 1	Hnrnpul1	2.4325	0.0335042	0.848757	+
P70288	Histone deacetylase 2	Hdac2	2.32559	0.0396525	0.586723	+
P43274	Histone H1.4	H1-4	4.40883	0.00128448	-0.850473	+
Q3THW5	Histone H2A.V	H2az2	6.64032	2.972e-05	1.963	+
P84228	Histone H3.2	H3c2	2.8609	0.0173452	2.27886	+
P84244	Histone H3.3	H3-3a	3.82769	0.00341262	1.31355	+
P62806	Histone H4	H4c1	3.65905	0.00459719	0.956554	+
Q6P9N1	Hyccin	Fam126a	2.76084	0.0201486	-1.22847	+
Q60960	Importin subunit alpha-5	Kpna1	2.4015	0.0355242	0.739624	+
Q6NVF0	Inositol polyphosphate 5-phosphatase OCRL	Ocrl	2.61149	0.025379	-1.04534	+
Q9JHU9	Inositol-3-phosphate synthase 1	Isyna1	3.53281	0.00566966	-0.630035	+
P97411	Islet cell autoantigen 1	Ica1	6.13727	5.81162e-05	2.64764	+
P04370	Isoform 11 of Myelin basic protein	Mbp	5.76673	0.000117804	-1.09265	+
Q9D358	Isoform 2 of Low molecular weight phosphotyrosine protein phosphatase	Acp1	2.38986	0.0358866	1.57423	+
Q3TY60	Isoform 2 of Protein FAM131B	Fam131b	3.01757	0.0132639	1.27911	+
Q9EQU5	Isoform 2 of Protein SET	Set	3.38838	0.00703812	0.643345	+
P21107	Isoform 2 of Tropomyosin alpha-3 chain	Tpm3	3.8447	0.00334506	-1.13974	+
P04370	Isoform 4 of Myelin basic protein	Mbp	6.33255	4.49562e-05	2.18622	+
Q810U4	Isoform 5 of Neuronal cell adhesion molecule	Nrcam	3.49498	0.00602634	2.47699	+
Q99NE5	Isoform 7 of Regulating synaptic membrane exocytosis protein 1	Rims1	2.71435	0.021766	1.21909	+
P28571	Isoform GlyT-1A of Sodium- and chloride-dependent glycine transporter 1	Slc6a9	4.25158	0.00163447	2.56686	+
O35226	Isoform Rpn10B of 26S proteasome non-ATPase regulatory subunit 4	Psmd4	4.77184	0.000656774	2.54568	+
P10637	Isoform Tau-A of Microtubule-associated protein tau	Mapt	6.40059	4.20122e-05	2.96037	+
Q5RL79	Keratinocyte-associated protein 2	Krtcap2	4.02376	0.00244437	1.85191	+
O88448	Kinesin light chain 2	Klc2	3.11446	0.0111314	-1.02107	+
Q6P9J5	KN motif and ankyrin repeat domain-containing protein 4	Kank4	3.65649	0.00459719	-1.8574	+
Q6PHZ8	Kv channel-interacting protein 4	Kcnip4	2.29432	0.0418404	-1.17188	+
Q99KP3	Lambda-crystallin homolog	Cryl1	2.46598	0.0317794	0.633276	+
Q8K406	Leucine-rich repeat LGI family member 3	Lgi3	2.20886	0.0472879	0.724332	+
Q8BLU0	Leucine-rich repeat transmembrane protein FLRT2	Flrt2	3.40773	0.00694168	-1.99741	+
P42703	Leukemia inhibitory factor receptor	Lifr	3.1678	0.0100907	0.845132	+
Q9D154	Leukocyte elastase inhibitor A	Serpinb1a	3.40476	0.00696214	-0.651559	+
Q8VEE1	LIM and cysteine-rich domains protein 1	Lmcd1	2.31926	0.0400475	-1.13346	+
Q61792	LIM and SH3 domain protein 1	Lasp1	6.28989	4.71928e-05	2.55759	+
P08101	Low affinity immunoglobulin gamma Fc region receptor II	Fcgr2	3.79738	0.00360468	1.64538	+
P0DP60	Ly-6/neurotoxin-like protein 1	Lynx1	5.55681	0.000175473	2.69038	+
P05533	Lymphocyte antigen 6A-2/6E-1	Ly6a	4.25094	0.00163447	-1.51662	+
Q99MN1	Lysine--tRNA ligase	Kars1	4.62718	0.000864634	0.985187	+
Q9D0E3	LysM and putativeptidoglycan-binding domain-containing protein 1	Lysmd1	3.6062	0.00500095	-0.936456	+
P34884	Macrophage migration inhibitory factor	Mif	5.49274	0.000200157	3.10898	+
Q80U28	MAP kinase-activating death domain protein	Madd	4.2632	0.00162011	1.28384	+
Q3UGS4	Mapk-regulated corepressor-interacting protein 1	Mcrip1	4.13202	0.00206966	2.21481	+
Q8VCW8	Medium-chain acyl-CoA ligase ACSF2, mitochondrial	Acsf2	3.31257	0.00792252	0.586232	+
Q3UHE1	Membrane-associated phosphatidylinositol transfer protein 3	Pitpnm3	3.00078	0.0136621	0.769226	+
P47743	Metabotropic glutamate receptor 8	Grm8	2.99788	0.0137125	-0.942989	+
P47802	Metaxin-1	Mtx1	3.83857	0.00334506	2.10172	+
P10637	Microtubule-associated protein tau	Mapt	4.73062	0.000716039	0.594905	+
P62073	Mitochondrial import inner membrane translocase subunit Tim10	Timm10	4.67491	0.000780952	1.51337	+
O35857	Mitochondrial import inner membrane translocase subunit TIM44	Timm44	2.98939	0.0138173	-0.639082	+
Q9WV98	Mitochondrial import inner membrane translocase subunit Tim9	Timm9	2.87887	0.01687	1.24368	+
Q3URS9	Mitochondrial potassium channel	Ccdc51	2.63698	0.0240976	1.45549	+
Q80U63	Mitofusin-2	Mfn2	4.30358	0.00153653	0.769571	+
P60202	Myelin proteolipid protein	Plp1	2.67784	0.0231577	-0.70162	+
O35682	Myeloid-associated differentiation marker	Myadm	3.93027	0.00286851	1.69574	+
Q9CPT4	Myeloid-derived growth factor	Mydgf	4.20265	0.00180356	1.40852	+
P62774	Myotrophin	Mtpn	4.60359	0.000891332	2.10679	+
Q68FH4	N-acetylgalactosamine kinase	Galk2	2.93504	0.0152258	0.751711	+
Q8BFR4	N-acetylglucosamine-6-sulfatase	Gns	3.33714	0.00770697	-0.695032	+
Q8VDQ8	NAD-dependent protein deacetylase sirtuin-2	Sirt2	2.25918	0.0438806	-0.642955	+
Q9Z1P6	NADH dehydrogenase [ubiquinone] 1 alpha subcomplex subunit 7	Ndufa7	7.98918	3.58353e-06	3.9667	+
Q9DCJ5	NADH dehydrogenase [ubiquinone] 1 alpha subcomplex subunit 8	Ndufa8	6.23747	4.96235e-05	2.1765	+
Q6PGB6	N-alpha-acetyltransferase 50	Naa50	5.09175	0.000399853	2.54126	+
Q9JLB9	Nectin-3	Nectin3	6.59305	3.12335e-05	1.8202	+
P61082	NEDD8-conjugating enzyme Ubc12	Ube2m	5.1997	0.00032978	1.05544	+
Q9CY34	NEDD8-conjugating enzyme UBE2F	Ube2f	2.51942	0.0290506	0.781917	+
P19246	Neurofilament heavy polypeptide	Nefh	5.10213	0.000394703	-0.710982	+
P06837	Neuromodulin	Gap43	10.1882	2.76602e-07	2.4975	+
Q8BNY6	Neuronal calcium sensor 1	Ncs1	4.01858	0.00245969	0.82389	+
P35802	Neuronal membrane glycoprotein M6-a	Gpm6a	2.47463	0.0313087	0.931073	+
P97300	Neuroplastin	Nptn	3.50418	0.00595468	0.725227	+
Q9D0T1	NHP2-like protein 1	Snu13	2.23846	0.0449325	1.66277	+
E9Q7G0	Nuclear mitotic apparatus protein 1	Numa1	2.39135	0.0358329	-0.64295	+
Q80XU3	Nuclear ubiquitous casein and cyclin-dependent kinase substrate 1	Nucks1	2.33285	0.0394666	1.49611	+
Q9D1X0	Nucleolar protein 3	Nol3	5.22844	0.00031225	0.671913	+
P59235	Nucleoporin Nup43	Nup43	4.78409	0.000649611	-2.09362	+
P15532	Nucleoside diphosphate kinase A	Nme1	3.21568	0.00927984	0.624214	+
Q505D7	Optic atrophy 3 protein homolog	Opa3	3.00337	0.013622	1.38094	+
P17742	Peptidyl-prolyl cis-trans isomerase A	Ppia	6.72842	2.65377e-05	0.83939	+
Q99KR7	Peptidyl-prolyl cis-trans isomerase F, mitochondrial	Ppif	3.49015	0.00602634	1.18759	+
P26883	Peptidyl-prolyl cis-trans isomerase FKBP1A	Fkbp1a	7.39671	8.9121e-06	1.60319	+
P45878	Peptidyl-prolyl cis-trans isomerase FKBP2	Fkbp2	4.04173	0.002387	0.837909	+
Q8R2Y8	Peptidyl-tRNA hydrolase 2, mitochondrial	Ptrh2	2.29863	0.0415381	-0.616358	+
P51660	Peroxisomal multifunctional enzyme type 2	Hsd17b4	3.84485	0.00334506	0.618211	+
Q5DTT2	PH and SEC7 domain-containing protein 1	Psd	3.45728	0.00636729	0.746001	+
Q91ZP3	Phosphatidate phosphatase LPIN1	Lpin1	2.51054	0.0295881	-0.864092	+
Q8CDA1	Phosphatidylinositide phosphatase SAC2	Inpp5f	9.16626	6.19742e-07	1.74438	+
O70172	Phosphatidylinositol 5-phosphate 4-kinase type-2 alpha	Pip4k2a	4.90651	0.000547134	0.592792	+
Q80YA3	Phospholipase DDHD1	Ddhd1	3.86189	0.0032527	-0.782201	+
O70325	Phospholipid hydroperoxide glutathioneroxidase	Gpx4	4.18929	0.00184821	1.03204	+
Q7TPB0	Phospholipid phosphatase-related protein type 3	Plppr3	6.56884	3.14437e-05	2.43248	+
Q7TME0	Phospholipid phosphatase-related protein type 4	Plppr4	4.04519	0.002387	0.887882	+
O35621	Phosphomannomutase 1	Pmm1	2.21001	0.0472465	1.16682	+
Q99LS3	Phosphoserine phosphatase	Psph	5.46791	0.000206283	3.20432	+
Q8CJH3	Plexin-B1	Plxnb1	4.70587	0.000733171	-0.853953	+
Q9QZC2	Plexin-C1	Plxnc1	2.29961	0.0415201	0.604351	+
Q8CAE9	Podocalyxin-like protein 2	Podxl2	3.29964	0.00799741	0.986211	+
Q8BZH4	Pogo transposable element with ZNF domain	Pogz	2.82629	0.0183706	1.26992	+
P29341	Polyadenylate-binding protein 1	Pabpc1	6.26953	4.71928e-05	0.869999	+
Q6ZPR4	Potassium channel subfamily T member 1	Kcnt1	2.5087	0.0296515	0.99793	+
Q03717	Potassium voltage-gated channel subfamily B member 1	Kcnb1	2.77272	0.0198131	-0.868869	+
A6H8H5	Potassium voltage-gated channel subfamily B member 2	Kcnb2	4.36596	0.00138758	2.06088	+
O70591	Prefoldin subunit 2	Pfdn2	4.89168	0.000552161	1.58308	+
Q8C8T8	Pre-rRNA-processing protein TSR2 homolog	Tsr2	2.63704	0.0240976	-1.60513	+
Q3UN16	Probable G-protein coupled receptor 162	Gpr162	3.65674	0.00459719	1.75616	+
Q8VE70	Programmed cell death protein 10	Pdcd10	3.89184	0.00308415	1.19915	+
P12815	Programmed cell death protein 6	Pdcd6	3.95187	0.00274408	0.603893	+
P28798	Progranulin	Grn	8.93184	8.86022e-07	3.83682	+
Q9WUQ2	Prolactin regulatory element-binding protein	Preb	2.39243	0.0358136	1.07122	+
Q60715	Prolyl 4-hydroxylase subunit alpha-1	P4ha1	2.4448	0.0328974	0.754092	+
Q8C167	Prolyl endopeptidase-like	Prepl	2.36388	0.0373035	0.650571	+
Q61207	Prosaposin	Psap	3.52059	0.00580682	0.784333	+
Q9R0Q7	Prostaglandin E synthase 3	Ptges3	5.15408	0.000362143	0.823237	+
P28063	Proteasome subunit beta type-8	Psmb8	3.73069	0.00404512	1.40251	+
Q91YN0	Protein C12orf4 homolog	D6Wsu163e	2.25806	0.0438806	-0.860161	+
Q5NBX1	Protein cordon-bleu	Cobl	2.88927	0.016564	-0.982716	+
O08808	Protein diaphanous homolog 1	Diaph1	5.12366	0.000384047	1.11303	+
Q61239	Protein farnesyltransferase/geranylgeranyltransferase type-1 subunit alpha	Fnta	2.99001	0.0138173	0.966299	+
Q8JZS0	Protein lin-7 homolog A	Lin7a	7.23345	1.20659e-05	2.85532	+
Q9QYF9	Protein NDRG3	Ndrg3	5.5559	0.000175473	0.852246	+
O55126	Protein NipSnap homolog 2	Nipsnap2	7.17589	1.2123e-05	1.21831	+
Q8VHQ3	Protein phosphatase 1 regulatory inhibitor subunit 16B	Ppp1r16b	4.03655	0.002387	-1.26128	+
Q9DCL8	Protein phosphatase inhibitor 2	Ppp1r2	4.34617	0.00142203	1.11042	+
Q7TSC1	Protein PRRC2A	Prrc2a	2.24457	0.0447071	-0.762	+
Q9D1M0	Protein SEC13 homolog	Sec13	7.76359	5.22105e-06	1.67788	+
Q8C3Q5	Protein shisa-7	Shisa7	2.8824	0.0167808	0.913742	+
Q9CZN4	Protein shisa-9	Shisa9	2.26828	0.0433947	-0.742211	+
A2A690	Protein TANC2	Tanc2	3.57232	0.0052892	1.03873	+
E9PZ19	Protein turtle homolog B	Igsf9b	5.83592	0.000103596	2.19875	+
O70274	Protein tyrosine phosphatase type IVA 2	Ptp4a2	2.4408	0.0330021	1.19644	+
Q9CX30	Protein YIF1B	Yif1b	6.2753	4.71928e-05	2.71562	+
P21981	Protein-glutamine gamma-glutamyltransferase 2	Tgm2	3.05454	0.0122937	0.799671	+
Q3UHK1	Proton myo-inositol cotransporter	Slc2a13	6.49379	3.47059e-05	1.50902	+
Q8K4D3	Proton-coupled amino acid transporter 1	Slc36a1	2.4851	0.0308528	-0.890962	+
Q6W8Q3	Purkinje cell protein 4-like protein 1	Pcp4l1	2.27722	0.0429345	-0.992771	+
Q8CAK1	Putative transferase CAF17 homolog, mitochondrial	Iba57	5.05696	0.000419518	2.34393	+
O35551	Rab GTPase-binding effector protein 1	Rabep1	3.58589	0.00517141	1.67049	+
Q9QXG2	Rab proteins geranylgeranyltransferase component A 1	Chm	5.89089	9.27278e-05	0.931101	+
Q80Y56	Rabenosyn-5	Rbsn	3.36088	0.00744176	-1.03384	+
Q8CHX7	Raftlin-2	Rftn2	8.78494	9.31986e-07	3.42776	+
Q9CT10	Ran-binding protein 3	Ranbp3	2.83716	0.017965	1.95143	+
P63001	Ras-related C3 botulinum toxin substrate 1	Rac1	8.8576	9.0103e-07	3.04415	+
P60764	Ras-related C3 botulinum toxin substrate 3	Rac3	2.32517	0.0396525	1.97233	+
Q80X95	Ras-related GTP-binding protein A	Rraga	4.81624	0.000613934	1.26093	+
P35282	Ras-related protein Rab-21	Rab21	2.47424	0.0313087	0.638466	+
P56371	Ras-related protein Rab-4A	Rab4a	3.01438	0.0133211	-0.798097	+
P35278	Ras-related protein Rab-5C	Rab5c	3.60157	0.00503224	0.727308	+
P62071	Ras-related protein R-Ras2	Rras2	3.776	0.00374395	1.30626	+
Q61527	Receptor tyrosine-protein kinase erbB-4	Erbb4	2.19242	0.0482236	1.20141	+
Q9D0V7	Receptor-binding cancer antigen expressed on SiSo cells	Ebag9	4.77744	0.000653938	2.04624	+
Q64455	Receptor-type tyrosine-protein phosphatase eta	Ptprj	2.21305	0.0470085	1.18266	+
Q80U57	Regulating synaptic membrane exocytosis protein 3	Rims3	2.55161	0.0279198	-0.832197	+
Q8BQP9	Regulator of G-protein signaling 7-binding protein	Rgs7bp	3.40147	0.00698799	-0.966931	+
Q99PT1	Rho GDP-dissociation inhibitor 1	Arhgdia	3.81539	0.003493	0.82676	+
Q6DFV3	Rho GTPase-activating protein 21	Arhgap21	3.95908	0.00273417	-0.839425	+
Q8R4H2	Rho guanine nucleotide exchange factor 12	Arhgef12	2.32839	0.0396525	0.64352	+
Q8VC82	Rhomboid-related protein 1	Rhbdl1	2.70857	0.0219491	-0.738412	+
B2RY56	RNA-binding protein 25	Rbm25	2.21926	0.0464861	-0.895036	+
P56959	RNA-binding protein FUS	Fus	2.47273	0.0313537	1.72594	+
Q64012	RNA-binding protein Raly	Raly	2.77347	0.0198131	1.72042	+
Q99M28	RNA-binding protein with serine-rich domain 1	Rnps1	4.01277	0.00247885	0.826785	+
Q4VGL6	Roquin-1	Rc3h1	9.78113	2.76602e-07	2.53236	+
P35550	rRNA 2'-O-methyltransferase fibrillarin	Fbl	2.64333	0.0240976	0.843402	+
Q3THS6	S-adenosylmethionine synthase isoform type-2	Mat2a	6.54697	3.14549e-05	0.865016	+
D3YXK2	Scaffold attachment factor B1	Safb	4.1052	0.00216148	1.26555	+
O35609	Secretory carrier-associated membrane protein 3	Scamp3	4.82941	0.00060633	1.24622	+
Q9JKD3	Secretory carrier-associated membrane protein 5	Scamp5	2.45828	0.0320856	-0.600247	+
Q6P1D5	Seizure 6-like protein	Sez6l	2.31194	0.0405051	-0.999331	+
Q9QUR8	Semaphorin-7A	Sema7a	2.64186	0.0240976	-1.56274	+
P50431	Serine hydroxymethyltransferase, cytosolic	Shmt1	4.85927	0.000576422	1.92487	+
Q9CZN7	Serine hydroxymethyltransferase, mitochondrial	Shmt2	3.46545	0.00627396	-0.97111	+
Q9QZI8	Serine incorporator 1	Serinc1	5.25634	0.000299791	1.41697	+
Q9R118	Serine protease HTRA1	Htra1	2.7853	0.019502	1.14162	+
P84104	Serine/arginine-rich splicing factor 3	Srsf3	3.11396	0.0111314	-1.07997	+
Q61036	Serine/threonine-protein kinase PAK 3	Pak3	2.32971	0.0396525	-1.12836	+
Q9WUN2	Serine/threonine-protein kinase TBK1	Tbk1	6.58303	3.12335e-05	2.5687	+
Q3UH66	Serine/threonine-protein kinase WNK2	Wnk2	2.67949	0.0231262	1.58339	+
P19324	Serpin H1	Serpinh1	6.17019	5.4835e-05	3.14466	+
Q8JZW5	SH2 domain-containing protein 5	Sh2d5	3.51723	0.00582714	1.35197	+
Q8BG73	SH3 domain-binding glutamic acid-rich-like protein 2	Sh3bgrl2	4.12615	0.00207715	2.39112	+
Q6AXF6	SID1 transmembrane family member 1	Sidt1	2.26058	0.0438806	0.901599	+
Q9D8V7	Signalptidase complex catalytic subunit SEC11C	Sec11c	4.0055	0.00250658	-1.78257	+
Q9D958	Signalptidase complex subunit 1	Spcs1	4.52964	0.00102454	2.47964	+
P42225	Signal transducer and activator of transcription 1	Stat1	6.91843	1.95817e-05	-2.70288	+
P42232	Signal transducer and activator of transcription 5B	Stat5b	2.91464	0.0158478	-1.00517	+
Q9R0P4	Small acidic protein	Smap	2.74828	0.0205383	0.97837	+
Q8BPQ7	Small G protein signaling modulator 1	Sgsm1	3.39087	0.00702443	1.09994	+
P62305	Small nuclear ribonucleoprotein E	Snrpe	2.3253	0.0396525	-0.717005	+
Q7M729	Sodium channel subunit beta-4	Scn4b	4.71569	0.000728731	2.54523	+
Q61165	Sodium/hydrogen exchanger 1	Slc9a1	2.87446	0.0169	-0.666223	+
Q8CFE6	Sodium-coupled neutral amino acid transporter 2	Slc38a2	2.24349	0.0447071	-1.1465	+
Q6P069	Sorcin	Sri	4.89007	0.000552161	1.27787	+
Q9D8U8	Sorting nexin-5	Snx5	3.32546	0.00780984	-0.685609	+
Q9JJY3	Sphingomyelin phosphodiesterase 3	Smpd3	4.03658	0.002387	0.969741	+
Q8R0X7	Sphingosine-1-phosphate lyase 1	Sgpl1	5.80993	0.000108291	1.75059	+
Q9D883	Splicing factor U2AF 35 kDa subunit	U2af1	2.23883	0.0449325	-0.843365	+
Q9D8T7	SRA stem-loop-interacting RNA-binding protein, mitochondrial	Slirp	2.57415	0.0270403	-0.675322	+
Q9DCT5	Stromal cell-derived factor 2	Sdf2	5.73998	0.00012342	1.54941	+
Q9Z2I8	Succinate--CoA ligase [GDP-forming] subunit beta, mitochondrial	Suclg2	4.36211	0.00139009	-0.595002	+
Q8R191	Synaptogyrin-3	Syngr3	9.61352	2.76602e-07	4.38888	+
Q62277	Synaptophysin	Syp	6.55021	3.14549e-05	1.51055	+
Q8R5A6	TBC1 domain family member 22A	Tbc1d22a	4.42602	0.00125281	1.48486	+
Q64336	T-box brain protein 1	Tbr1	2.83883	0.0179449	1.27465	+
Q80YX1	Tenascin	Tnc	3.47837	0.00616455	1.59198	+
Q922J6	Tetraspanin-2	Tspan2	3.80866	0.00352976	1.42668	+
Q91Z38	Tetratricopeptide repeat protein 1	Ttc1	2.24753	0.0446159	-0.874164	+
Q9CQM5	Thioredoxin domain-containing protein 17	Txndc17	5.68135	0.000139181	2.46753	+
P10639	Thioredoxin	Txn	2.27205	0.0431397	2.03924	+
Q8CDN6	Thioredoxin-like protein 1	Txnl1	2.50108	0.0299866	-0.596066	+
P52196	Thiosulfate sulfurtransferase	Tst	3.4373	0.00656179	0.711187	+
Q80W22	Threonine synthase-like 2	Thnsl2	2.9439	0.015001	-1.23447	+
Q9Z1T2	Thrombospondin-4	Thbs4	2.37513	0.0368387	-0.834478	+
Q99J36	THUMP domain-containing protein 1	Thumpd1	7.42374	8.9121e-06	3.14336	+
P01831	Thy-1 membrane glycoprotein	Thy1	3.76819	0.00378004	1.15849	+
Q921T2	Torsin-1A-interacting protein 1	Tor1aip1	5.26037	0.000299791	2.68714	+
Q6PFR5	Transformer-2 protein homolog alpha	Tra2a	6.37283	4.37675e-05	2.31724	+
Q9R1Q8	Transgelin-3	Tagln3	3.44157	0.00654928	0.593154	+
P58021	Transmembrane 9 superfamily member 2	Tm9sf2	4.32816	0.00147202	1.12767	+
Q99KF1	Transmembrane emp24 domain-containing protein 9	Tmed9	2.66863	0.0234567	-0.626028	+
Q91XE8	Transmembrane protein 205	Tmem205	6.74688	2.62541e-05	2.1233	+
Q9CR67	Transmembrane protein 33	Tmem33	2.88994	0.016564	-0.899439	+
Q4VAE3	Transmembrane protein 65	Tmem65	2.84801	0.0176657	-1.05848	+
Q9JJR8	Transmembrane protein 9B	Tmem9b	3.61678	0.00492443	1.42138	+
P58771	Tropomyosin alpha-1 chain	Tpm1	2.50159	0.0299866	0.645176	+
Q8BYA0	Tubulin-specific chaperone D	Tbcd	2.52294	0.0290002	-0.863418	+
P38585	Tubulin--tyrosine ligase	Ttl	5.23015	0.00031225	0.958916	+
Q62376	U1 small nuclear ribonucleoprotein 70 kDa	Snrnp70	2.78868	0.0194013	-0.581523	+
Q9CQI7	U2 small nuclear ribonucleoprotein B''	Snrpb2	7.38524	8.9121e-06	1.87784	+
Q922U1	U4/U6 small nuclear ribonucleoprotein Prp3	Prpf3	4.80316	0.00062715	1.70986	+
O35900	U6 snRNA-associated Sm-like protein LSm2	Lsm2	2.21294	0.0470085	-0.821184	+
P62311	U6 snRNA-associated Sm-like protein LSm3	Lsm3	2.28472	0.0425034	1.3965	+
Q9CQQ8	U6 snRNA-associated Sm-like protein LSm7	Lsm7	3.21641	0.00927984	1.47671	+
Q8R317	Ubiquilin-1	Ubqln1	6.05216	6.71631e-05	1.29158	+
Q9CQY6	Ubiquinol-cytochrome-c reductase complex assembly factor 2	Uqcc2	2.61747	0.0250895	-0.81124	+
Q8K1Z0	Ubiquinone biosynthesis protein COQ9, mitochondrial	Coq9	2.60667	0.0255018	-0.721785	+
Q80U87	Ubiquitin carboxyl-terminal hydrolase 8	Usp8	2.93453	0.0152258	0.967211	+
Q8R0A7	Uncharacterized protein KIAA0513	Kiaa0513	3.86532	0.00324402	0.61378	+
Q5SYD0	Unconventional myosin-Id	Myo1d	3.16157	0.010203	-0.645425	+
Q8VHL0	Urea transporter 1	Slc14a1	2.40253	0.0355242	1.68178	+
P52623	Uridine-cytidine kinase 1	Uck1	7.15693	1.21769e-05	2.47423	+
Q91YL3	Uridine-cytidine kinase-like 1	Uckl1	2.65064	0.0240798	-1.2013	+
Q78T54	Vacuolar ATPase assembly integral membrane protein Vma21	Vma21	4.99845	0.000466268	2.97091	+
P46467	Vacuolar protein sorting-associated protein 4B	Vps4b	2.45118	0.0325483	-0.686284	+
Q3U2A8	Valine--tRNA ligase, mitochondrial	Vars2	2.90898	0.0160101	2.52805	+
Q9CY27	Very-long-chain enoyl-CoA reductase	Tecr	2.96278	0.0144756	1.3792	+
P63044	Vesicle-associated membrane protein 2	Vamp2	2.99562	0.0137202	-0.631848	+
Q9QY76	Vesicle-associated membrane protein-associated protein B	Vapb	3.31092	0.00792252	1.80787	+
Q8BLE7	Vesicular glutamate transporter 2	Slc17a6	3.59899	0.00503994	0.920972	+
Q60930	Voltage-dependent anion-selective channel protein 2	Vdac2	4.93577	0.000520496	0.696067	+
Q01815	Voltage-dependent L-type calcium channel subunit alpha-1C	Cacna1c	2.36785	0.0372467	-0.839469	+
Q5DU41	Volume-regulated anion channel subunit LRRC8B	Lrrc8b	2.25366	0.0441437	-0.884699	+
Q8CC88	von Willebrand factor A domain-containing protein 8	Vwa8	4.12513	0.00207715	1.52031	+
Q91VM3	WD repeat domain phosphoinositide-interacting protein 4	Wdr45	5.31698	0.000275423	1.39934	+
Q8R5H6	Wiskott-Aldrich syndrome protein family member 1	Wasf1	4.0382	0.002387	0.676462	+
Q8BH43	Wiskott-Aldrich syndrome protein family member 2	Wasf2	4.27282	0.00160562	1.51924	+
Q91YT7	YTH domain-containing family protein 2	Ythdf2	4.08332	0.00225949	1.39764	+

## Sheet: DEPs; WT vs 5XFAD
Supplementary table 3. Pair-wise comparison analysis between standard housing WT and standard housing 5XFAD groups
T: Accession No	T: Description	T: Gene Name	N: -Log Student's T-test p-value of 5XFAD+SH_WT+SH	N: Student's T-test q-value of 5XFAD+SH_WT+SH	N: Student's T-test Difference of 5XFAD+SH_WT+SH	C: Student's T-test Significant of 5XFAD+SH_WT+SH
Q8VD66	(Lyso)-N-acylphosphatidylethanolamine lipase	Abhd4	1.76193	0.0322017	-0.819887	+
O55028	[3-methyl-2-oxobutanoate dehydrogenase [lipoamide]] kinase, mitochondrial	Bckdk	6.4009	5.08832e-06	1.4632	+
Q8VDP3	[F-actin]-monooxygenase MICAL1	Mical1	5.04266	6.04389e-05	2.96015	+
Q3UV70	[Pyruvate dehydrogenase [acetyl-transferring]]-phosphatase 1, mitochondrial	Pdp1	2.85644	0.00378535	0.844521	+
Q9DCT1	1,5-anhydro-D-fructose reductase	Akr1e2	1.63058	0.0418488	-1.35589	+
Q9DAK9	14 kDa phosphohistidine phosphatase	Phpt1	5.22352	4.32213e-05	-1.33888	+
P68254	14-3-3 protein theta	Ywhaq	4.9917	6.63818e-05	0.831827	+
P58871	182 kDa tankyrase-1-binding protein	Tnks1bp1	3.58627	0.000915316	-0.713258	+
P51432	1-phosphatidylinositol 4,5-bisphosphate phosphodiesterase beta-3	Plcb3	1.92685	0.0233292	1.77383	+
Q62077	1-phosphatidylinositol 4,5-bisphosphate phosphodiesterase gamma-1	Plcg1	4.65389	0.000124502	0.872593	+
P16330	2',3'-cyclic-nucleotide 3'-phosphodiesterase	Cnp	1.67797	0.0379479	-0.630713	+
Q9CQ62	2,4-dienoyl-CoA reductase, mitochondrial	Decr1	2.2644	0.0120788	0.741456	+
Q3TIU4	2',5'-phosphodiesterase 12	Pde12	6.27668	6.39397e-06	-1.34761	+
Q8BG32	26S proteasome non-ATPase regulatory subunit 11	Psmd11	3.63452	0.000831518	0.77706	+
Q9D8W5	26S proteasome non-ATPase regulatory subunit 12	Psmd12	5.09129	5.56351e-05	1.14227	+
Q8VDM4	26S proteasome non-ATPase regulatory subunit 2	Psmd2	5.53616	2.42509e-05	0.765761	+
O35226	26S proteasome non-ATPase regulatory subunit 4	Psmd4	4.96973	6.8961e-05	-0.740129	+
Q8BJY1	26S proteasome non-ATPase regulatory subunit 5	Psmd5	4.39659	0.000198391	1.45767	+
Q99JI4	26S proteasome non-ATPase regulatory subunit 6	Psmd6	2.00789	0.0198766	0.616921	+
Q9CX56	26S proteasome non-ATPase regulatory subunit 8	Psmd8	5.35129	3.45767e-05	-1.22006	+
Q9CR00	26S proteasome non-ATPase regulatory subunit 9	Psmd9	2.02905	0.0191366	0.601442	+
O88685	26S proteasome regulatory subunit 6A	Psmc3	3.2949	0.00160784	0.856807	+
Q80ZK0	28S ribosomal protein S10, mitochondrial	Mrps10	2.16691	0.0144737	0.84362	+
Q9DCA2	28S ribosomal protein S11, mitochondrial	Mrps11	5.50326	2.58864e-05	-2.05839	+
Q9CPX7	28S ribosomal protein S16, mitochondrial	Mrps16	3.46757	0.00115379	1.99108	+
Q9CXW2	28S ribosomal protein S22, mitochondrial	Mrps22	1.91614	0.0237879	0.982113	+
Q8VE22	28S ribosomal protein S23, mitochondrial	Mrps23	5.6659	1.91495e-05	-1.19574	+
Q8BK72	28S ribosomal protein S27, mitochondrial	Mrps27	4.10982	0.000335966	-1.23396	+
Q61733	28S ribosomal protein S31, mitochondrial	Mrps31	3.50929	0.00106806	-0.857304	+
Q9JIK9	28S ribosomal protein S34, mitochondrial	Mrps34	3.80615	0.000599902	2.41162	+
Q9CQX8	28S ribosomal protein S36, mitochondrial	Mrps36	2.33112	0.0106027	1.36771	+
Q99N87	28S ribosomal protein S5, mitochondrial	Mrps5	9.22342	6.61325e-08	2.84456	+
O88986	2-amino-3-ketobutyrate coenzyme A ligase, mitochondrial	Gcat	4.08331	0.000353744	0.684278	+
Q6PDY2	2-aminoethanethiol dioxygenase	Ado	4.86253	8.41994e-05	-0.943517	+
Q64676	2-hydroxyacylsphingosine 1-beta-galactosyltransferase	Ugt8	2.13086	0.0155371	1.24448	+
P52760	2-iminobutanoate/2-iminopropanoate deaminase	Rida	3.70082	0.000738305	0.90492	+
Q9CXI0	2-methoxy-6-polyprenyl-1,4-benzoquinol methylase, mitochondrial	Coq5	1.56921	0.0471597	1.42932	+
Q6P3A8	2-oxoisovalerate dehydrogenase subunit beta, mitochondrial	Bckdhb	3.96394	0.000447222	2.322	+
Q9Z0S1	3'(2'),5'-bisphosphate nucleotidase 1	Bpnt1	5.62446	2.06824e-05	-1.33465	+
B2RR83	3'-5' RNA helicase YTHDC2	Ythdc2	4.07654	0.000357825	4.2387	+
Q3TBW2	39S ribosomal protein L10, mitochondrial	Mrpl10	6.97535	1.85999e-06	1.53236	+
Q9D1P0	39S ribosomal protein L13, mitochondrial	Mrpl13	3.96907	0.000443015	2.07581	+
Q99N93	39S ribosomal protein L16, mitochondrial	Mrpl16	3.89679	0.000507529	1.4533	+
Q9D338	39S ribosomal protein L19, mitochondrial	Mrpl19	8.93681	1.02826e-07	2.75348	+
Q9CQL4	39S ribosomal protein L20, mitochondrial	Mrpl20	2.23802	0.0127169	1.34706	+
Q8BU88	39S ribosomal protein L22, mitochondrial	Mrpl22	3.57998	0.000927349	1.89971	+
Q9D1B9	39S ribosomal protein L28, mitochondrial	Mrpl28	2.60364	0.00615801	1.25373	+
Q8K2M0	39S ribosomal protein L38, mitochondrial	Mrpl38	3.14059	0.00217947	-2.18297	+
Q9JKF7	39S ribosomal protein L39, mitochondrial	Mrpl39	5.01134	6.43899e-05	2.84972	+
Q9DCU6	39S ribosomal protein L4, mitochondrial	Mrpl4	5.22187	4.33165e-05	-0.753341	+
Q9Z2Q5	39S ribosomal protein L40, mitochondrial	Mrpl40	4.5573	0.00014783	1.26193	+
Q9CY73	39S ribosomal protein L44, mitochondrial	Mrpl44	1.68785	0.0372573	-0.619617	+
Q9D0Q7	39S ribosomal protein L45, mitochondrial	Mrpl45	3.97827	0.000436501	-0.900105	+
Q9EQI8	39S ribosomal protein L46, mitochondrial	Mrpl46	3.01144	0.00278093	1.09203	+
Q9CQ40	39S ribosomal protein L49, mitochondrial	Mrpl49	3.00951	0.00278979	1.31713	+
Q9CPY1	39S ribosomal protein L51, mitochondrial	Mrpl51	1.89915	0.0245458	1.63575	+
Q99N94	39S ribosomal protein L9, mitochondrial	Mrpl9	2.54131	0.00696415	0.736611	+
O08756	3-hydroxyacyl-CoA dehydrogenase type-2	Hsd17b10	4.72666	0.000109638	0.94707	+
Q921H8	3-ketoacyl-CoA thiolase A,roxisomal	Acaa1a	4.49631	0.000165636	0.849651	+
Q8BWT1	3-ketoacyl-CoA thiolase, mitochondrial	Acaa2	7.58784	7.7054e-07	-0.848274	+
Q99J99	3-mercaptopyruvate sulfurtransferase	Mpst	6.08012	8.95523e-06	0.682297	+
Q9Z2A0	3-phosphoinositide-dependent protein kinase 1	Pdpk1	3.22077	0.00186664	-0.645804	+
P63325	40S ribosomal protein S10	Rps10	4.55556	0.000148076	1.10533	+
P62301	40S ribosomal protein S13	Rps13	3.07328	0.002479	1.11298	+
P62264	40S ribosomal protein S14	Rps14	2.1763	0.0142505	1.22634	+
P62843	40S ribosomal protein S15	Rps15	5.00823	6.46885e-05	2.6083	+
P62270	40S ribosomal protein S18	Rps18	1.96312	0.0217437	1.44264	+
Q9CZX8	40S ribosomal protein S19	Rps19	2.05249	0.018213	1.16718	+
P25444	40S ribosomal protein S2	Rps2	4.16217	0.000302432	0.687337	+
Q9CQR2	40S ribosomal protein S21	Rps21	2.49148	0.00769971	-0.645036	+
P62267	40S ribosomal protein S23	Rps23	3.26821	0.00169463	1.66607	+
P62849	40S ribosomal protein S24	Rps24	7.69324	6.70693e-07	-1.51381	+
P62855	40S ribosomal protein S26	Rps26	1.73287	0.0339968	-1.09744	+
P62754	40S ribosomal protein S6	Rps6	1.86827	0.0261192	1.34717	+
P62082	40S ribosomal protein S7	Rps7	8.6259	1.70309e-07	1.51898	+
O35405	5'-3' exonuclease PLD3	Pld3	5.21695	4.37406e-05	1.3974	+
Q9DBR1	5'-3' exoribonuclease 2	Xrn2	4.54271	0.000152164	0.941109	+
P70290	55 kDa erythrocyte membrane protein	Mpp1	3.89244	0.000511286	0.713518	+
Q5EG47	5'-AMP-activated protein kinase catalytic subunit alpha-1	Prkaa1	5.33541	3.53793e-05	-1.14367	+
Q9R078	5'-AMP-activated protein kinase subunit beta-1	Prkab1	2.47299	0.00799998	0.758032	+
O54950	5'-AMP-activated protein kinase subunit gamma-1	Prkag1	1.87895	0.0255935	0.656614	+
Q91WG5	5'-AMP-activated protein kinase subunit gamma-2	Prkag2	4.49807	0.000165157	1.51884	+
P47955	60S acidic ribosomal protein P1	Rplp1	4.50489	0.000163709	1.22843	+
Q9CXW4	60S ribosomal protein L11	Rpl11	2.87073	0.0036805	2.02084	+
P47963	60S ribosomal protein L13	Rpl13	3.14962	0.00214103	2.12884	+
P19253	60S ribosomal protein L13a	Rpl13a	1.74596	0.0331713	-0.89352	+
Q9CR57	60S ribosomal protein L14	Rpl14	3.05273	0.00257195	-0.686837	+
P84099	60S ribosomal protein L19	Rpl19	8.26188	2.6676e-07	3.06339	+
Q9D7S7	60S ribosomal protein L22-like 1	Rpl22l1	4.35383	0.000214704	2.11305	+
P62751	60S ribosomal protein L23a	Rpl23a	5.97557	1.07782e-05	1.19224	+
Q8BP67	60S ribosomal protein L24	Rpl24	2.92478	0.00328942	1.96228	+
P61358	60S ribosomal protein L27	Rpl27	6.13484	8.24781e-06	-0.750701	+
P14115	60S ribosomal protein L27a	Rpl27a	2.75868	0.00457384	2.34201	+
P62889	60S ribosomal protein L30	Rpl30	2.61778	0.00600971	-0.642121	+
P62900	60S ribosomal protein L31	Rpl31	3.71579	0.000718583	-1.22863	+
P51410	60S ribosomal protein L9	Rpl9	4.49076	0.000167002	-1.08187	+
Q9DCD0	6-phosphogluconate dehydrogenase, decarboxylating	Pgd	7.12959	1.45011e-06	1.06136	+
Q9CQ60	6-phosphogluconolactonase	Pgls	2.45051	0.00835593	0.692694	+
P97819	85/88 kDa calcium-independent phospholipase A2	Pla2g6	2.00029	0.0202004	0.961066	+
Q9D0L4	AarF domain-containing protein kinase 1	Adck1	2.64445	0.00571477	0.663086	+
Q9D2R0	Acetoacetyl-CoA synthetase	Aacs	4.96969	6.8961e-05	-1.32977	+
Q8CAY6	Acetyl-CoA acetyltransferase, cytosolic	Acat2	7.70975	6.55239e-07	1.16003	+
Q5SWU9	Acetyl-CoA carboxylase 1	Acaca	4.45274	0.000179418	0.73136	+
Q9QXG4	Acetyl-coenzyme A synthetase, cytoplasmic	Acss2	4.16379	0.000302187	-1.20802	+
Q99J27	Acetyl-coenzyme A transporter 1	Slc33a1	3.51442	0.00105712	1.64934	+
P58242	Acid sphingomyelinase-like phosphodiesterase 3b	Smpdl3b	2.60513	0.00614698	1.38582	+
Q9EST5	Acidic leucine-rich nuclear phosphoprotein 32 family member B	Anp32b	1.55553	0.0484708	0.992915	+
Q6NXK8	Acid-sensing ion channel 1	Asic1	3.31279	0.00155602	-0.962152	+
P62737	Actin, aortic smooth muscle	Acta2	8.20011	2.96283e-07	2.49818	+
P60710	Actin, cytoplasmic 1	Actb	6.80296	2.5399e-06	-0.684698	+
Q9R0Q6	Actin-related protein 2/3 complex subunit 1A	Arpc1a	6.63089	3.36727e-06	-1.08314	+
Q9JM76	Actin-related protein 2/3 complex subunit 3	Arpc3	3.65363	0.000807667	1.13077	+
Q9D898	Actin-related protein 2/3 complex subunit 5-like protein	Arpc5l	2.12855	0.0155983	1.09525	+
Q99JY9	Actin-related protein 3	Actr3	4.04284	0.000383575	-0.652962	+
P11031	Activated RNA polymerase II transcriptional coactivator p15	Sub1	2.56066	0.00669635	-1.02866	+
Q91WR3	Activating signal cointegrator 1 complex subunit 2	Ascc2	2.17837	0.0141901	1.32545	+
Q61271	Activin receptor type-1B	Acvr1b	3.11083	0.00230497	0.898173	+
Q8R146	Acylamino-acid-releasing enzyme	Apeh	2.22291	0.013091	0.596995	+
Q91YX5	Acyl-CoA:lysophosphatidylglycerol acyltransferase 1	Lpgat1	3.93201	0.000473427	0.840802	+
Q5XG73	Acyl-CoA-binding domain-containing protein 5	Acbd5	3.93817	0.000468854	1.90528	+
Q9D061	Acyl-CoA-binding domain-containing protein 6	Acbd6	2.7299	0.00484762	-1.34118	+
O55137	Acyl-coenzyme A thioesterase 1	Acot1	4.68195	0.000117734	3.13782	+
Q8VHQ9	Acyl-coenzyme A thioesterase 11	Acot11	5.23761	4.21802e-05	1.57503	+
Q9R0X4	Acyl-coenzyme A thioesterase 9, mitochondrial	Acot9	4.07276	0.000360397	0.685342	+
P97823	Acyl-protein thioesterase 1	Lypla1	5.10746	5.41951e-05	0.957109	+
Q9CR95	Adaptin ear-binding coat-associated protein 1	Necap1	7.91072	4.75963e-07	-1.01481	+
P08030	Adenine phosphoribosyltransferase	Aprt	4.82453	9.05496e-05	2.3914	+
Q61315	Adenomatous polyposis coli protein	Apc	1.85967	0.026551	-0.727404	+
O88444	Adenylate cyclase type 1	Adcy1	2.56979	0.00659246	0.831402	+
Q80TL1	Adenylate cyclase type 2	Adcy2	5.04914	5.98065e-05	0.60336	+
Q8VHH7	Adenylate cyclase type 3	Adcy3	6.42444	4.90302e-06	2.35161	+
P84309	Adenylate cyclase type 5	Adcy5	3.09491	0.00237701	1.69118	+
P51830	Adenylate cyclase type 9	Adcy9	4.2795	0.000243081	0.613977	+
Q920P5	Adenylate kinase isoenzyme 5	Ak5	6.35393	5.54425e-06	1.73799	+
P28650	Adenylosuccinate synthetase isozyme 1	Adss1	3.06239	0.00252865	0.693825	+
Q8CGM1	Adhesion G protein-coupled receptor B2	Adgrb2	2.25992	0.0121862	-0.68942	+
Q80TS3	Adhesion G protein-coupled receptor L3	Adgrl3	7.65274	7.08687e-07	-0.745619	+
P48962	ADP/ATP translocase 1	Slc25a4	9.39804	4.96865e-08	-1.52075	+
Q3V132	ADP/ATP translocase 4	Slc25a31	5.90877	1.21605e-05	-2.54487	+
Q8CG72	ADP-ribose glycohydrolase ARH3	Adprs	6.02592	9.81912e-06	-0.643354	+
Q922B1	ADP-ribose glycohydrolase MACROD1	Macrod1	2.76413	0.00453228	1.02713	+
P62331	ADP-ribosylation factor 6	Arf6	7.23747	1.2206e-06	-1.13187	+
Q9EPJ9	ADP-ribosylation factor GTPase-activating protein 1	Arfgap1	8.47044	2.00993e-07	-0.891221	+
Q8R0H9	ADP-ribosylation factor-binding protein GGA1	Gga1	2.69771	0.00514091	0.678895	+
Q8BMI3	ADP-ribosylation factor-binding protein GGA3	Gga3	5.63501	2.03621e-05	1.54625	+
P61211	ADP-ribosylation factor-like protein 1	Arl1	1.9759	0.0211973	0.633629	+
Q8BGR6	ADP-ribosylation factor-like protein 15	Arl15	3.76437	0.000654942	0.852148	+
Q8VEH3	ADP-ribosylation factor-like protein 8A	Arl8a	9.39204	4.96865e-08	1.79522	+
Q9CQW2	ADP-ribosylation factor-like protein 8B	Arl8b	3.8417	0.000562278	0.693544	+
Q80WT5	Aftiphilin	Aftph	1.55301	0.0486594	1.09751	+
Q61282	Aggrecan core protein	Acan	2.17213	0.0143344	-0.606444	+
A2ASQ1	Agrin	Agrn	3.08598	0.00241533	-2.15935	+
O88845	A-kinase anchor protein 10, mitochondrial	Akap10	3.46667	0.00115446	-0.697238	+
O54931	A-kinase anchor protein 2	Akap2	2.8048	0.00417806	-2.11753	+
Q9DBR0	A-kinase anchor protein 8	Akap8	2.60097	0.00618255	-1.49676	+
Q9R0L7	A-kinase anchor protein 8-like	Akap8l	3.30696	0.00156822	1.36667	+
Q6NSW3	A-kinase anchor protein SPHKAP	Sphkap	5.09093	5.56351e-05	2.12038	+
Q64362	AKT-interacting protein	Aktip	5.65144	1.96442e-05	1.23305	+
P58742	Aladin	Aaas	2.3011	0.0112431	1.18163	+
Q3THG9	Alanyl-tRNA editing protein Aarsd1	Aarsd1	2.41692	0.00893027	1.41709	+
Q80VQ0	Aldehyde dehydrogenase family 3 member B1	Aldh3b1	2.9334	0.00323864	-1.33384	+
Q9CZS1	Aldehyde dehydrogenase X, mitochondrial	Aldh1b1	5.13204	5.17856e-05	0.740828	+
O54754	Aldehyde oxidase 1	Aox1	3.31183	0.00155725	1.26223	+
P45376	Aldo-keto reductase family 1 member B1	Akr1b1	7.14546	1.41639e-06	-0.876542	+
Q8VCV1	Alpha/beta hydrolase domain-containing protein 17C	Abhd17c	4.63802	0.000127915	1.18676	+
P55302	Alpha-2-macroglobulin receptor-associated protein	Lrpap1	2.3872	0.00947982	1.20629	+
Q99K67	Alpha-aminoadipic semialdehyde synthase, mitochondrial	Aass	4.80449	9.39497e-05	-1.62345	+
P23927	Alpha-crystallin B chain	Cryab	4.5383	0.000153359	-1.17994	+
P17182	Alpha-enolase	Eno1	5.90544	1.21768e-05	-0.66129	+
Q8BGW1	Alpha-ketoglutarate-dependent dioxygenase FTO	Fto	7.21004	1.27648e-06	1.19526	+
O09174	Alpha-methylacyl-CoA racemase	Amacr	3.40054	0.0013159	1.99297	+
Q9QWR8	Alpha-N-acetylgalactosaminidase	Naga	1.5543	0.0485887	1.37829	+
Q9EPC1	Alpha-parvin	Parva	10.1139	1.72723e-08	2.30539	+
Q920R0	Alsin	Als2	3.6028	0.000882667	2.34186	+
Q9DBT5	AMP deaminase 2	Ampd2	4.02285	0.000400526	-1.3652	+
O08739	AMP deaminase 3	Ampd3	8.48021	2.00993e-07	1.27908	+
Q76N33	AMSH-like protease	Stambpl1	2.65952	0.00555076	1.35976	+
Q9QXJ1	Amyloid-beta A4 precursor protein-binding family B member 1	Apbb1	1.85991	0.0265477	-0.85053	+
P12023	Amyloid-beta A4 protein	App	13.5257	6.75764e-11	5.46028	+
Q03157	Amyloid-like protein 1	Aplp1	7.35471	1.07711e-06	1.95908	+
Q06335	Amyloid-like protein 2	Aplp2	3.45844	0.00117481	0.800901	+
P53995	Anaphase-promoting complex subunit 1	Anapc1	4.64205	0.000127313	2.44199	+
Q91W96	Anaphase-promoting complex subunit 4	Anapc4	3.67699	0.000772992	2.27103	+
Q8BTZ4	Anaphase-promoting complex subunit 5	Anapc5	2.63932	0.00576343	0.940374	+
P70295	Ancient ubiquitous protein 1	Aup1	1.75303	0.0327736	0.60615	+
Q6ZPS6	Ankyrin repeat and IBR domain-containing protein 1	Ankib1	8.36995	2.24923e-07	1.56829	+
Q3TPE9	Ankyrin repeat and MYND domain-containing protein 2	Ankmy2	4.41071	0.000193523	1.64463	+
Q91ZU1	Ankyrin repeat and SOCS box protein 6	Asb6	4.45585	0.000178339	2.54021	+
Q6PD24	Ankyrin repeat domain-containing protein 13D	Ankrd13d	2.44865	0.00837429	1.42117	+
P97384	Annexin A11	Anxa11	3.37231	0.00139006	-0.72058	+
P07356	Annexin A2	Anxa2	2.19782	0.0137053	0.653801	+
O35639	Annexin A3	Anxa3	8.4151	2.15039e-07	4.24242	+
P97429	Annexin A4	Anxa4	2.31202	0.0110159	1.3083	+
P48036	Annexin A5	Anxa5	4.29699	0.00023663	0.746463	+
P84091	AP-2 complex subunit mu	Ap2m1	6.57137	3.78971e-06	-0.7507	+
Q80TK0	AP2-interacting clathrin-endocytosis protein	Kiaa1107	1.58134	0.0461706	1.01557	+
Q9Z1T1	AP-3 complex subunit beta-1	Ap3b1	2.14742	0.0150547	2.27046	+
Q8BSZ2	AP-3 complex subunit sigma-2	Ap3s2	1.60955	0.0436221	1.26108	+
P51910	Apolipoprotein D	Apod	6.82695	2.43984e-06	3.14039	+
P08226	Apolipoprotein E	Apoe	6.67953	3.11946e-06	2.9416	+
O35841	Apoptosis inhibitor 5	Api5	5.45398	2.84142e-05	1.33712	+
Q9EPB4	Apoptosis-associated speck-like protein containing a CARD	Pycard	12.5318	3.33098e-10	5.43153	+
Q9Z0X1	Apoptosis-inducing factor 1, mitochondrial	Aifm1	4.33355	0.000220951	-0.739649	+
P55088	Aquaporin-4	Aqp4	4.58453	0.000140761	1.24758	+
Q8K221	Arfaptin-2	Arfip2	1.94161	0.0226383	0.668317	+
Q8R2V5	Arf-GAP with dual PH domain-containing protein 2	Adap2	1.80567	0.029516	-0.75224	+
Q8BXK8	Arf-GAP with GTPase, ANK repeat and PH domain-containing protein 1	Agap1	3.7381	0.000688894	0.750819	+
Q8BZ05	Arf-GAP with Rho-GAP domain, ANK repeat and PH domain-containing protein 2	Arap2	5.2832	3.90419e-05	2.00115	+
Q9QWY8	Arf-GAP with SH3 domain, ANK repeat and PH domain-containing protein 1	Asap1	1.63875	0.041157	0.804152	+
A2APY7	Arginine-hydroxylase NDUFAF5, mitochondrial	Ndufaf5	5.77362	1.55202e-05	2.98947	+
Q91YI0	Argininosuccinate lyase	Asl	4.52803	0.000156299	0.979119	+
Q9Z2A5	Arginyl-tRNA--protein transferase 1	Ate1	2.13401	0.0154677	-1.24206	+
Q8BNU0	Armadillo repeat-containing protein 6	Armc6	4.31517	0.00022906	0.590582	+
Q9DBR3	Armadillo repeat-containing protein 8	Armc8	2.82736	0.00400634	2.26707	+
Q8BHS6	Armadillo repeat-containing X-linked protein 3	Armcx3	6.82307	2.45114e-06	1.71366	+
Q6PD19	Armadillo-like helical domain-containing protein 3	Armh3	2.83838	0.0039319	1.41443	+
O88533	Aromatic-L-amino-acid decarboxylase	Ddc	2.2122	0.0133726	1.33514	+
P50428	Arylsulfatase A	Arsa	6.16881	7.77995e-06	0.740671	+
Q9Z2W0	Aspartyl aminopeptidase	Dnpep	7.84852	5.26744e-07	1.26233	+
O70305	Ataxin-2	Atxn2	4.85531	8.50346e-05	0.989823	+
Q8BH66	Atlastin-1	Atl1	5.36562	3.36266e-05	0.589204	+
Q9CR84	ATP synthase F(0) complex subunit C1, mitochondrial	Atp5mc1	8.47574	2.00993e-07	-2.91765	+
Q78IK2	ATP synthase membrane subunit DAPIT, mitochondrial	Atp5md	4.5069	0.000163331	-0.593165	+
Q9D3D9	ATP synthase subunit delta, mitochondrial	Atp5f1d	4.4247	0.000188712	2.53312	+
P56135	ATP synthase subunit f, mitochondrial	Atp5mf	2.93835	0.0032098	-0.899069	+
Q9CPQ8	ATP synthase subunit g, mitochondrial	Atp5mg	5.00618	6.46885e-05	-0.886109	+
P97450	ATP synthase-coupling factor 6, mitochondrial	Atp5pf	1.57649	0.0465261	-0.737645	+
Q9D5T0	ATPase family AAA domain-containing protein 1	Atad1	3.61145	0.000867953	-0.632661	+
O54984	ATPase GET3	Get3	6.50309	4.31399e-06	-0.750186	+
Q91XU0	ATPase WRNIP1	Wrnip1	6.99003	1.80517e-06	0.915713	+
P41234	ATP-binding cassette sub-family A member 2	Abca2	4.40463	0.000195607	1.47355	+
Q8K448	ATP-binding cassette sub-family A member 5	Abca5	1.69308	0.0368262	1.36448	+
Q61102	ATP-binding cassette sub-family B member 7, mitochondrial	Abcb7	3.86862	0.000533995	-0.582367	+
Q9JJ59	ATP-binding cassette sub-family B member 9	Abcb9	5.00738	6.46885e-05	-1.17467	+
P55096	ATP-binding cassette sub-family D member 3	Abcd3	4.49411	0.000166289	0.84594	+
Q6P542	ATP-binding cassette sub-family F member 1	Abcf1	2.20938	0.0134338	-0.759018	+
Q9CZ42	ATP-dependent (S)-NAD(P)H-hydrate dehydratase	Naxd	4.56667	0.000145188	-0.708392	+
Q9JHS4	ATP-dependent Clp protease ATP-binding subunit clpX-like, mitochondrial	Clpx	3.81802	0.000589725	1.23215	+
O88696	ATP-dependent Clp protease proteolytic subunit, mitochondrial	Clpp	2.24019	0.012672	-1.62945	+
Q8VHK9	ATP-dependent DNA/RNA helicase DHX36	Dhx36	2.48917	0.00773666	0.705903	+
O70133	ATP-dependent RNA helicase A	Dhx9	6.54605	3.98007e-06	-0.603934	+
Q61655	ATP-dependent RNA helicase DDX19A	Ddx19a	2.35593	0.0100898	-0.786311	+
Q9QY15	ATP-dependent RNA helicase DDX25	Ddx25	3.20218	0.00193373	1.90528	+
Q810A7	ATP-dependent RNA helicase DDX42	Ddx42	3.06152	0.00253063	0.689025	+
Q99MJ9	ATP-dependent RNA helicase DDX50	Ddx50	5.56737	2.29488e-05	1.89275	+
Q6PGC1	ATP-dependent RNA helicase DHX29	Dhx29	2.25512	0.0123156	0.890739	+
Q80YD1	ATP-dependent RNA helicase SUPV3L1, mitochondrial	Supv3l1	4.96315	6.97849e-05	1.3531	+
Q9JM63	ATP-sensitive inward rectifier potassium channel 10	Kcnj10	2.26856	0.0119871	0.942471	+
A2BH40	AT-rich interactive domain-containing protein 1A	Arid1a	3.27877	0.00166172	-1.25997	+
Q9WU60	Attractin	Atrn	2.14411	0.0151545	1.8973	+
Q91YI1	Autophagy-related protein 13	Atg13	4.04506	0.00038198	1.48581	+
Q8C4Q6	Axin interactor, dorsalization-associated protein	Aida	3.41025	0.00129341	-1.24083	+
Q9R016	Baculoviral IAP repeat-containing protein 1e	Naip5	5.65575	1.95262e-05	2.74169	+
Q9JLV1	BAG family molecular chaperone regulator 3	Bag3	4.69122	0.000115679	1.31835	+
Q8CI32	BAG family molecular chaperone regulator 5	Bag5	4.47948	0.000170934	0.598708	+
Q9R069	Basal cell adhesion molecule	Bcam	1.94232	0.0226111	-1.06497	+
Q05793	Basement membrane-specific heparan sulfate proteoglycan core protein	Hspg2	5.76231	1.58972e-05	1.72856	+
Q9CQC6	Basic leucine zipper and W2 domain-containing protein 1	Bzw1	3.93265	0.000473154	-1.19484	+
P18572	Basigin	Bsg	3.97143	0.000441767	-1.19903	+
Q61337	Bcl2-associated agonist of cell death	Bad	2.09665	0.0166257	-1.23348	+
Q8K019	Bcl-2-associated transcription factor 1	Bclaf1	4.01775	0.000404126	3.44036	+
P59017	Bcl-2-like protein 13	Bcl2l13	3.68004	0.000768839	-0.668455	+
P15209	BDNF/NT-3 growth factors receptor	Ntrk2	4.4849	0.000169079	-0.784431	+
O35153	BET1-like protein	Bet1l	8.34346	2.36322e-07	1.16747	+
Q8BWP8	Beta-1,4-glucuronyltransferase 1	B4gat1	2.20258	0.0135809	1.18485	+
Q9CWL8	Beta-catenin-like protein 1	Ctnnbl1	6.4822	4.40636e-06	-1.88341	+
Q8R5C5	Beta-centractin	Actr1b	5.30925	3.71425e-05	-0.597254	+
P21550	Beta-enolase	Eno3	4.86615	8.38401e-05	3.25412	+
P12265	Beta-glucuronidase	Gusb	7.55244	8.07918e-07	2.40987	+
P29416	Beta-hexosaminidase subunit alpha	Hexa	4.91283	7.7042e-05	0.815978	+
P20060	Beta-hexosaminidase subunit beta	Hexb	7.54746	8.08402e-07	1.10833	+
Q9ES46	Beta-parvin	Parvb	5.0898	5.5696e-05	-1.08864	+
P28653	Biglycan	Bgn	2.35391	0.0101268	1.6319	+
Q9QY30	Bile salt export pump	Abcb11	3.0896	0.00240157	2.46048	+
Q9CY64	Biliverdin reductase A	Blvra	7.16863	1.37895e-06	-0.997704	+
Q8VED2	Biogenesis of lysosome-related organelles complex 1 subunit 4	Bloc1s4	2.6437	0.00572145	1.17433	+
Q920N2	Biotin--protein ligase	Hlcs	2.02313	0.0193468	2.00661	+
Q8BTJ4	Bis(5'-adenosyl)-triphosphatase enpp4	Enpp4	5.12166	5.27936e-05	1.59991	+
O89106	Bis(5'-adenosyl)-triphosphatase	Fhit	2.46898	0.00806239	-1.43424	+
P56380	Bis(5'-nucleosyl)-tetraphosphatase [asymmetrical]	Nudt2	4.5019	0.000164271	1.28793	+
P15327	Bisphosphoglycerate mutase	Bpgm	1.67133	0.0384585	1.11514	+
Q9D920	BLOC-1-related complex subunit 5	Borcs5	3.16065	0.00209503	-0.923236	+
Q499E0	BMP/retinoic acid-inducible neural-specific protein 3	Brinp3	6.79958	2.54052e-06	1.67811	+
Q91XV3	Brain acid soluble protein 1	Basp1	8.8056	1.21902e-07	-1.04606	+
Q8VHV1	Brain and acute leukemia cytoplasmic protein	Baalc	5.71051	1.76252e-05	-0.756065	+
Q9Z2B2	Brain mitochondrial carrier protein 1	Slc25a14	6.23359	6.87753e-06	1.22801	+
Q61140	Breast cancer anti-estrogen resistance protein 1	Bcar1	4.56832	0.000144807	1.72691	+
A2A5R2	Brefeldin A-inhibited guanine nucleotide-exchange protein 2	Arfgef2	3.80894	0.00059708	0.614083	+
Q3UGY8	Brefeldin A-inhibited guanine nucleotide-exchange protein 3	Arfgef3	10.8206	6.22981e-09	1.45962	+
Q8BXV2	BRI3-binding protein	Bri3bp	3.93857	0.00046884	-1.20098	+
D3Z6Q9	Bridging integrator 2	Bin2	5.13528	5.156e-05	-1.14667	+
Q3UI43	BRISC and BRCA1-A complex member 1	Babam1	4.52348	0.000157394	-1.37771	+
Q8K3W0	BRISC and BRCA1-A complex member 2	Babam2	5.10694	5.41951e-05	1.07769	+
Q80Y55	BSD domain-containing protein 1	Bsdc1	7.41885	9.82008e-07	-1.55861	+
Q9DB72	BTB/POZ domain-containing protein 17	Btbd17	4.24313	0.000259808	-0.63519	+
Q5M956	BTB/POZ domain-containing protein KCTD1	Kctd1	1.58494	0.045843	1.47039	+
Q50H33	BTB/POZ domain-containing protein KCTD8	Kctd8	1.70858	0.0356969	0.629363	+
Q5HZI2	C2 calcium-dependent domain-containing protein 4C	C2cd4c	2.85785	0.00377537	-0.60853	+
E9Q3C1	C2 domain-containing protein 2	C2cd2	3.07684	0.00246193	1.28643	+
Q80W54	CAAX prenyl protease 1 homolog	Zmpste24	2.0946	0.0166813	0.901908	+
B2RQC6	CAD protein	Cad	5.33926	3.53337e-05	1.69156	+
Q9R0M0	Cadherin EGF LAG seven-pass G-type receptor 2	Celsr2	2.60401	0.0061562	1.04745	+
P70408	Cadherin-10	Cdh10	3.02455	0.00271189	1.22472	+
P97291	Cadherin-8	Cdh8	4.72081	0.000110322	1.08173	+
P12658	Calbindin	Calb1	6.41167	5.0205e-06	1.28914	+
P61022	Calcineurin B homologous protein 1	Chp1	3.97431	0.000439908	-0.933914	+
Q63810	Calcineurin subunit B type 1	Ppp3r1	4.58444	0.000140761	-0.606302	+
Q8CGZ0	Calcium homeostasis endoplasmic reticulum protein	Cherp	3.16121	0.00209503	1.46016	+
Q8VEC4	Calcium homeostasis modulator protein 2	Calhm2	3.68759	0.000757433	1.64427	+
P49070	Calcium signal-modulating cyclophilin ligand	Camlg	4.29201	0.000238371	-1.90469	+
Q3UMR5	Calcium uniporter protein, mitochondrial	Mcu	7.99222	4.27407e-07	1.5107	+
Q61481	Calcium/calmodulin-dependent 3',5'-cyclic nucleotide phosphodiesterase 1A	Pde1a	3.12716	0.00223755	-0.604798	+
Q01065	Calcium/calmodulin-dependent 3',5'-cyclic nucleotide phosphodiesterase 1B	Pde1b	2.71043	0.00501236	-0.626903	+
Q78WH7	Calcium/calmodulin-dependent protein kinase II inhibitor 2	Camk2n2	2.23912	0.0126909	1.02086	+
Q9QYK9	Calcium/calmodulin-dependent protein kinase type 1B	Pnck	4.73981	0.000107057	2.34724	+
Q91VB2	Calcium/calmodulin-dependent protein kinase type 1G	Camk1g	3.46772	0.00115379	1.97125	+
Q923T9	Calcium/calmodulin-dependent protein kinase type II subunit gamma	Camk2g	6.91498	2.06535e-06	-0.606795	+
P08414	Calcium/calmodulin-dependent protein kinase type IV	Camk4	7.05342	1.64987e-06	-1.69203	+
Q08460	Calcium-activated potassium channel subunit alpha-1	Kcnma1	4.83766	8.80878e-05	0.93549	+
Q9QXX4	Calcium-binding mitochondrial carrier protein Aralar2	Slc25a13	1.90568	0.0242523	0.710994	+
Q8BMD8	Calcium-binding mitochondrial carrier protein SCaMC-1	Slc25a24	5.85033	1.35012e-05	-1.25268	+
Q6GQS1	Calcium-binding mitochondrial carrier protein SCaMC-3	Slc25a23	4.47325	0.000172496	-0.903008	+
Q06138	Calcium-binding protein 39	Cab39	4.81423	9.21095e-05	0.637149	+
Q8K1N1	Calcium-independent phospholipase A2-gamma	Pnpla8	4.72445	0.000109914	-1.90009	+
Q8C5W0	Calmin	Clmn	1.85499	0.0268163	0.760974	+
P63054	Calmodulin regulator protein PCP4	Pcp4	4.52942	0.00015598	-0.962312	+
Q9D6P8	Calmodulin-like protein 3	Calml3	4.06304	0.000367862	-2.86216	+
Q8C1B1	Calmodulin-regulated spectrin-associated protein 2	Camsap2	3.28503	0.00164021	-1.08159	+
O88456	Calpain small subunit 1	Capns1	6.68676	3.07808e-06	1.35504	+
O35350	Calpain-1 catalytic subunit	Capn1	5.36839	3.35281e-05	2.9888	+
Q9DAW9	Calponin-3	Cnn3	5.88787	1.25957e-05	1.00357	+
P14211	Calreticulin	Calr	5.39711	3.17113e-05	-0.623556	+
O09161	Calsequestrin-2	Casq2	2.78716	0.00433602	-1.32305	+
Q9EPL2	Calsyntenin-1	Clstn1	6.05075	9.46939e-06	1.56666	+
Q3UHL1	CaM kinase-like vesicle-associated protein	Camkv	3.56978	0.000946472	0.607303	+
Q8CA95	cAMP and cAMP-inhibited cGMP 3',5'-cyclic phosphodiesterase 10A	Pde10a	4.86334	8.41561e-05	-1.07858	+
P12367	cAMP-dependent protein kinase type II-alpha regulatory subunit	Prkar2a	3.90586	0.000499241	0.763547	+
P56212	cAMP-regulated phosphoprotein 19	Arpp19	5.48665	2.66401e-05	-1.45465	+
Q9DCB4	cAMP-regulated phosphoprotein 21	Arpp21	2.92294	0.00329939	-1.2033	+
Q9QXQ1	cAMP-specific 3',5'-cyclic phosphodiesterase 7B	Pde7b	3.0521	0.00257292	1.38737	+
P47746	Cannabinoid receptor 1	Cnr1	3.10624	0.00232491	2.40732	+
B9EHT4	CAP-Gly domain-containing linker protein 3	Clip3	3.40593	0.00130441	1.77865	+
Q9WVT6	Carbonic anhydrase 14	Ca14	3.91847	0.000486685	2.07661	+
P00920	Carbonic anhydrase 2	Ca2	2.60734	0.00612788	-0.737374	+
Q64444	Carbonic anhydrase 4	Ca4	3.03893	0.0026403	2.35768	+
Q8K354	Carbonyl reductase [NADPH] 3	Cbr3	2.57993	0.0064648	-0.992898	+
Q91VT4	Carbonyl reductase family member 4	Cbr4	5.55325	2.35336e-05	2.29829	+
Q8R1G2	Carboxymethylenebutenolidase homolog	Cmbl	3.85642	0.000546158	2.24363	+
Q00493	Carboxypeptidase E	Cpe	5.11615	5.33032e-05	1.02197	+
P47934	Carnitine O-acetyltransferase	Crat	3.1836	0.00200461	1.46336	+
Q8BGD5	Carnitine O-palmitoyltransferase 1, brain isoform	Cpt1c	3.93579	0.000470584	0.855395	+
Q8BTH8	Casein kinase I isoform gamma-1	Csnk1g1	1.78559	0.0306576	0.925952	+
Q8BVP5	Casein kinase I isoform gamma-2	Csnk1g2	2.74997	0.00465552	-0.697341	+
O54833	Casein kinase II subunit alpha'	Csnk2a2	2.43198	0.00865703	-0.629715	+
P67871	Casein kinase II subunit beta	Csnk2b	6.12242	8.40369e-06	-0.854243	+
Q60649	Caseinolyticptidase B protein homolog	Clpb	2.76131	0.00455654	-0.659383	+
Q8BIG7	Catechol O-methyltransferase domain-containing protein 1	Comtd1	9.5526	3.82538e-08	1.11488	+
P30999	Catenin delta-1	Ctnnd1	3.36452	0.00141318	0.83242	+
O35927	Catenin delta-2	Ctnnd2	7.34486	1.08433e-06	1.21343	+
P10605	Cathepsin B	Ctsb	3.72031	0.000712314	0.645499	+
O70370	Cathepsin S	Ctss	5.27498	3.94828e-05	2.00652	+
P24668	Cation-dependent mannose-6-phosphate receptor	M6pr	5.38851	3.21214e-05	-0.976983	+
O54724	Caveolae-associated protein 1	Cavin1	4.71297	0.000111766	-0.971724	+
Q6ZQ08	CCR4-NOT transcription complex subunit 1	Cnot1	2.71681	0.00495471	0.777018	+
Q8BH15	CCR4-NOT transcription complex subunit 10	Cnot10	2.33199	0.0105923	1.11354	+
Q9CWN7	CCR4-NOT transcription complex subunit 11	Cnot11	3.1833	0.00200464	1.0213	+
Q8K0V4	CCR4-NOT transcription complex subunit 3	Cnot3	6.08898	8.81624e-06	-2.11878	+
Q60809	CCR4-NOT transcription complex subunit 7	Cnot7	2.3804	0.00961484	-1.26943	+
Q62192	CD180 antigen	Cd180	4.28765	0.000240281	1.4359	+
P40237	CD82 antigen	Cd82	2.6163	0.00602218	1.87954	+
Q9JM96	Cdc42 effector protein 4	Cdc42ep4	4.08466	0.000352979	1.51059	+
Q91WS0	CDGSH iron-sulfur domain-containing protein 1	Cisd1	9.17455	7.05443e-08	-1.08106	+
Q8VDP6	CDP-diacylglycerol--inositol 3-phosphatidyltransferase	Cdipt	2.91088	0.00338818	0.984283	+
Q8BLQ9	Cell adhesion molecule 2	Cadm2	7.51221	8.42932e-07	-0.6462	+
Q9D9K3	Cell death regulator Aven	Aven	5.47301	2.73424e-05	2.27386	+
Q8R349	Cell division cycle protein 16 homolog	Cdc16	4.25971	0.000252356	1.67184	+
Q8BGZ4	Cell division cycle protein 23 homolog	Cdc23	7.51058	8.42932e-07	-0.943229	+
P53996	Cellular nucleic acid-binding protein	Cnbp	5.57886	2.23912e-05	-1.56486	+
Q8QZT2	Centriole, cilia and spindle-associated protein	Ccsap	4.0911	0.00034869	-1.23271	+
O54692	Centromere/kinetochore protein zw10 homolog	Zw10	6.30636	6.08512e-06	1.46159	+
Q6A065	Centrosomal protein of 170 kDa	Cep170	3.89537	0.000508744	1.10184	+
P27545	Ceramide synthase 1	Cers1	2.40629	0.00912336	-1.17185	+
Q61147	Ceruloplasmin	Cp	3.06988	0.00249336	-0.831162	+
P0C605	cGMP-dependent protein kinase 1	Prkg1	3.72289	0.000709269	1.35486	+
Q9DB34	Charged multivesicular body protein 2a	Chmp2a	2.4618	0.00817546	-0.62583	+
Q9D7S9	Charged multivesicular body protein 5	Chmp5	8.87911	1.08896e-07	-1.48217	+
P0C0A3	Charged multivesicular body protein 6	Chmp6	2.70318	0.00508526	-0.841281	+
Q8R1T1	Charged multivesicular body protein 7	Chmp7	7.84284	5.29338e-07	-0.974105	+
Q922Q9	Chitinase domain-containing protein 1	Chid1	4.03052	0.000393882	-0.789413	+
Q921Q3	Chitobiosyldiphosphodolichol beta-mannosyltransferase	Alg1	2.57298	0.0065478	1.1783	+
Q9R0A1	Chloride channel protein 2	Clcn2	1.6627	0.0391807	1.88183	+
O35454	Chloride transport protein 6	Clcn6	6.3521	5.55233e-06	1.52054	+
O55229	Choline/ethanolamine kinase	Chkb	2.31191	0.0110159	0.790369	+
Q61686	Chromobox protein homolog 5	Cbx5	2.02625	0.0192255	-0.801875	+
Q6PDQ2	Chromodomain-helicase-DNA-binding protein 4	Chd4	3.66727	0.000788569	0.901769	+
A2A8L1	Chromodomain-helicase-DNA-binding protein 5	Chd5	6.04367	9.53578e-06	1.28185	+
Q8K327	Chromosome alignment-maintaining phosphoprotein 1	Champ1	2.33205	0.0105923	1.37257	+
Q8C6E0	Cilia- and flagella-associated protein 36	Cfap36	7.00875	1.76334e-06	1.13399	+
Q8C6G1	Cilia- and flagella-associated protein 410	Cfap410	2.18469	0.0140417	1.27059	+
O88507	Ciliary neurotrophic factor receptor subunit alpha	Cntfr	4.21087	0.000277619	-1.08473	+
Q8R4N0	Citramalyl-CoA lyase, mitochondrial	Clybl	1.55144	0.048798	0.660085	+
Q99KN9	Clathrin interactor 1	Clint1	4.01389	0.000406979	-0.817356	+
O08585	Clathrin light chain A	Clta	7.10008	1.53225e-06	-1.15976	+
Q6IRU5	Clathrin light chain B	Cltb	7.69535	6.70693e-07	-1.96591	+
Q9CQX5	Claudin domain-containing protein 1	Cldnd1	2.71652	0.00495471	-1.20627	+
Q9ET43	Claudin-12	Cldn12	1.84762	0.0271832	-0.903977	+
Q9EPU4	Cleavage and polyadenylation specificity factor subunit 1	Cpsf1	6.16748	7.77995e-06	2.06652	+
Q8BQZ5	Cleavage and polyadenylation specificity factor subunit 4	Cpsf4	4.41956	0.000190454	0.68146	+
Q9CQF3	Cleavage and polyadenylation specificity factor subunit 5	Nudt21	5.07698	5.65955e-05	1.39664	+
Q6NVF9	Cleavage and polyadenylation specificity factor subunit 6	Cpsf6	2.1502	0.0149783	-1.69615	+
Q8BTV2	Cleavage and polyadenylation specificity factor subunit 7	Cpsf7	3.61205	0.000867446	-1.67155	+
Q99LI7	Cleavage stimulation factor subunit 3	Cstf3	5.25284	4.11879e-05	1.51551	+
Q06890	Clusterin	Clu	4.84791	8.63808e-05	1.75797	+
Q9D486	C-Maf-inducing protein	Cmip	5.96875	1.08999e-05	1.41833	+
Q5XJY5	Coatomer subunit delta	Arcn1	3.15764	0.00210818	1.02493	+
Q9QZE5	Coatomer subunit gamma-1	Copg1	5.4025	3.14303e-05	0.98057	+
Q9QXK3	Coatomer subunit gamma-2	Copg2	2.89833	0.00348112	-0.635382	+
P61924	Coatomer subunit zeta-1	Copz1	2.14184	0.0152197	0.824325	+
Q8K1A6	Coiled-coil and C2 domain-containing protein 1A	Cc2d1a	2.80797	0.0041599	1.35594	+
Q3UHB8	Coiled-coil domain-containing protein 177	Ccdc177	8.198	2.96283e-07	-1.42859	+
Q9CR29	Coiled-coil domain-containing protein 43	Ccdc43	5.23316	4.23772e-05	2.1848	+
Q9D024	Coiled-coil domain-containing protein 47	Ccdc47	8.02412	4.04632e-07	-1.55518	+
D3YZP9	Coiled-coil domain-containing protein 6	Ccdc6	5.90537	1.21768e-05	-1.06294	+
Q8C3X2	Coiled-coil domain-containing protein 90B, mitochondrial	Ccdc90b	4.63787	0.000127915	1.44001	+
Q9DBT3	Coiled-coil domain-containing protein 97	Ccdc97	2.51468	0.00735337	0.92171	+
Q5SU73	Coilin	Coil	3.03318	0.00266868	1.91049	+
Q91W50	Cold shock domain-containing protein E1	Csde1	5.54062	2.41357e-05	-0.930805	+
Q8K4M5	COMM domain-containing protein 1	Commd1	6.91831	2.05729e-06	0.920309	+
Q63829	COMM domain-containing protein 3	Commd3	3.65221	0.000808202	0.819245	+
Q8R395	COMM domain-containing protein 5	Commd5	7.75293	6.16033e-07	1.83324	+
Q8BG94	COMM domain-containing protein 7	Commd7	3.42945	0.00124294	1.1841	+
Q9CZG3	COMM domain-containing protein 8	Commd8	4.65138	0.000125	2.70128	+
P98086	Complement C1q subcomponent subunit A	C1qa	3.5227	0.00104033	1.79414	+
P14106	Complement C1q subcomponent subunit B	C1qb	6.24618	6.69845e-06	3.54469	+
P01029	Complement C4-B	C4b	9.1548	7.21487e-08	3.45155	+
O35658	Complement component 1 Q subcomponent-binding protein, mitochondrial	C1qbp	3.6247	0.000846512	-0.615886	+
Q9CWX2	Complex I intermediate-associated protein 30, mitochondrial	Ndufaf1	3.14763	0.00214731	0.811831	+
Q8R1B5	Complexin-3	Cplx3	7.59487	7.6829e-07	1.23911	+
Q921L5	Conserved oligomeric Golgi complex subunit 2	Cog2	3.73677	0.000690211	1.82587	+
Q8CI04	Conserved oligomeric Golgi complex subunit 3	Cog3	7.62467	7.42546e-07	2.63396	+
Q8R3I3	Conserved oligomeric Golgi complex subunit 6	Cog6	6.04148	9.53927e-06	2.68218	+
P12960	Contactin-1	Cntn1	7.74793	6.18419e-07	-0.669609	+
Q99LD4	COP9 signalosome complex subunit 1	Gps1	7.32274	1.10367e-06	-0.814335	+
P61202	COP9 signalosome complex subunit 2	Cops2	5.75618	1.60584e-05	0.820033	+
O35864	COP9 signalosome complex subunit 5	Cops5	2.31021	0.0110538	0.677102	+
Q8BT60	Copine-3	Cpne3	5.31531	3.68065e-05	1.41648	+
Q8JZW4	Copine-5	Cpne5	3.9851	0.000430478	-0.582778	+
Q9D8X1	Copper homeostasis protein cutC homolog	Cutc	3.74246	0.000683665	1.7852	+
O89053	Coronin-1A	Coro1a	3.01018	0.00278727	-0.779068	+
Q9WUM4	Coronin-1C	Coro1c	3.24247	0.00178423	-0.656891	+
Q9D273	Corrinoid adenosyltransferase	Mmab	5.15896	4.93122e-05	3.29844	+
Q4KML4	Costars family protein ABRACL	Abracl	1.92008	0.0235934	0.701415	+
Q3TNH5	Cotranscriptional regulator FAM172A	Fam172a	8.11957	3.36321e-07	-2.83796	+
Q9CPZ8	COX assembly mitochondrial protein homolog	Cmc1	2.11747	0.0159569	-1.2688	+
P07310	Creatine kinase M-type	Ckm	2.86953	0.00368843	0.995892	+
Q8K2X3	CST complex subunit STN1	Stn1	6.55064	3.95035e-06	2.1723	+
P70303	CTP synthase 2	Ctps2	2.61421	0.00604292	1.91061	+
Q3TCH7	Cullin-4A	Cul4a	1.8283	0.0282068	0.628199	+
A2A432	Cullin-4B	Cul4b	8.52287	1.91582e-07	4.17015	+
Q6ZQ38	Cullin-associated NEDD8-dissociated protein 1	Cand1	6.56813	3.80628e-06	0.993157	+
O35495	Cyclin-dependent kinase 14	Cdk14	3.87157	0.000530845	-1.67641	+
Q04735	Cyclin-dependent kinase 16	Cdk16	2.21014	0.013417	-0.612562	+
Q91WT9	Cystathionine beta-synthase	Cbs	2.28534	0.0115897	-1.33665	+
Q8VCN5	Cystathionine gamma-lyase	Cth	2.53365	0.00707299	1.10731	+
Q9D1P4	Cysteine and histidine-rich domain-containing protein 1	Chordc1	1.63275	0.0416637	0.678696	+
Q9DCT8	Cysteine-rich protein 2	Crip2	6.99483	1.79416e-06	-0.959705	+
Q9ER72	Cysteine--tRNA ligase, cytoplasmic	Cars1	3.25247	0.00174848	-0.756021	+
Q9WTR6	Cystine/glutamate transporter	Slc7a11	4.95569	7.08178e-05	2.30505	+
P00158	Cytochrome b	Mt-Cyb	9.68207	3.62557e-08	-1.93047	+
P56395	Cytochrome b5	Cyb5a	1.59975	0.0444614	-0.814485	+
Q9D855	Cytochrome b-c1 complex subunit 7	Uqcrb	4.53987	0.000152985	1.7656	+
Q8R1I1	Cytochrome b-c1 complex subunit 9	Uqcr10	5.8043	1.4691e-05	2.39125	+
Q9CR68	Cytochrome b-c1 complex subunit Rieske, mitochondrial	Uqcrfs1	3.62626	0.000844819	0.693811	+
Q9D2R6	Cytochrome c oxidase assembly factor 3 homolog, mitochondrial	Coa3	6.4019	5.08832e-06	3.40034	+
P00397	Cytochrome c oxidase subunit 1	Mtco1	7.02122	1.72712e-06	-1.08158	+
P00405	Cytochrome c oxidase subunit 2	Mtco2	3.31431	0.00155389	0.821776	+
P19783	Cytochrome c oxidase subunit 4 isoform 1, mitochondrial	Cox4i1	5.29366	3.83027e-05	-1.21168	+
P12787	Cytochrome c oxidase subunit 5A, mitochondrial	Cox5a	6.09921	8.73619e-06	-0.987705	+
P19536	Cytochrome c oxidase subunit 5B, mitochondrial	Cox5b	2.72401	0.00489135	0.923375	+
P43024	Cytochrome c oxidase subunit 6A1, mitochondrial	Cox6a1	3.8164	0.000591413	-1.021	+
Q9CPQ1	Cytochrome c oxidase subunit 6C	Cox6c	7.65207	7.08687e-07	-1.88537	+
P56392	Cytochrome c oxidase subunit 7A1, mitochondrial	Cox7a1	1.63626	0.0413446	1.15628	+
Q61387	Cytochrome c oxidase subunit 7A-related protein, mitochondrial	Cox7a2l	1.53979	0.0498722	-1.31597	+
P62897	Cytochrome c, somatic	Cycs	3.11341	0.00229586	0.643177	+
P53702	Cytochrome c-type heme lyase	Hccs	6.29306	6.21712e-06	-3.10737	+
Q60991	Cytochrome P450 7B1	Cyp7b1	4.86097	8.42747e-05	1.72088	+
Q9CX80	Cytoglobin	Cygb	4.01856	0.00040375	1.81942	+
O88485	Cytoplasmic dynein 1 intermediate chain 1	Dync1i1	7.46114	9.16947e-07	-0.995949	+
O88487	Cytoplasmic dynein 1 intermediate chain 2	Dync1i2	8.41015	2.15039e-07	-1.01646	+
Q7TMB8	Cytoplasmic FMR1-interacting protein 1	Cyfip1	3.27121	0.00168871	0.84598	+
Q5SQX6	Cytoplasmic FMR1-interacting protein 2	Cyfip2	4.08065	0.000355035	0.601352	+
Q9CPY7	Cytosol aminopeptidase	Lap3	9.22328	6.61325e-08	1.31616	+
Q8CAB8	Cytosolic arginine sensor for mTORC1 subunit 2	Castor2	2.46287	0.00815952	0.660442	+
Q641K1	Cytosolic carboxypeptidase 1	Agtpbp1	3.68912	0.000755376	3.1268	+
Q9R061	Cytosolic Fe-S cluster assembly factor NUBP2	Nubp2	5.08557	5.59869e-05	2.62144	+
A6H630	Damage-control phosphatase ARMT1	Armt1	4.25665	0.000253628	-0.816062	+
Q8BHA3	D-aminoacyl-tRNA deacylase 2	Dtd2	7.30691	1.12387e-06	2.75437	+
Q0PHV7	Dapper homolog 3	Dact3	3.89418	0.000509688	2.01796	+
Q8BZJ7	DCN1-like protein 2	Dcun1d2	1.86702	0.0261608	1.04588	+
P61963	DDB1- and CUL4-associated factor 7	Dcaf7	6.20264	7.30957e-06	-1.62209	+
Q8C9B9	Death-inducer obliterator 1	Dido1	4.18989	0.00028792	1.45271	+
Q8BUR4	Dedicator of cytokinesis protein 1	Dock1	5.04044	6.057e-05	2.64007	+
Q8C3J5	Dedicator of cytokinesis protein 2	Dock2	3.81283	0.000593757	0.81954	+
Q8CIQ7	Dedicator of cytokinesis protein 3	Dock3	3.65991	0.000797535	0.679828	+
Q99L04	Dehydrogenase/reductase SDR family member 1	Dhrs1	10.0969	1.72723e-08	1.45882	+
Q9CXR1	Dehydrogenase/reductase SDR family member 7	Dhrs7	1.89812	0.0245932	0.881746	+
Q9Z110	Delta-1-pyrroline-5-carboxylate synthase	Aldh18a1	4.27138	0.000246818	0.981121	+
P10518	Delta-aminolevulinic acid dehydratase	Alad	3.3738	0.00138733	1.3252	+
Q80TS7	Dendrin	Ddn	4.49261	0.000166545	-1.288	+
Q3U1Y4	DENN domain-containing protein 4B	Dennd4b	2.51913	0.00728226	1.07475	+
A2RSQ0	DENN domain-containing protein 5B	Dennd5b	2.06103	0.017891	0.88114	+
Q9CQJ6	Density-regulated protein	Denr	2.57721	0.00649491	-0.955454	+
Q60710	Deoxynucleoside triphosphate triphosphohydrolase SAMHD1	Samhd1	5.39207	3.197e-05	1.6727	+
Q8BHC4	Dephospho-CoA kinase domain-containing protein	Dcakd	4.00132	0.000417385	1.06813	+
Q8K2H2	Deubiquitinase OTUD6B	Otud6b	5.81015	1.4564e-05	1.2686	+
P32233	Developmentally-regulated GTP-binding protein 1	Drg1	4.57082	0.000144148	0.889014	+
Q9QXB9	Developmentally-regulated GTP-binding protein 2	Drg2	1.8497	0.0270876	-0.777482	+
Q9R1C6	Diacylglycerol kinase epsilon	Dgke	4.70553	0.000113025	0.809844	+
Q6P5E8	Diacylglycerol kinase theta	Dgkq	1.74131	0.0334513	-0.979846	+
Q6P8J2	Diamine acetyltransferase 2	Sat2	3.06215	0.00252865	1.04092	+
O35435	Dihydroorotate dehydrogenase (quinone), mitochondrial	Dhodh	7.37298	1.03831e-06	3.02324	+
P97427	Dihydropyrimidinase-related protein 1	Crmp1	8.379	2.24923e-07	-0.633451	+
Q62188	Dihydropyrimidinase-related protein 3	Dpysl3	5.4347	2.93898e-05	-0.751808	+
Q9ET22	Dipeptidylptidase 2	Dpp7	2.59599	0.00625047	0.745544	+
Q80YA7	Dipeptidylptidase 8	Dpp8	4.35241	0.000214946	2.28549	+
Q9JI46	Diphosphoinositol polyphosphate phosphohydrolase 1	Nudt3	4.97441	6.84087e-05	-1.4057	+
Q9CWQ0	Diphthine methyl ester synthase	Dph5	6.09358	8.80757e-06	2.18796	+
P70175	Disks large homolog 3	Dlg3	3.09027	0.00239938	-0.605581	+
P43247	DNA mismatch repair protein Msh2	Msh2	6.53049	4.09986e-06	2.29396	+
Q04750	DNA topoisomerase 1	Top1	3.38869	0.00134835	2.46388	+
Q9Z321	DNA topoisomerase 3-beta-1	Top3b	2.74736	0.00467874	1.89295	+
P08775	DNA-directed RNA polymerase II subunit RPB1	Polr2a	4.42495	0.000188712	2.0936	+
Q8CFI7	DNA-directed RNA polymerase II subunit RPB2	Polr2b	1.89951	0.0245358	1.15155	+
Q9D7M8	DNA-directed RNA polymerase II subunit RPB4	Polr2d	4.59656	0.000138251	1.38079	+
Q80UW8	DNA-directed RNA polymerases I, II, and III subunit RPABC1	Polr2e	1.56882	0.047173	1.30242	+
Q99KV1	DnaJ homolog subfamily B member 11	Dnajb11	7.95494	4.47596e-07	-1.35608	+
Q149L6	DnaJ homolog subfamily B member 14	Dnajb14	3.16548	0.00207744	2.05066	+
Q9D832	DnaJ homolog subfamily B member 4	Dnajb4	1.61322	0.0433067	1.13901	+
O54946	DnaJ homolog subfamily B member 6	Dnajb6	3.31217	0.00155713	-0.598053	+
Q9DC23	DnaJ homolog subfamily C member 10	Dnajc10	7.44762	9.40448e-07	3.80368	+
P54103	DnaJ homolog subfamily C member 2	Dnajc2	4.38517	0.000202793	1.93882	+
P60904	DnaJ homolog subfamily C member 5	Dnajc5	5.62551	2.06824e-05	-1.05248	+
Q9QYI3	DnaJ homolog subfamily C member 7	Dnajc7	2.80979	0.00414747	-1.71027	+
Q9DBG6	Dolichyl-diphosphooligosaccharide--protein glycosyltransferase subunit 2	Rpn2	6.06611	9.16192e-06	1.02792	+
P46978	Dolichyl-diphosphooligosaccharide--protein glycosyltransferase subunit STT3A	Stt3a	1.62528	0.0423195	1.11926	+
Q3TDQ1	Dolichyl-diphosphooligosaccharide--protein glycosyltransferase subunit STT3B	Stt3b	2.39543	0.00931922	1.50491	+
B1AXV0	DOMON domain-containing protein FRRS1L	Frrs1l	7.2836	1.15269e-06	-1.77011	+
Q7TNF0	Double C2-like domain-containing protein alpha	Doc2a	7.21002	1.27648e-06	-1.63965	+
Q8C008	Double zinc ribbon and ankyrin repeat-containing protein 1	Dzank1	5.2337	4.23772e-05	-0.936553	+
Q61550	Double-strand-break repair protein rad21 homolog	Rad21	1.57122	0.0470215	0.968367	+
Q9Z108	Double-stranded RNA-binding protein Staufen homolog 1	Stau1	3.71349	0.000721792	2.29434	+
Q9QXS6	Drebrin	Dbn1	9.57955	3.7306e-08	-0.94368	+
Q5RJG7	D-ribitol-5-phosphate cytidylyltransferase	Crppa	2.66925	0.00544376	1.11531	+
Q8BTR5	Dual specificity phosphatase 28	Dusp28	4.07628	0.000357825	1.21742	+
Q9D0T2	Dual specificity protein phosphatase 12	Dusp12	4.818	9.15554e-05	3.13328	+
Q8R4V2	Dual specificity protein phosphatase 15	Dusp15	2.30181	0.0112305	0.851252	+
Q8CHY3	Dymeclin	Dym	4.49245	0.000166545	2.60272	+
P39054	Dynamin-2	Dnm2	4.15806	0.000304132	-0.619305	+
Q69Z23	Dynein heavy chain 17, axonemal	Dnah17	3.33812	0.00148885	1.90154	+
P63168	Dynein light chain 1, cytoplasmic	Dynll1	5.33892	3.53337e-05	-0.9699	+
Q9D0M5	Dynein light chain 2, cytoplasmic	Dynll2	5.50807	2.5682e-05	-1.44031	+
P62627	Dynein light chain roadblock-type 1	Dynlrb1	6.40238	5.08832e-06	-1.34765	+
P51807	Dynein light chain Tctex-type 1	Dynlt1	6.92054	2.05445e-06	1.68281	+
Q91ZU6	Dystonin	Dst	6.65229	3.2466e-06	1.14438	+
Q05AA6	Dystrophin-related protein 2	Drp2	2.93224	0.00324532	1.43931	+
Q9ERU9	E3 SUMO-protein ligase RanBP2	Ranbp2	2.6101	0.00609366	0.83139	+
Q61510	E3 ubiquitin/ISG15 ligase TRIM25	Trim25	1.63786	0.0412245	0.984419	+
Q9Z1K6	E3 ubiquitin-protein ligase ARIH2	Arih2	4.76168	0.000102198	0.739844	+
Q3U487	E3 ubiquitin-protein ligase HECTD3	Hectd3	4.66779	0.000121182	0.988234	+
Q7TMY8	E3 ubiquitin-protein ligase HUWE1	Huwe1	4.19755	0.0002843	0.615595	+
Q80UY2	E3 ubiquitin-protein ligase KCMF1	Kcmf1	2.8115	0.0041385	-0.798492	+
Q6A009	E3 ubiquitin-protein ligase listerin	Ltn1	7.30809	1.12387e-06	2.029	+
Q80ZI6	E3 ubiquitin-protein ligase LRSAM1	Lrsam1	4.2587	0.000252691	1.85889	+
Q3KNM2	E3 ubiquitin-protein ligase MARCHF5	Marchf5	4.92627	7.53575e-05	0.97512	+
Q7TPH6	E3 ubiquitin-protein ligase MYCBP2	Mycbp2	2.97184	0.00300427	0.601958	+
P97868	E3 ubiquitin-protein ligase RBBP6	Rbbp6	3.23993	0.00179343	1.73447	+
Q9QZR0	E3 ubiquitin-protein ligase RNF25	Rnf25	4.73803	0.000107359	2.49303	+
Q924T7	E3 ubiquitin-protein ligase RNF31	Rnf31	7.41305	9.88007e-07	1.68062	+
Q8CH72	E3 ubiquitin-protein ligase TRIM32	Trim32	3.71868	0.000714406	0.710624	+
Q99PP7	E3 ubiquitin-protein ligase TRIM33	Trim33	6.25804	6.55201e-06	1.52304	+
Q8C7M3	E3 ubiquitin-protein ligase TRIM9	Trim9	7.5882	7.7054e-07	-0.860804	+
G5E870	E3 ubiquitin-protein ligase TRIP12	Trip12	2.00795	0.0198766	1.82459	+
O88196	E3 ubiquitin-protein ligase TTC3	Ttc3	3.88084	0.000522367	3.36763	+
Q6WKZ8	E3 ubiquitin-protein ligase UBR2	Ubr2	2.14738	0.0150547	1.15188	+
Q5U430	E3 ubiquitin-protein ligase UBR3	Ubr3	3.23377	0.00181781	-0.774316	+
A2AN08	E3 ubiquitin-protein ligase UBR4	Ubr4	7.55483	8.07918e-07	0.610243	+
Q4VC33	E3 ubiquitin-protein transferase MAEA	Maea	7.49825	8.5689e-07	1.25762	+
Q05BC3	Echinoderm microtubule-associated protein-like 1	Eml1	7.07325	1.60262e-06	-1.12751	+
Q7TNG5	Echinoderm microtubule-associated protein-like 2	Eml2	2.85991	0.00376201	0.755552	+
Q3UMY5	Echinoderm microtubule-associated protein-like 4	Eml4	3.64767	0.000813136	-1.77906	+
P97366	Ecotropic viral integration site 5 protein	Evi5	3.20066	0.00193798	-1.71364	+
Q9WUZ9	Ectonucleoside triphosphate diphosphohydrolase 5	Entpd5	3.70003	0.000739039	1.19904	+
Q9EQG7	Ectonucleotide pyrophosphatase/phosphodiesterase family member 5	Enpp5	4.21122	0.000277619	2.04421	+
Q91YR5	eEF1A lysine and N-terminal methyltransferase	EEF1AKNMT	5.98976	1.04789e-05	2.35757	+
Q69ZW3	EH domain-binding protein 1	Ehbp1	1.73027	0.034187	0.648405	+
Q9WVK4	EH domain-containing protein 1	Ehd1	2.31548	0.0109476	0.662864	+
E9PVA8	eIF-2-alpha kinase activator GCN1	Gcn1	6.43999	4.78555e-06	0.816484	+
Q9DCW4	Electron transfer flavoprotein subunit beta	Etfb	2.76826	0.00449719	-0.640422	+
Q99MI1	ELKS/Rab6-interacting/CAST family member 1	Erc1	2.45195	0.00834112	0.682102	+
O70251	Elongation factor 1-beta	Eef1b	3.00203	0.00283115	-0.584195	+
Q8K0D5	Elongation factor G, mitochondrial	Gfm1	7.2553	1.19939e-06	-1.05846	+
Q8BFR5	Elongation factor Tu, mitochondrial	Tufm	7.34667	1.08433e-06	-0.707792	+
Q9JLJ5	Elongation of very long chain fatty acids protein 1	Elovl1	3.5473	0.000989861	0.87571	+
Q8BHI7	Elongation of very long chain fatty acids protein 5	Elovl5	1.90357	0.0243285	-1.04588	+
Q9ER73	Elongator complex protein 4	Elp4	3.26917	0.00169305	0.991482	+
Q99L85	Elongator complex protein 5	Elp5	3.6479	0.000813136	-2.06165	+
P83940	Elongin-C	Eloc	2.63768	0.00577884	1.98739	+
Q8C522	Endonuclease domain-containing 1 protein	Endod1	3.75756	0.000664729	1.2964	+
Q62420	Endophilin-A1	Sh3gl2	4.89021	8.00835e-05	-0.606872	+
Q9EQH2	Endoplasmic reticulum aminopeptidase 1	Erap1	5.62653	2.06824e-05	3.68407	+
Q8VEH8	Endoplasmic reticulum lectin 1	Erlec1	7.95814	4.47596e-07	1.85237	+
Q3UVK0	Endoplasmic reticulum metallopeptidase 1	Ermp1	5.78153	1.53068e-05	2.45808	+
Q9DC16	Endoplasmic reticulum-Golgi intermediate compartment protein 1	Ergic1	4.37866	0.000204965	-0.925617	+
Q8BPU7	Engulfment and cell motility protein 1	Elmo1	2.0264	0.0192255	0.582054	+
Q8BHL5	Engulfment and cell motility protein 2	Elmo2	3.18451	0.0020018	-1.13486	+
Q8K2D3	Enhancer of mRNA-decapping protein 3	Edc3	2.97808	0.00297114	1.35757	+
Q8BGB7	Enolase-phosphatase E1	Enoph1	3.46693	0.00115446	-0.813354	+
Q9DCS3	Enoyl-[acyl-carrier-protein] reductase, mitochondrial	Mecr	3.64375	0.000818563	-0.651127	+
Q9WUR2	Enoyl-CoA delta isomerase 2	Eci2	3.03075	0.00268197	-0.76515	+
Q3TLP5	Enoyl-CoA hydratase domain-containing protein 2, mitochondrial	Echdc2	7.71556	6.51351e-07	2.01378	+
Q8BH95	Enoyl-CoA hydratase, mitochondrial	Echs1	4.09079	0.00034869	-1.0235	+
Q03137	Ephrin type-A receptor 4	Epha4	2.93066	0.00325516	-0.588346	+
P54763	Ephrin type-B receptor 2	Ephb2	5.23277	4.23772e-05	-1.58295	+
P54754	Ephrin type-B receptor 3	Ephb3	3.57635	0.000932984	1.35088	+
Q99K30	Epidermal growth factor receptor kinase substrate 8-like protein 2	Eps8l2	3.91239	0.000492662	1.7364	+
Q5M8N4	Epimerase family protein SDR39U1	Sdr39u1	3.0808	0.00244117	0.709232	+
Q8VEH5	EPM2A-interacting protein 1	Epm2aip1	3.21235	0.00189409	0.636031	+
Q9D379	Epoxide hydrolase 1	Ephx1	8.16375	3.11442e-07	1.48279	+
Q8CHU3	Epsin-2	Epn2	2.80249	0.00419548	0.944088	+
Q8C7X2	ER membrane protein complex subunit 1	Emc1	6.48682	4.39871e-06	2.62576	+
Q9CRD2	ER membrane protein complex subunit 2	Emc2	9.13581	7.36978e-08	1.32909	+
Q9EP72	ER membrane protein complex subunit 7	Emc7	1.54371	0.049518	1.01704	+
Q80TH2	Erbin	Erbin	3.08729	0.00240962	1.49778	+
Q8R180	ERO1-like protein alpha	Ero1a	1.95711	0.0219695	0.64834	+
P54116	Erythrocyte band 7 integral membrane protein	Stom	7.40837	9.89151e-07	2.58365	+
Q9DB10	Essential MCU regulator, mitochondrial	Smdt1	4.33749	0.000219414	-0.773452	+
Q91V76	Ester hydrolase C11orf54 homolog	1 SV	3.68367	0.000763043	-0.760304	+
Q9EQ06	Estradiol 17-beta-dehydrogenase 11	Hsd17b11	3.40775	0.00129992	0.712658	+
Q80TA1	Ethanolaminephosphotransferase 1	Selenoi	6.42764	4.88103e-06	1.39399	+
P60843	Eukaryotic initiation factor 4A-I	Eif4a1	3.68574	0.000760038	-0.804147	+
P10630	Eukaryotic initiation factor 4A-II	Eif4a2	4.39187	0.000200121	0.84898	+
Q91VC3	Eukaryotic initiation factor 4A-III	Eif4a3	1.97648	0.0211878	0.786656	+
Q8R050	Eukaryoticptide chain release factor GTP-binding subunit ERF3A	Gspt1	7.04683	1.66415e-06	1.52393	+
O70194	Eukaryotic translation initiation factor 3 subunit D	Eif3d	8.57002	1.79452e-07	-1.10872	+
P60229	Eukaryotic translation initiation factor 3 subunit E	Eif3e	4.63975	0.000127677	1.24126	+
Q91WK2	Eukaryotic translation initiation factor 3 subunit H	Eif3h	6.22555	6.96983e-06	1.73029	+
Q9QZD9	Eukaryotic translation initiation factor 3 subunit I	Eif3i	2.51288	0.00736833	-0.658051	+
Q66JS6	Eukaryotic translation initiation factor 3 subunit J-B	Eif3j2	7.67868	6.88534e-07	2.6023	+
Q9DBZ5	Eukaryotic translation initiation factor 3 subunit K	Eif3k	3.01318	0.00277331	-2.7646	+
Q8QZY1	Eukaryotic translation initiation factor 3 subunit L	Eif3l	6.26242	6.53983e-06	1.4246	+
Q80XI3	Eukaryotic translation initiation factor 4 gamma 3	Eif4g3	7.8213	5.37341e-07	0.812187	+
Q8BMB3	Eukaryotic translation initiation factor 4E type 2	Eif4e2	3.98414	0.000431039	-2.30865	+
P56564	Excitatory amino acid transporter 1	Slc1a3	3.45154	0.00119095	0.661025	+
P51906	Excitatory amino acid transporter 3	Slc1a1	5.32288	3.62314e-05	1.43454	+
O35382	Exocyst complex component 4	Exoc4	4.28118	0.000242579	0.971041	+
Q8R313	Exocyst complex component 6	Exoc6	1.86764	0.0261457	0.730242	+
O35250	Exocyst complex component 7	Exoc7	2.81024	0.00414555	0.842113	+
Q8VEG4	Exonuclease 3'-5' domain-containing protein 2	Exd2	4.38099	0.00020409	2.78087	+
Q8BIW1	Exopolyphosphatase PRUNE1	Prune1	4.22545	0.000269253	0.680891	+
Q9ES89	Exostosin-like 2	Extl2	2.97999	0.00296234	1.19188	+
Q9ERK4	Exportin-2	Cse1l	6.471	4.50819e-06	0.601613	+
Q924C1	Exportin-5	Xpo5	6.0428	9.53578e-06	1.26219	+
Q9EPK7	Exportin-7	Xpo7	4.91242	7.7042e-05	0.863944	+
Q9CRT8	Exportin-T	Xpot	2.51445	0.00735337	0.652472	+
Q3U7R1	Extended synaptotagmin-1	Esyt1	6.13993	8.19228e-06	0.840572	+
Q920B9	FACT complex subunit SPT16	Supt16h	4.89735	7.93222e-05	-1.04387	+
Q08943	FACT complex subunit SSRP1	Ssrp1	3.50609	0.00107432	-1.79236	+
Q6EDY6	F-actin-uncapping protein LRRC16A	Carmil1	3.02121	0.00272768	-1.73087	+
Q3U0V1	Far upstream element-binding protein 2	Khsrp	4.30475	0.000233645	1.07394	+
Q920E5	Farnesyl pyrophosphate synthase	Fdps	5.05659	5.89634e-05	1.26888	+
Q3TDN2	FAS-associated factor 2	Faf2	3.84222	0.000562088	0.676932	+
P19096	Fatty acid synthase	Fasn	9.43148	4.79655e-08	0.612398	+
Q05816	Fatty acid-binding protein 5	Fabp5	2.49261	0.00768381	0.842434	+
Q8VDH1	F-box only protein 21	Fbxo21	3.70459	0.000733853	1.55501	+
Q6NS60	F-box only protein 41	Fbxo41	5.59186	2.19122e-05	0.986164	+
Q8BK26	F-box only protein 44	Fbxo44	2.95745	0.00309068	1.36387	+
Q3U7U3	F-box only protein 7	Fbxo7	2.87886	0.00362409	-1.09726	+
Q9CZV8	F-box/LRR-repeat protein 20	Fbxl20	3.20447	0.00192484	-1.4634	+
A2AFR3	FERM and PDZ domain-containing protein 4	Frmpd4	1.97015	0.0214323	0.710199	+
Q8K1B8	Fermitin family homolog 3	Fermt3	4.84024	8.76835e-05	1.54737	+
P09528	Ferritin heavy chain	Fth1	4.45615	0.000178339	-0.877204	+
P22315	Ferrochelatase, mitochondrial	Fech	4.69859	0.000113878	0.92868	+
P61329	Fibroblast growth factor 12	Fgf12	4.876	8.22964e-05	-0.792916	+
Q8BX90	Fibronectin type-III domain-containing protein 3A	Fndc3a	2.09536	0.0166648	1.13333	+
Q8VHX6	Filamin-C	Flnc	2.18457	0.0140417	1.42601	+
O08917	Flotillin-1	Flot1	4.09553	0.000345889	0.632834	+
A2AKG8	Focadhesin	Focad	1.95913	0.0218941	1.63124	+
O70433	Four and a half LIM domains protein 2	Fhl2	4.18991	0.00028792	-0.951214	+
Q9WVR4	Fragile X mental retardation syndrome-related protein 2	Fxr2	2.57945	0.00646837	1.44862	+
Q8BZA9	Fructose-2,6-bisphosphatase TIGAR	Tigar	3.47375	0.0011409	0.887169	+
P05064	Fructose-bisphosphate aldolase A	Aldoa	4.10109	0.000341816	-0.675385	+
P05063	Fructose-bisphosphate aldolase C	Aldoc	5.60376	2.14651e-05	1.10751	+
Q8BYN5	FSD1-like protein	Fsd1l	5.37424	3.31372e-05	1.29719	+
Q9DB70	FUN14 domain-containing protein 1	Fundc1	10.4686	1.03342e-08	1.96766	+
Q9D164	FXYD domain-containing ion transport regulator 6	Fxyd6	5.23969	4.21685e-05	-0.967955	+
Q91ZT5	FYVE, RhoGEF and PH domain-containing protein 4	Fgd4	7.44228	9.43432e-07	2.24559	+
P63250	G protein-activated inward rectifier potassium channel 1	Kcnj3	1.57904	0.0463434	-0.647193	+
P48542	G protein-activated inward rectifier potassium channel 2	Kcnj6	3.70421	0.000733853	1.99262	+
P54818	Galactocerebrosidase	Galc	6.00527	1.01572e-05	-2.95408	+
Q9R0N0	Galactokinase	Galk1	4.42451	0.000188712	0.942678	+
P16045	Galectin-1	Lgals1	3.3915	0.00134161	-0.895376	+
Q07797	Galectin-3-binding protein	Lgals3bp	4.26778	0.000248214	1.88242	+
Q8VED9	Galectin-related protein	Lgalsl	3.92333	0.000482129	-1.2908	+
P62812	Gamma-aminobutyric acid receptor subunit alpha-1	Gabra1	4.98053	6.7645e-05	1.97066	+
P26049	Gamma-aminobutyric acid receptor subunit alpha-3	Gabra3	3.78126	0.000632074	1.30633	+
Q9D6F4	Gamma-aminobutyric acid receptor subunit alpha-4	Gabra4	1.68198	0.0376436	1.76173	+
P22933	Gamma-aminobutyric acid receptor subunit delta	Gabrd	1.56665	0.047336	-0.620137	+
P60521	Gamma-aminobutyric acid receptor-associated protein-like 2	Gabarapl2	2.56952	0.00659305	-0.765895	+
Q80T41	Gamma-aminobutyric acid type B receptor subunit 2	Gabbr2	3.90973	0.000495258	0.623188	+
Q923B0	Gamma-glutamylaminecyclotransferase	Ggact	2.27878	0.0117372	0.607007	+
Q9CWZ7	Gamma-soluble NSF attachment protein	Napg	1.81154	0.029191	-0.776997	+
G5E8P0	Gamma-tubulin complex component 6	Tubgcp6	3.87891	0.000523775	1.5191	+
O88741	Ganglioside-induced differentiation-associated protein 1	Gdap1	3.04929	0.00258578	0.707735	+
Q8VE33	Ganglioside-induced differentiation-associated protein 1-like 1	Gdap1l1	4.40913	0.0001938	0.78577	+
Q00977	Gap junction beta-2 protein	Gjb2	4.28498	0.000241269	2.27097	+
P61460	GATOR complex protein DEPDC5	Depdc5	2.06323	0.0178168	1.10239	+
Q8VE19	GATOR complex protein MIOS	Mios	4.75403	0.000103879	2.68747	+
P97785	GDNF family receptor alpha-1	Gfra1	5.04103	6.057e-05	2.08743	+
O08842	GDNF family receptor alpha-2	Gfra2	4.14832	0.000310427	2.31619	+
Q3TLS3	GDP-D-glucose phosphorylase 1	Gdpgp1	2.65575	0.00559285	1.44137	+
Q8K0C9	GDP-mannose 4,6 dehydratase	Gmds	2.17482	0.0142863	1.36796	+
Q9D902	General transcription factor IIE subunit 2	Gtf2e2	3.0491	0.00258578	1.57053	+
Q3THK3	General transcription factor IIF subunit 1	Gtf2f1	4.16317	0.000302325	1.85683	+
Q8R0A0	General transcription factor IIF subunit 2	Gtf2f2	4.6368	0.000128072	2.52407	+
Q9DBA9	General transcription factor IIH subunit 1	Gtf2h1	5.83029	1.40206e-05	1.40889	+
Q9ESZ8	General transcription factor II-I	Gtf2i	1.68043	0.0377479	-1.01323	+
Q8BUV3	Gephyrin	Gphn	6.28938	6.24293e-06	-0.698376	+
Q5SNZ0	Girdin	Ccdc88a	3.43268	0.00123555	-2.70713	+
Q07235	Glia-derived nexin	Serpine2	4.4443	0.000181917	0.927287	+
Q8BZM1	Glomulin	Glmn	1.90367	0.0243285	1.2063	+
Q8K3I9	Glucocorticoid-induced transcript 1 protein	Glcci1	3.73806	0.000688894	2.10931	+
Q8CAA7	Glucose 1,6-bisphosphate synthase	Pgm2l1	5.26832	4.0006e-05	-0.60987	+
P06745	Glucose-6-phosphate isomerase	Gpi	8.10514	3.42223e-07	0.781299	+
O08795	Glucosidase 2 subunit beta	Prkcsh	5.70579	1.7747e-05	-0.713737	+
O35409	Glutamate carboxypeptidase 2	Folh1	5.05821	5.88315e-05	-1.06491	+
P48320	Glutamate decarboxylase 2	Gad2	4.39063	0.000200479	0.683683	+
Q9Z2W8	Glutamate receptor 4	Gria4	3.82576	0.000580631	0.984626	+
Q925T6	Glutamate receptor-interacting protein 1	Grip1	2.74448	0.00470379	0.931461	+
O09172	Glutamate--cysteine ligase regulatory subunit	Gclm	1.94306	0.0226023	0.848902	+
P15105	Glutamine synthetase	Glul	6.09768	8.74592e-06	-0.778592	+
Q3V2A7	Glutamine-rich protein 2	Qrich2	8.83229	1.17034e-07	2.16143	+
Q9CZN8	Glutamyl-tRNA(Gln) amidotransferase subunit A, mitochondrial	Qrsl1	4.71255	0.000111766	2.44655	+
Q99JT1	Glutamyl-tRNA(Gln) amidotransferase subunit B, mitochondrial	Gatb	3.99459	0.000422341	1.89455	+
Q9QUH0	Glutaredoxin-1	Glrx	2.64213	0.00573268	0.971981	+
Q80Y14	Glutaredoxin-related protein 5, mitochondrial	Glrx5	7.62439	7.42546e-07	-1.46154	+
Q99JP7	Glutathione hydrolase 7	Ggt7	6.1103	8.59428e-06	0.859425	+
P24472	Glutathione S-transferase A4	Gsta4	5.2356	4.23052e-05	0.723417	+
O09131	Glutathione S-transferase omega-1	Gsto1	2.3749	0.00972246	0.704841	+
Q99L20	Glutathione S-transferase theta-3	Gstt3	4.58717	0.000140484	1.32041	+
Q9JL56	Glycerophosphodiester phosphodiesterase 1	Gde1	4.41265	0.00019287	-1.67672	+
Q9D964	Glycine amidinotransferase, mitochondrial	Gatm	2.20915	0.0134346	-1.06177	+
Q91WK5	Glycine cleavage system H protein, mitochondrial	Gcsh	7.17696	1.36498e-06	-1.77056	+
Q91W43	Glycine dehydrogenase (decarboxylating), mitochondrial	Gldc	4.85698	8.48237e-05	1.10098	+
A4FUP9	Glycosyltransferase 1 domain-containing protein 1	Glt1d1	2.48767	0.00775539	1.08095	+
O70311	Glycylpeptide N-tetradecanoyltransferase 2	Nmt2	5.23931	4.21685e-05	0.826746	+
Q8CAL5	Glypican-5	Gpc5	5.08635	5.59869e-05	1.71543	+
Q8BS95	Golgi pH regulator	Gpr89a	2.27126	0.0119188	1.12043	+
Q8BMP6	Golgi resident protein GCP60	Acbd3	11.8622	1.03783e-09	2.1887	+
O35166	Golgi SNAP receptor complex member 2	Gosr2	10.3039	1.18536e-08	2.44755	+
Q9D1H7	Golgi to ER traffic protein 4 homolog	Get4	4.16841	0.000300158	1.28232	+
P55937	Golgin subfamily A member 3	Golga3	2.79576	0.00425347	0.587638	+
Q3UUQ7	GPI inositol-deacylase	Pgap1	3.48899	0.00111239	1.03147	+
Q6PD26	GPI transamidase component PIG-S	Pigs	6.10523	8.63676e-06	1.01949	+
Q8BXQ2	GPI transamidase component PIG-T	Pigt	3.15489	0.00211876	-1.59241	+
Q99JG2	G-protein coupled receptor 37-like 1	Gpr37l1	3.43039	0.00124116	-1.02358	+
Q8C561	G-protein coupled receptor-associated protein LMBRD2	Lmbrd2	7.15134	1.41527e-06	-3.2365	+
Q5U4C1	G-protein coupled receptor-associated sorting protein 1	Gprasp1	4.43783	0.000184031	1.65728	+
Q6IR34	G-protein-signaling modulator 1	Gpsm1	6.36181	5.4748e-06	-1.65506	+
Q8VC88	Grancalcin	Gca	5.10148	5.46118e-05	-1.8911	+
Q99MR1	GRB10-interacting GYF protein 1	Gigyf1	2.71939	0.00493249	0.657883	+
Q6Y7W8	GRB10-interacting GYF protein 2	Gigyf2	4.42752	0.000188225	0.958699	+
Q9Z1S8	GRB2-associated-binding protein 2	Gab2	4.09506	0.000345933	1.2053	+
Q8C5Q4	G-rich sequence factor 1	Grsf1	1.74572	0.0331713	-1.37295	+
Q8CHG3	GRIP and coiled-coil domain-containing protein 2	Gcc2	4.46644	0.000174828	2.93645	+
Q60780	Growth arrest-specific protein 7	Gas7	4.99295	6.63044e-05	-0.945749	+
Q60631	Growth factor receptor-bound protein 2	Grb2	4.6087	0.000135145	-0.814911	+
Q99LP6	GrpE protein homolog 1, mitochondrial	Grpel1	3.48762	0.00111423	1.76438	+
Q61411	GTPase HRas	Hras	2.64845	0.00567079	-0.919401	+
Q3V0G7	GTPase-activating Rap/Ran-GAP domain-like protein 3	Garnl3	3.04673	0.00259661	-1.84051	+
P62827	GTP-binding nuclear protein Ran	Ran	3.319	0.00154235	-0.92649	+
P36536	GTP-binding protein SAR1a	Sar1a	8.20125	2.96283e-07	1.14927	+
Q6DFW0	Guanine nucleotide exchange C9orf72 homolog	1 SV	6.48512	4.40283e-06	-2.74517	+
Q8VDV3	Guanine nucleotide exchange factor for Rab-3A	Rab3il1	3.25245	0.00174848	1.28152	+
Q9DC51	Guanine nucleotide-binding protein G(i) subunit alpha	Gnai3	2.57598	0.00650978	-0.7234	+
Q9DAS9	Guanine nucleotide-binding protein G(I)/G(S)/G(O) subunit gamma-12	Gng12	3.62698	0.000844078	-0.871004	+
P63213	Guanine nucleotide-binding protein G(I)/G(S)/G(O) subunit gamma-2	Gng2	3.56812	0.000949372	-1.64259	+
P63216	Guanine nucleotide-binding protein G(I)/G(S)/G(O) subunit gamma-3	Gng3	11.4743	1.80977e-09	-2.64238	+
Q80SZ7	Guanine nucleotide-binding protein G(I)/G(S)/G(O) subunit gamma-5	Gng5	2.86539	0.00371933	-1.63427	+
P62874	Guanine nucleotide-binding protein G(I)/G(S)/G(T) subunit beta-1	Gnb1	4.45048	0.000180151	-0.64108	+
Q8CGK7	Guanine nucleotide-binding protein G(olf) subunit alpha	Gnal	4.20393	0.000281247	-1.77034	+
P21278	Guanine nucleotide-binding protein subunit alpha-11	Gna11	1.62668	0.0422	0.739797	+
P62881	Guanine nucleotide-binding protein subunit beta-5	Gnb5	1.95108	0.0222475	0.667251	+
Q9Z0E6	Guanylate-binding protein 2	Gbp2	4.29586	0.000236754	1.4471	+
Q61418	H(+)/Cl(-) exchange transporter 4	Clcn4	5.80369	1.4691e-05	1.46393	+
Q91WM2	Haloacid dehalogenase-like hydrolase domain-containing 5	Hdhd5	2.01376	0.0196623	1.03416	+
Q8BQM4	HEAT repeat-containing protein 3	Heatr3	2.70826	0.00503185	1.20505	+
Q9CZJ2	Heat shock 70 kDa protein 12B	Hspa12b	2.9566	0.00309478	1.60585	+
Q8BM72	Heat shock 70 kDa protein 13	Hspa13	5.80499	1.4691e-05	2.72166	+
Q61696	Heat shock 70 kDa protein 1A	Hspa1a	4.44548	0.000181643	-0.72331	+
P17156	Heat shock-related 70 kDa protein 2	Hspa2	3.33318	0.00150267	1.23724	+
Q64314	Hematopoietic progenitor cell antigen CD34	Cd34	3.01236	0.00277681	-1.29328	+
P01942	Hemoglobin subunit alpha	Hba	3.26643	0.00170014	-4.3732	+
P02088	Hemoglobin subunit beta-1	Hbb-b1	2.92528	0.00328765	-2.07698	+
Q640R3	Hepatocyte cell adhesion molecule	Hepacam	5.96002	1.09983e-05	1.04205	+
P51859	Hepatoma-derived growth factor	Hdgf	4.97446	6.84087e-05	-0.661059	+
Q9JMG7	Hepatoma-derived growth factor-related protein 3	Hdgfl3	4.28085	0.000242579	-1.07933	+
Q9CX86	Heterogeneous nuclear ribonucleoprotein A0	Hnrnpa0	4.23271	0.000265319	-0.734605	+
Q60668	Heterogeneous nuclear ribonucleoprotein D0	Hnrnpd	5.05399	5.92311e-05	-0.693839	+
O35737	Heterogeneous nuclear ribonucleoprotein H	Hnrnph1	3.44791	0.00119916	-0.666894	+
P70333	Heterogeneous nuclear ribonucleoprotein H2	Hnrnph2	9.58383	3.7306e-08	-0.706845	+
Q00PI9	Heterogeneous nuclear ribonucleoprotein U-like protein 2	Hnrnpul2	5.53907	2.41778e-05	-0.796323	+
Q9Z204	Heterogeneous nuclear ribonucleoproteins C1/C2	Hnrnpc	8.11689	3.36321e-07	-3.00771	+
E9Q4S1	High affinity cAMP-specific and IBMX-insensitive 3',5'-cyclic phosphodiesterase 8B	Pde8b	3.52867	0.00102928	0.805932	+
Q09143	High affinity cationic amino acid transporter 1	Slc7a1	1.88691	0.025161	-0.687468	+
Q8BGY9	High affinity choline transporter 1	Slc5a7	5.28229	3.90591e-05	-2.11555	+
Q9JL35	High mobility group nucleosome-binding domain-containing protein 5	Hmgn5	5.52881	2.46193e-05	3.19027	+
Q9DC33	High mobility group protein 20A	Hmg20a	5.39812	3.1693e-05	0.975789	+
Q8BGZ1	Hippocalcin-like protein 4	Hpcal4	6.08491	8.87823e-06	0.865078	+
Q91VF2	Histamine N-methyltransferase	Hnmt	7.51276	8.42932e-07	-1.20265	+
Q61035	Histidine--tRNA ligase, cytoplasmic	Hars1	4.50383	0.000163919	1.10286	+
Q99KK9	Histidine--tRNA ligase, mitochondrial	Hars2	2.19612	0.0137515	1.63461	+
Q91WA3	Histone deacetylase 11	Hdac11	2.56854	0.00660444	-0.858887	+
Q9Z2V5	Histone deacetylase 6	Hdac6	2.50519	0.0074921	0.898647	+
P10922	Histone H1.0	H1-0	1.78297	0.0307947	-0.586147	+
P15864	Histone H1.2	H1-2	3.94451	0.000463722	-1.62373	+
P43274	Histone H1.4	H1-4	4.89066	8.00835e-05	-1.10083	+
Q64523	Histone H2A type 2-C	H2ac20	7.33076	1.09688e-06	1.80315	+
Q64475	Histone H2B type 1-B	H2bc3	3.17785	0.00202586	1.06678	+
P68433	Histone H3.1	H3c1	2.33343	0.010573	-0.821225	+
P84244	Histone H3.3	H3-3a	3.46961	0.00115012	0.900277	+
Q8CFE2	Histone PARylation factor 1	Hpf1	2.20313	0.01357	1.28746	+
Q9Z2Y3	Homer protein homolog 1	Homer1	4.64135	0.000127363	1.07078	+
P54310	Hormone-sensitive lipase	Lipe	3.80939	0.00059696	1.73799	+
Q8VD75	Huntingtin-interacting protein 1	Hip1	3.84277	0.000561864	1.51205	+
Q9QUP5	Hyaluronan and proteoglycan link protein 1	Hapln1	4.15987	0.000303158	-0.73488	+
Q9ESM3	Hyaluronan and proteoglycan link protein 2	Hapln2	4.34178	0.000218142	-1.17188	+
Q80WM4	Hyaluronan and proteoglycan link protein 4	Hapln4	3.40553	0.0013046	-0.735896	+
Q6P9N1	Hyccin	Fam126a	4.47842	0.000171036	1.30857	+
P38060	Hydroxymethylglutaryl-CoA lyase, mitochondrial	Hmgcl	7.08024	1.58368e-06	1.47294	+
Q2TPA8	Hydroxysteroid dehydrogenase-like protein 2	Hsdl2	4.65064	0.000125	0.958708	+
Q08890	Iduronate 2-sulfatase	Ids	2.12192	0.0158091	1.73767	+
Q60766	Immunity-related GTPase family M protein 1	Irgm1	2.36214	0.00996999	1.06909	+
Q8VIM9	Immunity-related GTPase family Q protein	Irgq	2.97817	0.00297114	0.79424	+
Q5RKR3	Immunoglobulin superfamily containing leucine-rich repeat protein 2	Islr2	2.52954	0.00712875	0.939292	+
Q8R366	Immunoglobulin superfamily member 8	Igsf8	6.66639	3.17354e-06	-0.906307	+
O35344	Importin subunit alpha-4	Kpna3	3.72521	0.000706059	0.644236	+
Q60960	Importin subunit alpha-5	Kpna1	6.26113	6.53983e-06	-0.998779	+
O35345	Importin subunit alpha-7	Kpna6	3.61247	0.000867282	-0.693851	+
P70168	Importin subunit beta-1	Kpnb1	7.81902	5.37341e-07	0.912498	+
Q8K2V6	Importin-11	Ipo11	8.58433	1.7623e-07	2.36305	+
Q8K394	Inactive phospholipase C-like protein 2	Plcl2	6.81862	2.4587e-06	-1.11766	+
Q9WU40	Inner nuclear membrane protein Man1	Lemd3	2.61349	0.00604963	-1.72274	+
O55023	Inositol monophosphatase 1	Impa1	1.92458	0.0234026	0.94256	+
P49442	Inositol polyphosphate 1-phosphatase	Inpp1	2.2916	0.0114389	0.681522	+
Q8R071	Inositol-trisphosphate 3-kinase A	Itpka	5.65661	1.95253e-05	-1.04898	+
Q9JHR7	Insulin-degrading enzyme	Ide	7.00915	1.76334e-06	1.25787	+
Q91VK4	Integral membrane protein 2C	Itm2c	4.18018	0.000292702	0.982514	+
Q7TPD0	Integrator complex subunit 3	Ints3	6.37615	5.34148e-06	1.85514	+
Q8CIM8	Integrator complex subunit 4	Ints4	1.86684	0.0261608	0.627092	+
Q61739	Integrin alpha-6	Itga6	3.1479	0.00214731	1.58623	+
P05555	Integrin alpha-M	Itgam	5.59025	2.19122e-05	3.63531	+
P09055	Integrin beta-1	Itgb1	3.34691	0.00146425	1.06333	+
P11835	Integrin beta-2	Itgb2	7.18983	1.33114e-06	2.96982	+
Q0VBD0	Integrin beta-8	Itgb8	3.23103	0.00182808	1.08641	+
O55222	Integrin-linked protein kinase	Ilk	1.55382	0.0486061	0.60278	+
Q64345	Interferon-induced protein with tetratricopeptide repeats 3	Ifit3	6.22191	7.01029e-06	3.38838	+
Q9WTX2	Interferon-inducible double-stranded RNA-dependent protein kinase activator A	Prkra	3.02215	0.00272347	2.33954	+
P59823	Interleukin-1 receptor accessory protein-like 1	Il1rapl1	6.19879	7.33691e-06	-0.856546	+
Q00560	Interleukin-6 receptor subunit beta	Il6st	3.95773	0.000451854	1.92096	+
Q9JKS5	Intracellular hyaluronan-binding protein 4	Habp4	4.36778	0.000208809	-1.37324	+
Q8BP00	IQ calmodulin-binding motif-containing protein 1	Iqcb1	3.54552	0.000993148	1.85884	+
Q3TES0	IQ motif and SEC7 domain-containing protein 3	Iqsec3	3.85621	0.000546158	0.664566	+
Q9DCB8	Iron-sulfur cluster assembly 2 homolog, mitochondrial	Isca2	3.31149	0.00155738	-0.709981	+
Q8K3A0	Iron-sulfur cluster co-chaperone protein HscB	Hscb	1.89734	0.024627	-0.936954	+
Q9CWD8	Iron-sulfur protein NUBPL	Nubpl	1.70932	0.0356605	0.720442	+
Q91V64	Isochorismatase domain-containing protein 1	Isoc1	4.9517	7.1371e-05	2.25579	+
Q9DCC7	Isochorismatase domain-containing protein 2B	Isoc2b	4.34921	0.000215845	2.60693	+
P60766	Isoform 1 of Cell division control protein 42 homolog	Cdc42	2.76482	0.00452776	0.925127	+
P28740	Isoform 1 of Kinesin-like protein KIF2A	Kif2a	4.26116	0.000251773	-0.89776	+
P04370	Isoform 11 of Myelin basic protein	Mbp	4.61799	0.000132769	-1.50102	+
Q9Z351	Isoform 12 of Potassium voltage-gated channel subfamily KQT member 2	Kcnq2	7.13519	1.44397e-06	1.87552	+
Q61595	Isoform 13 of Kinectin	Ktn1	7.03099	1.69605e-06	1.80395	+
Q80YV4	Isoform 2 of 4'-phosphopantetheine phosphatase	Pank4	1.89278	0.0248549	-0.596297	+
Q8BIZ1	Isoform 2 of Ankyrin repeat and sterile alpha motif domain-containing protein 1B	Anks1b	2.18525	0.014033	1.35754	+
Q9Z2H5	Isoform 2 of Band 4.1-like protein 1	Epb41l1	1.59739	0.0446863	0.820107	+
Q80TJ1	Isoform 2 of Calcium-dependent secretion activator 1	Cadps	8.89316	1.07381e-07	-1.74992	+
Q71M36	Isoform 2 of Chondroitin sulfate proteoglycan 5	Cspg5	6.10559	8.63676e-06	-0.953036	+
Q80YA9	Isoform 2 of Connector enhancer of kinase suppressor of ras 2	Cnksr2	6.3018	6.12488e-06	2.39857	+
Q8C7X2	Isoform 2 of ER membrane protein complex subunit 1	Emc1	6.6058	3.54504e-06	1.00806	+
P03995	Isoform 2 of Glial fibrillary acidic protein	Gfap	13.7104	6.75764e-11	3.55507	+
Q6NZM9	Isoform 2 of Histone deacetylase 4	Hdac4	2.19204	0.0138416	1.35967	+
Q9D358	Isoform 2 of Low molecular weight phosphotyrosine protein phosphatase	Acp1	4.9231	7.5697e-05	-2.07133	+
Q6PCP5	Isoform 2 of Mitochondrial fission factor	Mff	2.70192	0.00509425	1.6134	+
Q9DB41	Isoform 2 of Mitochondrial glutamate carrier 2	Slc25a18	3.27082	0.0016889	0.665101	+
P70255	Isoform 2 of Nuclear factor 1 C-type	Nfic	6.4568	4.61726e-06	1.00503	+
Q9Z0P4	Isoform 2 of Paralemmin-1	Palm	3.1053	0.00232838	1.24348	+
P15388	Isoform 2 of Potassium voltage-gated channel subfamily C member 1	Kcnc1	3.47622	0.00113528	2.11043	+
Q8R092	Isoform 2 of Protein C1orf43 homolog		6.80125	2.54052e-06	2.14031	+
Q3TY60	Isoform 2 of Protein FAM131B	Fam131b	2.60292	0.00616485	1.55226	+
Q9EQU5	Isoform 2 of Protein SET	Set	4.98503	6.70423e-05	-0.717679	+
P16546	Isoform 2 of Spectrin alpha chain, non-erythrocytic 1	Sptan1	6.86857	2.27272e-06	-1.34242	+
Q8BGN8	Isoform 2 of Synaptoporin	Synpr	2.44131	0.00849128	-0.639344	+
Q8BFY9	Isoform 2 of Transportin-1	Tnpo1	2.30015	0.0112623	-0.587063	+
P32883	Isoform 2B of GTPase KRas	Kras	3.64167	0.000821191	-0.618916	+
Q8C0J2	Isoform 3 of Autophagy-related protein 16-1	Atg16l1	1.75181	0.0328394	-0.684354	+
Q8CFI0	Isoform 3 of E3 ubiquitin-protein ligase NEDD4-like	Nedd4l	4.63114	0.00012928	-1.11779	+
A2APV2	Isoform 3 of Formin-like protein 2	Fmnl2	2.40293	0.00918953	0.612683	+
Q9ES97	Isoform 3 of Reticulon-3	Rtn3	1.70852	0.0356969	0.988581	+
Q9R0N7	Isoform 3 of Synaptotagmin-7	Syt7	5.31134	3.70822e-05	-0.817629	+
Q5DQR4	Isoform 3 of Syntaxin-binding protein 5-like	Stxbp5l	2.41417	0.00897779	1.22076	+
Q60597	Isoform 4 of 2-oxoglutarate dehydrogenase, mitochondrial	Ogdh	6.71345	2.91385e-06	-3.00187	+
Q8R5M8	Isoform 4 of Cell adhesion molecule 1	Cadm1	4.46032	0.000176909	-0.82941	+
P27546	Isoform 4 of Microtubule-associated protein 4	Map4	3.12394	0.00225121	-0.594676	+
P04370	Isoform 4 of Myelin basic protein	Mbp	2.80602	0.0041688	-0.936025	+
Q61595	Isoform 5 of Kinectin	Ktn1	6.6444	3.2931e-06	0.67957	+
Q6ZWR6	Isoform 5 of Nesprin-1	Syne1	2.31446	0.0109678	1.23901	+
Q7M6Y3	Isoform 5 of Phosphatidylinositol-binding clathrin assembly protein	Picalm	4.38357	0.00020332	0.596303	+
Q8CE90	Isoform 6 of Dual specificity mitogen-activated protein kinase kinase 7	Map2k7	3.10839	0.00231643	-1.60986	+
Q99NE5	Isoform 7 of Regulating synaptic membrane exocytosis protein 1	Rims1	2.60118	0.00618255	-0.698366	+
P18872	Isoform Alpha-2 of Guanine nucleotide-binding protein G(o) subunit alpha	Gnao1	4.34435	0.000217352	0.663211	+
Q99P72	Isoform B of Reticulon-4	Rtn4	2.53722	0.00702619	1.88706	+
Q99P72	Isoform C of Reticulon-4	Rtn4	3.0608	0.00253324	-1.52927	+
Q9Z204	Isoform C1 of Heterogeneous nuclear ribonucleoproteins C1/C2	Hnrnpc	5.60555	2.14178e-05	0.73633	+
Q60900	Isoform HuC-S of ELAV-like protein 3	Elavl3	3.66055	0.000797	-1.22308	+
Q64514	Isoform Short of Tripeptidyl-peptidase 2	Tpp2	7.46877	9.06286e-07	-0.851662	+
Q9CX00	IST1 homolog	Ist1	4.91282	7.7042e-05	0.700126	+
Q8BVL9	Janus kinase and microtubule-interacting protein 1	Jakmip1	1.97534	0.0212155	0.697014	+
Q02257	Junction plakoglobin	Jup	1.93021	0.0231798	-0.880413	+
Q9D8B7	Junctional adhesion molecule C	Jam3	1.72992	0.0342011	-1.0867	+
Q9ET80	Junctophilin-1	Jph1	2.10731	0.0162897	-1.95874	+
Q8K0T4	Katanin p60 ATPase-containing subunit A-like 1	Katnal1	2.95471	0.00310641	-0.583341	+
Q69ZS8	Kazrin	Kazn	5.89912	1.23002e-05	0.980767	+
Q99JN2	Kelch-like protein 22	Klhl22	1.766	0.0319403	1.06571	+
Q6ZPT1	Kelch-like protein 9	Klhl9	4.71016	0.000112149	3.00751	+
P02535	Keratin, type I cytoskeletal 10	Krt10	2.03592	0.0188534	-1.2122	+
Q6IFX2	Keratin, type I cytoskeletal 42	Krt42	2.28552	0.0115897	-1.01448	+
Q922U2	Keratin, type II cytoskeletal 5	Krt5	1.69521	0.0366608	0.835508	+
Q6NXH9	Keratin, type II cytoskeletal 73	Krt73	3.48966	0.00111238	-1.4367	+
Q8CCX5	Keratin-like protein KRT222	Krt222	3.65468	0.000806547	1.36043	+
Q8VCX6	KICSTOR complex protein kaptin	Kptn	2.84251	0.0038994	0.933872	+
A2A9C3	KICSTOR complex protein SZT2	Szt2	3.06214	0.00252865	1.03481	+
Q0KK55	Kinase non-catalytic C-lobe domain-containing protein 1	Kndc1	5.71463	1.74938e-05	2.56337	+
P33175	Kinesin heavy chain isoform 5A	Kif5a	1.57688	0.0465141	0.900814	+
P28738	Kinesin heavy chain isoform 5C	Kif5c	5.41024	3.09835e-05	0.961543	+
O88447	Kinesin light chain 1	Klc1	3.38512	0.00135653	0.596185	+
O88448	Kinesin light chain 2	Klc2	5.30918	3.71425e-05	-1.15566	+
Q61768	Kinesin-1 heavy chain	Kif5b	2.71638	0.00495471	0.628073	+
Q61771	Kinesin-like protein KIF3B	Kif3b	2.45416	0.00830479	0.662465	+
O08672	Kinesin-like protein KIFC2	Kifc2	2.37428	0.00973137	1.56924	+
Q6P9J5	KN motif and ankyrin repeat domain-containing protein 4	Kank4	5.98441	1.05848e-05	2.36273	+
Q6PHZ8	Kv channel-interacting protein 4	Kcnip4	4.38142	0.00020409	-1.43734	+
Q8BTY1	Kynurenine--oxoglutarate transaminase 1	Kyat1	6.46757	4.53059e-06	-1.13102	+
Q9CPU0	Lactoylglutathione lyase	Glo1	1.59719	0.0446891	-0.77728	+
P14733	Lamin-B1	Lmnb1	4.31823	0.000227689	-0.637338	+
Q60675	Laminin subunit alpha-2	Lama2	6.34123	5.64639e-06	2.18191	+
P02468	Laminin subunit gamma-1	Lamc1	2.39788	0.009278	1.58416	+
Q9JJK2	LanC-like protein 2	Lancl2	7.58482	7.70855e-07	-0.8075	+
Q8K0C4	Lanosterol 14-alpha demethylase	Cyp51a1	3.45705	0.00117768	1.45848	+
Q6A0A2	La-related protein 4B	Larp4b	3.85104	0.000551739	1.89241	+
Q9QXW9	Large neutral amino acids transporter small subunit 2	Slc7a8	5.69928	1.79791e-05	-1.28343	+
Q8CGA3	Large neutral amino acids transporter small subunit 4	Slc43a2	2.6821	0.00530129	2.54333	+
Q80U56	Late secretory pathway protein AVL9 homolog	Avl9	3.40524	0.0013046	0.939261	+
P70202	Latexin	Lxn	4.29305	0.000238043	2.59677	+
O89017	Legumain	Lgmn	3.85235	0.000550558	1.6244	+
Q924L1	LETM1 domain-containing protein 1	Letmd1	3.44485	0.00120565	-0.593935	+
P60853	Leucine zipper putative tumor suppressor 1	Lzts1	2.39008	0.00942691	1.52181	+
Q8BXA0	Leucine-rich repeat and fibronectin type-III domain-containing protein 5	Lrfn5	1.90422	0.0243132	-1.24912	+
Q3URE9	Leucine-rich repeat and immunoglobulin-like domain-containing nogo receptor-interacting protein 2	Lingo2	3.16067	0.00209503	1.6936	+
Q8K4Z0	Leucine-rich repeat LGI family member 2	Lgi2	4.3969	0.000198391	-1.08774	+
Q8K1S1	Leucine-rich repeat LGI family member 4	Lgi4	3.53909	0.00100642	1.77768	+
Q5S006	Leucine-rich repeat serine/threonine-protein kinase 2	Lrrk2	2.92683	0.00327996	0.967609	+
Q8BGA3	Leucine-rich repeat transmembrane neuronal protein 2	Lrrtm2	2.68236	0.00530129	1.81024	+
Q9CRC8	Leucine-rich repeat-containing protein 40	Lrrc40	5.58988	2.19122e-05	1.16399	+
Q3UGP9	Leucine-rich repeat-containing protein 58	Lrrc58	4.6888	0.00011618	1.94644	+
Q7TSF4	Leucine-rich repeat-containing protein 75A	Lrrc75a	2.55513	0.0067749	1.01559	+
P70193	Leucine-rich repeats and immunoglobulin-like domains protein 1	Lrig1	2.09878	0.0165593	1.53796	+
P42703	Leukemia inhibitory factor receptor	Lifr	6.38569	5.25493e-06	1.49056	+
Q9D154	Leukocyte elastase inhibitor A	Serpinb1a	3.49885	0.00109156	-0.698955	+
Q61735	Leukocyte surface antigen CD47	Cd47	4.1277	0.000324992	1.21191	+
Q99N69	Leupaxin	Lpxn	2.14811	0.0150434	1.20466	+
Q7TMC8	L-fucose kinase	Fcsk	4.6822	0.000117734	1.15291	+
Q3UH68	LIM and calponin homology domains-containing protein 1	Limch1	6.03075	9.73298e-06	1.61835	+
Q99JW4	LIM and senescent cell antigen-like-containing domain protein 1	Lims1	3.75147	0.000672265	1.30467	+
Q9DC07	LIM zinc-binding domain-containing Nebulette	Nebl	4.91602	7.67267e-05	-1.02411	+
Q8BLK3	Limbic system-associated membrane protein	Lsamp	4.58424	0.000140761	-0.663075	+
Q3U3R4	Lipase maturation factor 1	Lmf1	7.0443	1.66435e-06	1.88277	+
P53395	Lipoamide acyltransferase component of branched-chain alpha-keto acid dehydrogenase complex, mitochondrial	Dbt	2.87306	0.00366301	0.616216	+
Q8BSS9	Liprin-alpha-2	Ppfia2	5.83358	1.39437e-05	1.06608	+
P60469	Liprin-alpha-3	Ppfia3	2.89107	0.00353771	0.599671	+
P06151	L-lactate dehydrogenase A chain	Ldha	5.73902	1.66381e-05	0.871472	+
P16125	L-lactate dehydrogenase B chain	Ldhb	5.9575	1.10379e-05	1.15112	+
Q9DBN5	Lon protease homolog 2,roxisomal	Lonp2	4.16553	0.000301568	2.04166	+
P51174	Long-chain specific acyl-CoA dehydrogenase, mitochondrial	Acadl	8.43881	2.08953e-07	-1.12304	+
P41216	Long-chain-fatty-acid--CoA ligase 1	Acsl1	3.80489	0.000601135	0.581049	+
Q9QUJ7	Long-chain-fatty-acid--CoA ligase 4	Acsl4	5.155	4.96453e-05	-1.05363	+
Q9JI18	Low-density lipoprotein receptor-related protein 1B	Lrp1b	1.63962	0.0410906	1.28998	+
Q9ERE7	LRP chaperone MESD	Mesd	4.87158	8.30252e-05	1.75213	+
Q5SUF2	Luc7-like protein 3	Luc7l3	3.26814	0.00169463	2.55622	+
P05533	Lymphocyte antigen 6A-2/6E-1	Ly6a	3.815	0.000592825	0.762251	+
Q9WUC3	Lymphocyte antigen 6H	Ly6h	5.56295	2.31e-05	2.40632	+
Q6ZQ88	Lysine-specific histone demethylase 1A	Kdm1a	3.64954	0.000810943	1.17219	+
Q99MN1	Lysine--tRNA ligase	Kars1	3.01754	0.00274905	0.806234	+
Q9D0E3	LysM and putativeptidoglycan-binding domain-containing protein 1	Lysmd1	2.72229	0.00490516	1.09297	+
Q3UN02	Lysocardiolipin acyltransferase 1	Lclat1	4.7748	9.96763e-05	-2.26744	+
Q8CHK3	Lysophospholipid acyltransferase 7	Mboat7	3.63743	0.000826608	1.23863	+
P24638	Lysosomal acid phosphatase	Acp2	1.682	0.0376436	0.816117	+
Q8K0B2	Lysosomal cobalamin transport escort protein LMBD1	Lmbrd1	2.82687	0.00400634	1.96462	+
Q7TMR0	Lysosomal Pro-X carboxypeptidase	Prcp	2.05593	0.0180941	0.984248	+
P97412	Lysosomal-trafficking regulator	Lyst	4.28515	0.000241269	2.39078	+
P17047	Lysosome-associated membrane glycoprotein 2	Lamp2	2.72359	0.00489337	3.03207	+
Q9DAR7	m7GpppX diphosphatase	Dcps	2.90963	0.00339583	0.775459	+
P09581	Macrophage colony-stimulating factor 1 receptor	Csf1r	3.69394	0.00074825	1.98921	+
P34884	Macrophage migration inhibitory factor	Mif	2.1605	0.0146616	0.918421	+
P24452	Macrophage-capping protein	Capg	6.49652	4.36099e-06	1.98841	+
Q9D967	Magnesium-dependent phosphatase 1	Mdp1	6.75697	2.70341e-06	0.788388	+
O88910	MAGUK p55 subfamily member 3	Mpp3	2.82679	0.00400634	-0.603218	+
Q6PDC8	Major facilitator superfamily domain-containing protein 4A	Mfsd4a	4.72304	0.000110131	1.4684	+
Q8CBH5	Major facilitator superfamily domain-containing protein 6	Mfsd6	1.92604	0.0233575	0.859778	+
P04925	Major prion protein	Prnp	4.5797	0.0001419	-2.29842	+
Q9EQK5	Major vault protein	Mvp	1.67601	0.0380884	1.59814	+
P14152	Malate dehydrogenase, cytoplasmic	Mdh1	5.13243	5.17856e-05	-0.804066	+
Q9WVL0	Maleylacetoacetate isomerase	Gstz1	2.35664	0.0100785	0.600657	+
Q99J39	Malonyl-CoA decarboxylase, mitochondrial	Mlycd	8.79962	1.21902e-07	2.20264	+
Q8BTZ7	Mannose-1-phosphate guanyltransferase beta	Gmppb	4.25026	0.000256609	-0.602414	+
Q9R0Q9	Mannose-P-dolichol utilization defect 1 protein	Mpdu1	1.73728	0.0337009	0.839267	+
Q80UM7	Mannosyl-oligosaccharide glucosidase	Mogs	5.49659	2.6179e-05	1.01927	+
Q8CIP4	MAP/microtubule affinity-regulating kinase 4	Mark4	1.78611	0.0306573	-0.773574	+
A2AJI0	MAP7 domain-containing protein 1	Map7d1	1.72516	0.0344664	0.655256	+
A2AG50	MAP7 domain-containing protein 2	Map7d2	3.25301	0.00174848	1.2761	+
Q9CQC8	Maspardin	Spg21	2.47229	0.0080054	0.634344	+
P05532	Mast/stem cell growth factor receptor Kit	Kit	4.3546	0.000214555	2.31593	+
Q8K310	Matrin-3	Matr3	7.34131	1.08748e-06	0.833552	+
Q9R0S3	Matrix metalloproteinase-17	Mmp17	2.11361	0.0160773	-1.54407	+
Q91ZV0	Melanoma inhibitory activity protein 2	Mia2	2.58482	0.00640629	1.59082	+
Q80UU9	Membrane-associated progesterone receptor component 2	Pgrmc2	2.48257	0.00783877	-0.847512	+
Q07646	Mesoderm-specific transcript protein	Mest	5.62404	2.06824e-05	1.28547	+
Q8BL86	Metallo-beta-lactamase domain-containing protein 2	Mblac2	7.1687	1.37895e-06	-0.836067	+
Q8K4B0	Metastasis-associated protein MTA1	Mta1	3.96378	0.000447222	-0.666399	+
P47802	Metaxin-1	Mtx1	5.2391	4.21685e-05	3.00551	+
O88441	Metaxin-2	Mtx2	4.78624	9.75957e-05	1.30578	+
O08663	Methionine aminopeptidase 2	Metap2	7.39504	1.01431e-06	2.84952	+
Q499X9	Methionine--tRNA ligase, mitochondrial	Mars2	2.1642	0.0145575	1.42182	+
Q9Z2D8	Methyl-CpG-binding domain protein 3	Mbd3	7.5252	8.35163e-07	2.62362	+
Q9D1I5	Methylmalonyl-CoA epimerase, mitochondrial	Mcee	2.43432	0.00861495	0.898857	+
Q99J09	Methylosome protein 50	Wdr77	3.65265	0.000808202	-0.993335	+
Q9R008	Mevalonate kinase	Mvk	4.08843	0.000350259	2.87195	+
Q7TNS2	MICOS complex subunit Mic10	Micos10	1.82227	0.0285753	0.91067	+
Q9CRB9	MICOS complex subunit Mic19	Chchd3	4.34093	0.000218142	-0.65303	+
Q78IK4	MICOS complex subunit Mic27	Apool	4.77507	9.96763e-05	1.44661	+
Q3UHU5	Microtubule cross-linking factor 1	Mtcl1	4.87855	8.19264e-05	2.56427	+
Q3UTZ3	Microtubule-associated protein 11	MAP11	3.9486	0.000460618	0.977207	+
P20357	Microtubule-associated protein 2	Map2	8.32161	2.42931e-07	-0.583627	+
Q7TSJ2	Microtubule-associated protein 6	Map6	3.55278	0.000978954	-0.640676	+
Q6PER3	Microtubule-associated protein RP/EB family member 3	Mapre3	3.93429	0.000471793	0.803695	+
P10637	Microtubule-associated protein tau	Mapt	4.57448	0.000143277	-0.821651	+
Q9R1L5	Microtubule-associated serine/threonine-protein kinase 1	Mast1	1.99777	0.0203092	-0.69048	+
Q3U214	Microtubule-associated serine/threonine-protein kinase 3	Mast3	4.62354	0.00013124	-1.04165	+
Q9CQ20	Mid1-interacting protein 1	Mid1ip1	2.56495	0.00663771	1.75692	+
Q9JM52	Misshapen-like kinase 1	Mink1	5.00369	6.49665e-05	-1.1579	+
Q8VCF0	Mitochondrial antiviral-signaling protein	Mavs	4.50491	0.000163709	2.08349	+
Q9Z2Z6	Mitochondrial carnitine/acylcarnitine carrier protein	Slc25a20	5.82728	1.40607e-05	-1.60558	+
Q791T5	Mitochondrial carrier homolog 1	Mtch1	4.70017	0.000113749	1.03522	+
Q8R0Y8	Mitochondrial coenzyme A transporter SLC25A42	Slc25a42	7.29758	1.14255e-06	1.87542	+
Q9QZD8	Mitochondrial dicarboxylate carrier	Slc25a10	8.395	2.19992e-07	2.00677	+
Q8BGV8	Mitochondrial dynamics protein MID51	Mief1	3.70411	0.000733853	1.60383	+
Q9CQ92	Mitochondrial fission 1 protein	Fis1	5.96637	1.09097e-05	1.9991	+
Q6PCP5	Mitochondrial fission factor	Mff	13.0305	1.4089e-10	1.72869	+
Q8BMG8	Mitochondrial folate transporter/carrier	Slc25a32	4.27111	0.000246818	1.47019	+
P62075	Mitochondrial import inner membrane translocase subunit Tim13	Timm13	3.04927	0.00258578	1.89074	+
Q9CQV1	Mitochondrial import inner membrane translocase subunit TIM16	Pam16	11.9811	9.47093e-10	4.97096	+
Q9WTQ8	Mitochondrial import inner membrane translocase subunit Tim23	Timm23	5.52612	2.47269e-05	-1.65369	+
Q9D880	Mitochondrial import inner membrane translocase subunit TIM50	Timm50	5.07937	5.64919e-05	-0.614214	+
Q9WV98	Mitochondrial import inner membrane translocase subunit Tim9	Timm9	6.40724	5.05745e-06	-1.69177	+
Q9CPQ3	Mitochondrial import receptor subunit TOM22 homolog	Tomm22	5.58519	2.21088e-05	-1.01341	+
Q9CYG7	Mitochondrial import receptor subunit TOM34	Tomm34	3.27959	0.00165973	0.933693	+
Q9CZR3	Mitochondrial import receptor subunit TOM40B	Tomm40l	4.20327	0.0002814	-1.12549	+
Q9D173	Mitochondrial import receptor subunit TOM7 homolog	Tomm7	9.61998	3.62557e-08	-1.48131	+
Q9WVD5	Mitochondrial ornithine transporter 1	Slc25a15	3.12129	0.00226199	1.48783	+
Q9CXJ4	Mitochondrial potassium channel ATP-binding subunit	Abcb8	2.80752	0.00416176	0.847892	+
Q9CQF4	Mitochondrial transcription rescue factor 1	Mtres1	6.67377	3.14043e-06	2.54144	+
Q811U4	Mitofusin-1	Mfn1	3.09562	0.00237464	2.04201	+
Q61831	Mitogen-activated protein kinase 10	Mapk10	5.47412	2.73216e-05	0.824682	+
Q9WUI1	Mitogen-activated protein kinase 11	Mapk11	6.86657	2.27481e-06	2.21711	+
P47811	Mitogen-activated protein kinase 14	Mapk14	1.54929	0.0490029	0.821012	+
Q63844	Mitogen-activated protein kinase 3	Mapk3	3.81208	0.000594278	1.18025	+
A2AQW0	Mitogen-activated protein kinase kinase kinase 15	Map3k15	2.29613	0.0113501	-1.43025	+
Q61161	Mitogen-activated protein kinase kinase kinase kinase 2	Map4k2	3.39115	0.00134172	0.830586	+
Q9D071	MMS19 nucleotide excision repair protein homolog	Mms19	6.97266	1.86432e-06	1.75938	+
Q6PEB6	MOB-like protein phocein	Mob4	6.50587	4.31214e-06	-1.76228	+
P26041	Moesin	Msn	6.08969	8.81624e-06	2.24231	+
P10810	Monocyte differentiation antigen CD14	Cd14	4.16159	0.000302549	2.526	+
O35678	Monoglyceride lipase	Mgll	8.32357	2.42931e-07	0.808169	+
Q99MS3	Mpv17-like protein	Mpv17l	7.28676	1.15269e-06	-2.80084	+
Q8K0P3	MTOR-associated protein MEAK7	Meak7	1.92595	0.0233575	1.48124	+
Q9Z2L6	Multiple inositol polyphosphate phosphatase 1	Minpp1	1.85253	0.0269341	1.35059	+
Q8VBX6	Multiple PDZ domain protein	Mpdz	2.74061	0.00474324	1.664	+
Q7TPV4	Myb-binding protein 1A	Mybbp1a	4.47516	0.000171933	1.29531	+
Q6PE15	Mycophenolic acid acyl-glucuronide esterase, mitochondrial	Abhd10	3.38804	0.00134926	0.985703	+
P04370	Myelin basic protein	Mbp	6.78107	2.6063e-06	-1.35541	+
Q8C854	Myelin expression factor 2	Myef2	8.28889	2.56185e-07	-0.90539	+
P60202	Myelin proteolipid protein	Plp1	6.77227	2.65029e-06	-1.72548	+
Q9D2P8	Myelin-associated oligodendrocyte basic protein	Mobp	3.79931	0.000607883	-0.86024	+
Q61885	Myelin-oligodendrocyte glycoprotein	Mog	1.55155	0.048798	0.801091	+
Q99KX1	Myeloid leukemia factor 2	Mlf2	8.23832	2.78636e-07	-1.41	+
O35682	Myeloid-associated differentiation marker	Myadm	2.23505	0.0127919	1.29041	+
P59759	Myocardin-related transcription factor B	Mrtfb	2.38484	0.00952185	-0.643474	+
Q8CFN5	Myocyte-specific enhancer factor 2C	Mef2c	1.64506	0.0406756	1.44207	+
Q8CI43	Myosin light chain 6B	Myl6b	3.94155	0.000466053	2.19559	+
Q60605	Myosin light polypeptide 6	Myl6	7.60268	7.63917e-07	1.93461	+
P97434	Myosin phosphatase Rho-interacting protein	Mprip	3.44358	0.00120761	2.11533	+
O08638	Myosin-11	Myh11	3.63325	0.000833295	1.27196	+
Q9Z2C5	Myotubularin	Mtm1	6.17908	7.61917e-06	1.75912	+
Q80TA6	Myotubularin-related protein 12	Mtmr12	1.74731	0.0330861	1.63352	+
Q8K296	Myotubularin-related protein 3	Mtmr3	2.68192	0.00530129	0.987313	+
P70441	Na(+)/H(+) exchange regulatory cofactor NHE-RF1	Slc9a3r1	2.72156	0.00491071	-1.06305	+
Q68FH4	N-acetylgalactosamine kinase	Galk2	1.61001	0.0435931	1.20646	+
Q571E4	N-acetylgalactosamine-6-sulfatase	Galns	1.6559	0.0397518	2.37163	+
Q8JZV7	N-acetylglucosamine-6-phosphate deacetylase	Amdhd2	2.75259	0.00463281	1.21155	+
Q8BFR4	N-acetylglucosamine-6-sulfatase	Gns	2.3601	0.0100087	1.1521	+
Q9DCJ9	N-acetylneuraminate lyase	Npl	2.7362	0.00478062	2.00091	+
Q6P5U7	NACHT and WD repeat domain-containing protein 2	Nwd2	2.67465	0.0053848	1.01751	+
P82343	N-acylglucosamine 2-epimerase	Renbp	3.25394	0.00174612	1.9588	+
Q9CPT3	N-acylneuraminate-9-phosphatase	Nanp	2.3085	0.0110863	1.26024	+
Q8C5H8	NAD kinase 2, mitochondrial	Nadk2	8.84977	1.14424e-07	1.94292	+
Q6PDS3	NAD(+) hydrolase SARM1	Sarm1	5.25851	4.07194e-05	1.08832	+
Q61941	NAD(P) transhydrogenase, mitochondrial	Nnt	2.06135	0.0178859	0.898503	+
Q8K4Z3	NAD(P)H-hydrate epimerase	Naxe	6.7652	2.67543e-06	-1.08028	+
Q8K2C6	NAD-dependent protein deacylase sirtuin-5, mitochondrial	Sirt5	2.80907	0.00415184	1.62639	+
Q59J78	NADH dehydrogenase [ubiquinone] 1 alpha subcomplex assembly factor 2	Ndufaf2	8.12012	3.36321e-07	-0.93433	+
Q9D1H6	NADH dehydrogenase [ubiquinone] 1 alpha subcomplex assembly factor 4	Ndufaf4	2.72497	0.00488336	0.849596	+
Q99LC3	NADH dehydrogenase [ubiquinone] 1 alpha subcomplex subunit 10, mitochondrial	Ndufa10	5.10084	5.46118e-05	0.799847	+
Q9D8B4	NADH dehydrogenase [ubiquinone] 1 alpha subcomplex subunit 11	Ndufa11	7.24646	1.21389e-06	-0.628367	+
Q9CQ91	NADH dehydrogenase [ubiquinone] 1 alpha subcomplex subunit 3	Ndufa3	2.50849	0.0074393	-1.00019	+
Q9DCJ5	NADH dehydrogenase [ubiquinone] 1 alpha subcomplex subunit 8	Ndufa8	3.3844	0.0013569	1.5217	+
Q9DC69	NADH dehydrogenase [ubiquinone] 1 alpha subcomplex subunit 9, mitochondrial	Ndufa9	7.58171	7.71345e-07	0.75141	+
O09111	NADH dehydrogenase [ubiquinone] 1 beta subcomplex subunit 11, mitochondrial	Ndufb11	8.07621	3.62311e-07	-1.73741	+
Q9CQC7	NADH dehydrogenase [ubiquinone] 1 beta subcomplex subunit 4	Ndufb4	6.84033	2.39875e-06	-1.46258	+
Q9CQH3	NADH dehydrogenase [ubiquinone] 1 beta subcomplex subunit 5, mitochondrial	Ndufb5	2.62754	0.00589261	1.33634	+
Q3UIU2	NADH dehydrogenase [ubiquinone] 1 beta subcomplex subunit 6	Ndufb6	4.8109	9.26954e-05	-0.904646	+
Q9D6J5	NADH dehydrogenase [ubiquinone] 1 beta subcomplex subunit 8, mitochondrial	Ndufb8	11.4446	1.80977e-09	-2.09214	+
Q9CQJ8	NADH dehydrogenase [ubiquinone] 1 beta subcomplex subunit 9	Ndufb9	4.44544	0.000181643	-0.721678	+
Q9CQ54	NADH dehydrogenase [ubiquinone] 1 subunit C2	Ndufc2	2.98205	0.00295146	1.14813	+
Q91WD5	NADH dehydrogenase [ubiquinone] iron-sulfur protein 2, mitochondrial	Ndufs2	7.60025	7.63917e-07	-0.631328	+
P52503	NADH dehydrogenase [ubiquinone] iron-sulfur protein 6, mitochondrial	Ndufs6	2.18288	0.0140744	-1.12748	+
Q9DCN2	NADH-cytochrome b5 reductase 3	Cyb5r3	3.73651	0.000690211	0.692291	+
P03893	NADH-ubiquinone oxidoreductase chain 2	Mtnd2	1.56952	0.0471597	-0.719767	+
P03899	NADH-ubiquinone oxidoreductase chain 3	Mtnd3	6.49445	4.36099e-06	-1.17771	+
P03921	NADH-ubiquinone oxidoreductase chain 5	Mtnd5	6.83375	2.41771e-06	0.95858	+
Q80UM3	N-alpha-acetyltransferase 15, NatA auxiliary subunit	Naa15	3.93007	0.000475124	-1.94377	+
Q8BWZ3	N-alpha-acetyltransferase 25, NatB auxiliary subunit	Naa25	2.93448	0.00323255	0.972343	+
Q91V57	N-chimaerin	Chn1	1.64382	0.0407667	-0.717467	+
Q8K1X4	Nck-associated protein 1-like	Nckap1l	4.37214	0.00020739	2.4565	+
Q9JKF6	Nectin-1	Nectin1	6.637	3.33079e-06	-1.06812	+
Q9JLB9	Nectin-3	Nectin3	4.2757	0.00024497	-0.985829	+
Q9DBH0	NEDD4-like E3 ubiquitin-protein ligase WWP2	Wwp2	5.39611	3.17293e-05	0.974594	+
Q9CY34	NEDD8-conjugating enzyme UBE2F	Ube2f	3.1228	0.00225561	1.38521	+
Q9CQ45	Neudesin	Nenf	2.72632	0.00487376	-0.93455	+
P13595	Neural cell adhesion molecule 1	Ncam1	7.13028	1.45011e-06	-0.781958	+
O35136	Neural cell adhesion molecule 2	Ncam2	5.5629	2.31e-05	-0.654849	+
Q91YD9	Neural Wiskott-Aldrich syndrome protein	Wasl	4.46056	0.000176909	0.631281	+
E9Q7X7	Neurexin-2	Nrxn2	6.43377	4.8291e-06	1.57164	+
Q8CFV4	Neuritin	Nrn1	3.64627	0.000815117	-1.75359	+
P21661	Neuroendocrine convertase 2	Pcsk2	2.92006	0.00331934	1.71759	+
P60761	Neurogranin	Nrgn	2.76701	0.00450757	-0.851627	+
B0F2B4	Neuroligin 4-like	Nlgn4l	2.68611	0.00526794	-0.839236	+
Q91YP2	Neurolysin, mitochondrial	Nln	4.34112	0.000218142	0.79555	+
P06837	Neuromodulin	Gap43	7.27297	1.16446e-06	-1.10738	+
Q8CH77	Neuron navigator 1	Nav1	3.03601	0.00265472	1.18469	+
P35803	Neuronal membrane glycoprotein M6-b	Gpm6b	5.12809	5.21775e-05	-2.10885	+
Q8BM65	Neuronal tyrosine-phosphorylated phosphoinositide-3-kinase adapter 2	Nyap2	5.67815	1.87675e-05	1.51836	+
P47759	Neuronal vesicle trafficking-associated protein 2	Nsg2	3.03429	0.00266357	2.7238	+
Q04573	Neuropeptide Y receptor type 1	Npy1r	3.24312	0.00178276	1.63546	+
P97300	Neuroplastin	Nptn	3.7058	0.000733482	-0.581944	+
Q0VGU4	Neurosecretory protein VGF	Vgf	5.34906	3.46953e-05	1.49449	+
Q99PJ0	Neurotrimin	Ntm	11.337	2.08684e-09	-1.69659	+
O35874	Neutral amino acid transporter A	Slc1a4	6.84249	2.39565e-06	1.23322	+
Q8R151	NFX1-type zinc finger-containing protein 1	Znfx1	2.92866	0.00326818	1.13017	+
Q8BZW8	NHL repeat-containing protein 2	Nhlrc2	6.92492	2.04156e-06	1.83163	+
P57716	Nicastrin	Ncstn	4.55998	0.000147092	2.20931	+
Q99KQ4	Nicotinamide phosphoribosyltransferase	Nampt	3.86339	0.000538133	0.79587	+
Q8BNJ3	Nicotinamide/nicotinic acid mononucleotide adenylyltransferase 2	Nmnat2	4.47627	0.000171689	1.59944	+
Q8CC86	Nicotinate phosphoribosyltransferase	Naprt	3.60554	0.000878477	0.848697	+
Q9EQ80	NIF3-like protein 1	Nif3l1	2.53698	0.00702638	1.12253	+
Q80TM9	Nischarin	Nisch	10.3851	1.16751e-08	1.4545	+
Q8K2T1	NmrA-like family domain-containing protein 1	Nmral1	3.27117	0.00168871	-0.774778	+
O35710	Nocturnin	Noct	2.58534	0.00640214	2.12249	+
Q8BM13	Noelin-2	Olfm2	4.20815	0.000279082	2.37264	+
P63056	Noelin-3	Olfm3	7.49893	8.5689e-07	1.81454	+
Q69ZF3	Non-lysosomal glucosylceramidase	Gba2	1.87601	0.0257451	-2.10828	+
Q99K48	Non-POU domain-containing octamer-binding protein	Nono	2.87485	0.00365231	-0.591446	+
P32020	Non-specific lipid-transfer protein	Scp2	4.70191	0.000113437	0.982889	+
Q3UYV9	Nuclear cap-binding protein subunit 1	Ncbp1	2.52267	0.00722713	1.3033	+
Q9WV30	Nuclear factor of activated T-cells 5	Nfat5	4.86194	8.41994e-05	1.91603	+
Q5F2E7	Nuclear fragile X mental retardation-interacting protein 2	Nufip2	7.27021	1.16446e-06	-2.24177	+
E9Q7G0	Nuclear mitotic apparatus protein 1	Numa1	8.43912	2.08953e-07	2.69918	+
Q8BH74	Nuclear pore complex protein Nup107	Nup107	1.76315	0.0321371	1.55428	+
Q8R0G9	Nuclear pore complex protein Nup133	Nup133	2.65348	0.00561592	1.03698	+
Q99P88	Nuclear pore complex protein Nup155	Nup155	1.54123	0.0497354	0.94772	+
Q9Z0W3	Nuclear pore complex protein Nup160	Nup160	5.62656	2.06824e-05	2.74254	+
Q80U93	Nuclear pore complex protein Nup214	Nup214	4.63499	0.000128416	1.14638	+
Q8BJ71	Nuclear pore complex protein Nup93	Nup93	4.1675	0.000300491	-1.47259	+
Q6PFD9	Nuclear pore complex protein Nup98-Nup96	Nup98	4.25336	0.000255298	-1.15266	+
Q63850	Nuclear pore glycoprotein p62	Nup62	3.44736	0.0011998	0.73499	+
Q9QY81	Nuclear pore membrane glycoprotein 210	Nup210	2.87807	0.00362753	0.871988	+
Q91W39	Nuclear receptor coactivator 5	Ncoa5	6.43354	4.8291e-06	1.00524	+
Q6DFV7	Nuclear receptor coactivator 7	Ncoa7	3.11233	0.00229927	1.90419	+
Q8VCQ3	Nuclear receptor-binding factor 2	Nrbf2	3.48903	0.00111239	1.08451	+
Q99J45	Nuclear receptor-binding protein	Nrbp1	6.30118	6.12488e-06	1.12061	+
Q99JX7	Nuclear RNA export factor 1	Nxf1	4.08049	0.000355035	2.65207	+
P61971	Nuclear transport factor 2	Nutf2	3.87183	0.000530845	-0.628074	+
Q9D6Z1	Nucleolar protein 56	Nop56	3.37601	0.00138128	0.887529	+
Q6DFW4	Nucleolar protein 58	Nop58	3.89712	0.000507529	1.15357	+
Q9JIK5	Nucleolar RNA helicase 2	Ddx21	3.52575	0.00103464	2.20403	+
P09405	Nucleolin	Ncl	6.7553	2.70341e-06	-0.708875	+
P70318	Nucleolysin TIAR	Tial1	6.5357	4.06344e-06	-1.31612	+
Q6ZQH8	Nucleoporin NUP188 homolog	Nup188	4.58616	0.000140641	1.29555	+
Q8R2U0	Nucleoporin SEH1	Seh1l	7.28323	1.15269e-06	-0.757559	+
Q9WV85	Nucleoside diphosphate kinase 3	Nme3	2.40102	0.00922071	1.04294	+
P15532	Nucleoside diphosphate kinase A	Nme1	4.52602	0.000156659	0.859417	+
Q6PIP5	NudC domain-containing protein 1	Nudcd1	4.96794	6.91409e-05	-1.6792	+
Q9CZ30	Obg-like ATPase 1	Ola1	7.21844	1.26938e-06	1.10595	+
Q9D8W7	OCIA domain-containing protein 2	Ociad2	4.50317	0.00016398	1.96584	+
Q63912	Oligodendrocyte-myelin glycoprotein	Omg	3.7282	0.000702969	0.633924	+
Q99J31	Oligophrenin-1	Ophn1	2.7473	0.00467874	1.51136	+
Q9D8S4	Oligoribonuclease, mitochondrial	Rexo2	2.86126	0.00375258	0.594071	+
Q9JHW2	Omega-amidase NIT2	Nit2	3.99782	0.000420375	-0.822849	+
Q8K3K8	Optineurin	Optn	4.33886	0.000218957	1.39276	+
P29758	Ornithine aminotransferase, mitochondrial	Oat	2.75987	0.00456787	0.599668	+
Q62422	Osteoclast-stimulating factor 1	Ostf1	1.63638	0.0413446	1.13788	+
Q8R554	OTU domain-containing protein 7A	Otud7a	2.65021	0.00565205	0.948934	+
B2RUR8	OTU domain-containing protein 7B	Otud7b	4.86422	8.41004e-05	1.27954	+
P0C913	Overexpressed in colon carcinoma 1 protein homolog	3 SV	5.88693	1.2596e-05	-1.44682	+
O54901	OX-2 membrane glycoprotein	Cd200	1.77309	0.0314491	-0.891598	+
Q4KMM3	Oxidation resistance protein 1	Oxr1	6.95644	1.92046e-06	-0.669984	+
Q8BX94	Oxysterol-binding protein-related protein 2	Osbpl2	6.94389	1.96172e-06	1.43775	+
A2A8Z1	Oxysterol-binding protein-related protein 9	Osbpl9	1.83922	0.0276438	1.10084	+
Q9CPV9	P2Y purinoceptor 12	P2ry12	3.88493	0.000518378	-1.88648	+
Q60520	Paired amphipathic helix protein Sin3a	Sin3a	2.96064	0.00307186	1.7768	+
P70261	Paladin	Pald1	1.8354	0.0278177	1.32701	+
Q9JHU2	Palmdelphin	Palmd	2.56577	0.00663593	-0.878774	+
O88531	Palmitoyl-protein thioesterase 1	Ppt1	3.45556	0.00118086	1.0729	+
Q8VDZ4	Palmitoyltransferase ZDHHC5	Zdhhc5	2.01664	0.0195674	-2.98138	+
Q9Z0P4	Paralemmin-1	Palm	6.57186	3.78971e-06	-0.769466	+
Q3ULF4	Paraplegin	Spg7	3.31454	0.00155389	-0.79061	+
Q3TRM4	Patatin-like phospholipase domain-containing protein 6	Pnpla6	1.78421	0.0307427	2.07041	+
Q8BFV2	PCI domain-containing protein 2	Pcid2	2.06483	0.0177593	1.66056	+
O70400	PDZ and LIM domain protein 1	Pdlim1	2.10593	0.0163191	1.77976	+
P70271	PDZ and LIM domain protein 4	Pdlim4	1.74397	0.0332875	1.18401	+
Q8CI51	PDZ and LIM domain protein 5	Pdlim5	2.36552	0.00990958	1.45041	+
Q9CZG9	PDZ domain-containing protein 11	Pdzd11	5.20879	4.4429e-05	-1.10761	+
Q8BFY6	Peflin	Pef1	1.91192	0.0239685	-0.890015	+
P17742	Peptidyl-prolyl cis-trans isomerase A	Ppia	2.21116	0.0133984	0.913904	+
P24369	Peptidyl-prolyl cis-trans isomerase B	Ppib	3.07531	0.00246902	1.84579	+
Q99KR7	Peptidyl-prolyl cis-trans isomerase F, mitochondrial	Ppif	3.9741	0.000439908	-1.09539	+
Q62446	Peptidyl-prolyl cis-trans isomerase FKBP3	Fkbp3	3.47661	0.00113512	-0.892935	+
O35465	Peptidyl-prolyl cis-trans isomerase FKBP8	Fkbp8	3.64007	0.000822909	-0.654504	+
Q9D868	Peptidyl-prolyl cis-trans isomerase H	Ppih	1.60082	0.0444043	-1.2099	+
Q9QUR7	Peptidyl-prolyl cis-trans isomerase NIMA-interacting 1	Pin1	6.66756	3.17354e-06	-1.34622	+
Q8R2Y8	Peptidyl-tRNA hydrolase 2, mitochondrial	Ptrh2	7.83035	5.36072e-07	1.39856	+
Q8R035	Peptidyl-tRNA hydrolase ICT1, mitochondrial	Mrpl58	3.1809	0.00201306	-1.35736	+
Q9DBG5	Perilipin-3	Plin3	3.72115	0.000711522	0.92772	+
O88492	Perilipin-4	Plin4	2.19377	0.0138129	0.793988	+
P35700	Peroxiredoxin-1	Prdx1	4.76623	0.000101396	0.598781	+
Q61171	Peroxiredoxin-2	Prdx2	4.99362	6.62976e-05	0.771963	+
O08807	Peroxiredoxin-4	Prdx4	6.1381	8.20637e-06	2.68225	+
P99029	Peroxiredoxin-5, mitochondrial	Prdx5	3.94211	0.00046587	0.641158	+
O08709	Peroxiredoxin-6	Prdx6	5.11632	5.33032e-05	1.29766	+
Q9WV68	Peroxisomal 2,4-dienoyl-CoA reductase	Decr2	7.32139	1.10367e-06	2.0437	+
Q9EPL9	Peroxisomal acyl-coenzyme A oxidase 3	Acox3	6.83543	2.41715e-06	1.72553	+
Q9QXY9	Peroxisomal biogenesis factor 3	Pex3	3.50944	0.00106806	2.17595	+
Q5DTT2	PH and SEC7 domain-containing protein 1	Psd	6.96682	1.88232e-06	-1.2123	+
Q2PFD7	PH and SEC7 domain-containing protein 3	Psd3	5.35235	3.45512e-05	-0.76108	+
Q8C0C7	Phenylalanine--tRNA ligase alpha subunit	Farsa	6.01739	9.96804e-06	1.26332	+
Q9WUA2	Phenylalanine--tRNA ligase beta subunit	Farsb	4.01633	0.000405069	0.710377	+
Q8VEM8	Phosphate carrier protein, mitochondrial	Slc25a3	3.96085	0.000449426	-0.68988	+
P98191	Phosphatidate cytidylyltransferase 1	Cds1	3.78016	0.000632618	1.22701	+
Q99L43	Phosphatidate cytidylyltransferase 2	Cds2	7.08484	1.57358e-06	1.10495	+
Q91ZP3	Phosphatidate phosphatase LPIN1	Lpin1	6.99669	1.79416e-06	2.48552	+
Q8CDA1	Phosphatidylinositide phosphatase SAC2	Inpp5f	4.39721	0.000198391	1.1299	+
Q9ES52	Phosphatidylinositol 3,4,5-trisphosphate 5-phosphatase 1	Inpp5d	6.26751	6.51311e-06	2.22165	+
Q6P549	Phosphatidylinositol 3,4,5-trisphosphate 5-phosphatase 2	Inppl1	7.27763	1.16142e-06	2.27526	+
Q2TBE6	Phosphatidylinositol 4-kinase type 2-alpha	Pi4k2a	2.24136	0.012644	0.617947	+
Q80XI4	Phosphatidylinositol 5-phosphate 4-kinase type-2 beta	Pip4k2b	6.66476	3.17514e-06	-1.08884	+
Q9EP69	Phosphatidylinositol-3-phosphatase SAC1	Sacm1l	4.60419	0.00013639	0.713663	+
Q99LH2	Phosphatidylserine synthase 1	Ptdss1	7.85464	5.23666e-07	-1.38735	+
Q9CYR6	Phosphoacetylglucosamine mutase	Pgm3	1.98875	0.0206615	0.65917	+
Q8BH04	Phosphoenolpyruvate carboxykinase [GTP], mitochondrial	Pck2	4.65853	0.000123485	0.663696	+
Q8K212	Phosphofurin acidic cluster sorting protein 1	Pacs1	2.99521	0.00287236	1.16079	+
Q9D0F9	Phosphoglucomutase-1	Pgm1	5.45213	2.84342e-05	-0.690546	+
Q7TSV4	Phosphoglucomutase-2	Pgm2	3.35184	0.00144988	2.18162	+
P09411	Phosphoglycerate kinase 1	Pgk1	3.67636	0.000773492	-0.613869	+
P97813	Phospholipase D2	Pld2	3.0405	0.00263241	1.58579	+
Q80YA3	Phospholipase DDHD1	Ddhd1	5.04533	6.0157e-05	-0.714106	+
O70325	Phospholipid hydroperoxide glutathioneroxidase	Gpx4	2.24582	0.0125453	0.581374	+
Q9D4F2	Phospholipid phosphatase 6	Plpp6	7.34701	1.08433e-06	3.56942	+
Q7TME0	Phospholipid phosphatase-related protein type 4	Plppr4	4.22732	0.000268369	-0.717315	+
O35621	Phosphomannomutase 1	Pmm1	2.44868	0.00837429	2.88256	+
Q7TSH2	Phosphorylase b kinase regulatory subunit beta	Phkb	5.11503	5.33584e-05	1.43638	+
Q9DB26	Phytanoyl-CoA dioxygenase domain-containing protein 1	Phyhd1	4.96269	6.97849e-05	1.35737	+
P97298	Pigment epithelium-derived factor	Serpinf1	1.92692	0.0233292	0.980596	+
Q9D711	Pirin	Pir	2.41973	0.00888178	0.725452	+
Q9D3P8	Plasminogen receptor (KT)	Plgrkt	2.83329	0.00396878	2.5747	+
Q3V0K9	Plastin-1	Pls1	3.48066	0.00112711	-1.05544	+
P63005	Platelet-activating factor acetylhydrolase IB subunit alpha	Pafah1b1	8.5325	1.90055e-07	-1.04033	+
Q61205	Platelet-activating factor acetylhydrolase IB subunit gamma	Pafah1b3	3.05328	0.00257087	1.03775	+
Q60963	Platelet-activating factor acetylhydrolase	Pla2g7	3.86457	0.000537602	1.25134	+
Q9JHK5	Pleckstrin	Plek	6.72472	2.85815e-06	3.87464	+
Q9QXS1	Plectin	Plec	5.86725	1.30681e-05	-0.640699	+
Q9DC11	Plexin domain-containing protein 2	Plxdc2	6.02312	9.85991e-06	2.75756	+
Q8CJH3	Plexin-B1	Plxnb1	5.95637	1.10422e-05	-0.679605	+
B2RXS4	Plexin-B2	Plxnb2	6.51623	4.2238e-06	1.78838	+
Q3UH93	Plexin-D1	Plxnd1	1.84508	0.0273311	-0.930323	+
Q9R0M4	Podocalyxin	Podxl	2.44701	0.00840166	1.13696	+
Q8CAE9	Podocalyxin-like protein 2	Podxl2	4.33091	0.00022183	1.87703	+
Q8VE62	Polyadenylate-binding protein-interacting protein 1	Paip1	6.57641	3.76945e-06	1.11718	+
Q91VA6	Polymerase delta-interacting protein 2	Poldip2	7.43271	9.566e-07	1.24191	+
Q9WUP4	Polyprenol reductase	Srd5a3	3.53648	0.00101171	1.5591	+
P17225	Polypyrimidine tract-binding protein 1	Ptbp1	2.74701	0.00467923	0.770233	+
Q8K1R3	Polyribonucleotide nucleotidyltransferase 1, mitochondrial	Pnpt1	4.18232	0.000291548	2.43924	+
P55249	Polyunsaturated fatty acid (12S)/(13S)-lipoxygenase, epidermal-type	Alox12e	3.02503	0.0027106	1.85844	+
P22907	Porphobilinogen deaminase	Hmbs	3.99331	0.000423197	0.973587	+
P63141	Potassium voltage-gated channel subfamily A member 2	Kcna2	4.88332	8.11409e-05	-1.10534	+
Q61423	Potassium voltage-gated channel subfamily A member 4	Kcna4	3.31292	0.00155602	-1.05953	+
Q61923	Potassium voltage-gated channel subfamily A member 6	Kcna6	3.79953	0.000607883	1.55163	+
Q03717	Potassium voltage-gated channel subfamily B member 1	Kcnb1	8.46681	2.00993e-07	1.67	+
Q63959	Potassium voltage-gated channel subfamily C member 3	Kcnc3	2.13134	0.015527	-0.747518	+
Q9JK45	Potassium voltage-gated channel subfamily KQT member 5	Kcnq5	3.10624	0.00232491	1.10838	+
O88703	Potassium/sodium hyperpolarization-activated cyclic nucleotide-gated channel 2	Hcn2	2.68257	0.00530129	0.968136	+
O70591	Prefoldin subunit 2	Pfdn2	3.33473	0.00149838	1.38561	+
P61759	Prefoldin subunit 3	Vbp1	4.76267	0.000102099	1.46317	+
Q03958	Prefoldin subunit 6	Pfdn6	2.3868	0.00948372	-0.684948	+
P48678	Prelamin-A/C	Lmna	8.50735	1.95795e-07	-0.960456	+
Q8VE85	PRELI domain containing protein 3A	Prelid3a	1.61609	0.0430882	1.32911	+
Q8K4P0	pre-mRNA 3' end processing protein WDR33	Wdr33	1.98972	0.0206318	-0.992978	+
O35286	Pre-mRNA-splicing factor ATP-dependent RNA helicase DHX15	Dhx15	5.51653	2.52325e-05	0.946135	+
Q8C5N3	Pre-mRNA-splicing factor CWC22 homolog	Cwc22	4.69925	0.000113847	1.28314	+
Q9D287	Pre-mRNA-splicing factor SPF27	Bcas2	2.42229	0.00883416	0.96202	+
P49769	Presenilin-1	Psen1	4.24577	0.000258497	0.653693	+
Q8K411	Presequence protease, mitochondrial	Pitrm1	5.32869	3.58104e-05	0.888409	+
Q6NSR8	Probable aminopeptidase NPEPL1	Npepl1	3.12882	0.00223045	2.60349	+
Q501J6	Probable ATP-dependent RNA helicase DDX17	Ddx17	3.91669	0.00048825	0.887326	+
Q61656	Probable ATP-dependent RNA helicase DDX5	Ddx5	3.48526	0.00111861	0.771296	+
Q6DIC0	Probable global transcription activator SNF2L2	Smarca2	1.83823	0.0276837	-0.581143	+
Q3UN16	Probable G-protein coupled receptor 162	Gpr162	2.78221	0.00437541	1.33682	+
Q69ZP3	Probable hydrolase PNKD	Pnkd	4.1102	0.000335966	-1.95999	+
Q8VDC0	Probable leucine--tRNA ligase, mitochondrial	Lars2	2.17929	0.0141734	-1.05631	+
O70228	Probable phospholipid-transporting ATPase IIA	Atp9a	3.51845	0.00104816	0.685186	+
Q8CFI5	Probable proline--tRNA ligase, mitochondrial	Pars2	1.8404	0.0275807	0.599026	+
Q8VE70	Programmed cell death protein 10	Pdcd10	5.26506	4.01755e-05	-1.70338	+
P12815	Programmed cell death protein 6	Pdcd6	6.14875	8.0679e-06	-0.998041	+
P67778	Prohibitin	Phb	2.88761	0.00356161	0.69698	+
P17918	Proliferating cell nuclear antigen	Pcna	3.86457	0.000537602	1.1911	+
P50580	Proliferation-associated protein 2G4	Pa2g4	2.77631	0.00441977	-0.640535	+
Q9DBD5	Proline-, glutamic acid- and leucine-rich protein 1	Pelp1	2.19123	0.0138478	1.12557	+
Q9D1F4	Proline-rich AKT1 substrate 1	Akt1s1	2.38887	0.00944842	-1.21236	+
Q3V0I2	Proline-rich protein 7	Prr7	2.83018	0.00399256	-1.16007	+
E9PUL5	Proline-rich transmembrane protein 2	Prrt2	6.7151	2.91248e-06	-1.64981	+
Q61207	Prosaposin	Psap	4.34829	0.000215845	0.799028	+
Q9QY42	Prosaposin receptor GPR37	Gpr37	5.87486	1.28685e-05	-2.28625	+
Q8BWM0	Prostaglandin E synthase 2	Ptges2	5.44496	2.87767e-05	0.739062	+
Q9R0Q7	Prostaglandin E synthase 3	Ptges3	4.78291	9.82165e-05	-0.850623	+
P22437	Prostaglandin G/H synthase 1	Ptgs1	9.00241	9.20182e-08	2.95006	+
Q8BGC4	Prostaglandin reductase-3	Zadh2	1.70647	0.0358373	-1.36369	+
Q9JKV1	Proteasomal ubiquitin receptor ADRM1	Adrm1	1.94985	0.0222909	-0.631915	+
P97371	Proteasome activator complex subunit 1	Psme1	8.89381	1.07381e-07	1.24535	+
P97372	Proteasome activator complex subunit 2	Psme2	4.37784	0.000205131	0.621483	+
Q6PDI5	Proteasome adapter and scaffold protein ECM29	Ecpas	3.21461	0.00188813	0.631022	+
Q9JK23	Proteasome assembly chaperone 1	Psmg1	3.92246	0.000482664	1.32291	+
P49722	Proteasome subunit alpha type-2	Psma2	3.94716	0.000461317	0.749485	+
O70435	Proteasome subunit alpha type-3	Psma3	3.30248	0.00158225	1.20324	+
P99026	Proteasome subunit beta type-4	Psmb4	4.14862	0.000310427	-0.838514	+
Q60692	Proteasome subunit beta type-6	Psmb6	3.75498	0.000668105	1.08872	+
Q9D2V5	Protein AAR2 homolog	Aar2	3.023	0.00271987	1.71714	+
Q8K4F5	Protein ABHD11	Abhd11	1.54663	0.0492654	1.2532	+
P97783	Protein AF1q	Mllt11	3.96281	0.000447812	1.66913	+
Q8K1C0	Protein angel homolog 2	Angel2	10.692	7.67965e-09	2.29305	+
Q922H1	Protein arginine N-methyltransferase 3	Prmt3	5.30074	3.77456e-05	-1.36283	+
Q6PAK3	Protein arginine N-methyltransferase 8	Prmt8	5.40699	3.11615e-05	1.47116	+
Q8CJG1	Protein argonaute-1	Ago1	2.44927	0.00837429	0.776299	+
Q80TI0	Protein Aster-B	Gramd1b	2.22673	0.0130078	1.04711	+
Q91VR8	Protein BRICK1	Brk1	6.78239	2.6063e-06	-2.00476	+
Q9QXT0	Protein canopy homolog 2	Cnpy2	2.84799	0.00385509	1.21459	+
Q9DAU1	Protein canopy homolog 3	Cnpy3	2.32679	0.0106877	0.801376	+
Q80U30	Protein CLEC16A	Clec16a	2.84061	0.0039141	0.75536	+
Q3UY34	Protein CUSTOS	Custos	4.89114	8.00835e-05	2.27804	+
Q7TNV0	Protein DEK	Dek	3.13388	0.00220757	2.04207	+
O08808	Protein diaphanous homolog 1	Diaph1	2.6649	0.00548744	1.44317	+
Q8CIP5	Protein dispatched homolog 2	Disp2	8.37171	2.24923e-07	1.95125	+
P08003	Protein disulfide-isomerase A4	Pdia4	2.83739	0.00393854	-0.888383	+
Q922R8	Protein disulfide-isomerase A6	Pdia6	3.48831	0.0011133	0.765282	+
Q3UHQ6	Protein dopey-2	Dop1b	4.11769	0.000330569	1.52948	+
Q99LT0	Protein dpy-30 homolog	Dpy30	3.74115	0.00068516	1.35864	+
Q9D0F3	Protein ERGIC-53	Lman1	1.95591	0.0220206	1.27016	+
P20934	Protein EVI2A	Evi2a	2.73993	0.00474786	-1.04438	+
Q3U3E2	Protein FAM117B	Fam117b	6.49489	4.36099e-06	1.90739	+
Q3TY60	Protein FAM131B	Fam131b	7.95032	4.47596e-07	-1.11958	+
Q9D6U8	Protein FAM162A	Fam162a	4.59895	0.00013776	-1.12246	+
Q8BUM6	Protein FAM163B	Fam163b	3.93628	0.00047048	-0.877506	+
Q8BGY7	Protein FAM210A	Fam210a	2.11477	0.0160491	-0.788069	+
Q8BYI8	Protein FAM234B	Fam234b	4.28219	0.000242325	-0.904541	+
Q3UVG3	Protein FAM91A1	Fam91a1	2.80616	0.0041688	-0.65436	+
Q3TJZ6	Protein FAM98A	Fam98a	2.97991	0.00296234	1.07802	+
E9Q8I9	Protein furry homolog	Fry	4.76641	0.000101396	1.51949	+
Q8R1F6	Protein HID1	Hid1	5.21171	4.42011e-05	1.24036	+
Q61666	Protein HIRA	Hira	3.38777	0.00134926	-1.61655	+
Q8BUK6	Protein Hook homolog 3	Hook3	5.92612	1.17097e-05	1.22761	+
O55091	Protein IMPACT	Impact	2.37831	0.00965635	0.769091	+
Q8C1D8	Protein IWS1 homolog	Iws1	1.62065	0.0427388	0.629836	+
Q99JB8	Protein kinase C and casein kinase II substrate protein 3	Pacsin3	5.90739	1.21728e-05	-1.51219	+
Q61644	Protein kinase C and casein kinase substrate in neurons protein 1	Pacsin1	8.31229	2.45442e-07	-1.41634	+
Q9WVE8	Protein kinase C and casein kinase substrate in neurons protein 2	Pacsin2	1.72833	0.0342984	-0.602794	+
Q62074	Protein kinase C iota type	Prkci	4.92369	7.5697e-05	1.04089	+
Q61220	Protein kinase C-binding protein NELL2	Nell2	6.35661	5.52543e-06	2.93215	+
Q9CR64	Protein kish-A	Tmem167a	6.90651	2.09813e-06	2.37492	+
Q8K097	Protein lifeguard 2	Faim2	2.54536	0.0069062	1.87394	+
Q8JZS0	Protein lin-7 homolog A	Lin7a	3.08529	0.00241763	-1.18917	+
O88952	Protein lin-7 homolog C	Lin7c	3.05999	0.00253633	1.50236	+
Q8K2F8	Protein LSM14 homolog A	Lsm14a	1.99577	0.0203938	1.401	+
Q8CGC4	Protein LSM14 homolog B	Lsm14b	6.07688	9.0009e-06	-1.54186	+
Q8BI08	Protein MAL2	Mal2	5.81734	1.43547e-05	2.87767	+
Q91VH6	Protein MEMO1	Memo1	3.1179	0.00227825	0.834106	+
P19258	Protein Mpv17	Mpv17	7.38288	1.03e-06	1.42484	+
Q923Z3	Protein MTO1 homolog, mitochondrial	Mto1	7.47748	8.9355e-07	3.44315	+
Q6P9S0	Protein MTSS 2	Mtss2	6.75659	2.70341e-06	1.33611	+
Q62433	Protein NDRG1	Ndrg1	3.20658	0.00191682	0.72097	+
Q8R1F1	Protein Niban 2	Niban2	6.04607	9.5273e-06	1.74635	+
O55126	Protein NipSnap homolog 2	Nipsnap2	6.8209	2.4546e-06	-1.17819	+
Q9D281	Protein Noxp20	Fam114a1	2.87875	0.00362409	1.3911	+
Q8BYB9	Protein O-glucosyltransferase 1	Poglut1	7.06309	1.62696e-06	3.08487	+
Q8BW41	Protein O-linked-mannose beta-1,4-N-acetylglucosaminyltransferase 2	Pomgnt2	2.63934	0.00576343	1.29167	+
Q8BRH0	Protein O-mannosyl-transferase TMTC3	Tmtc3	2.97532	0.00298452	1.77051	+
Q9D0B6	Protein PBDC1	Pbdc1	3.3279	0.00151456	2.53748	+
Q80X73	Proteinlota homolog	Pelo	3.21303	0.00189244	-0.982985	+
Q8VHQ3	Protein phosphatase 1 regulatory inhibitor subunit 16B	Ppp1r16b	2.15543	0.0148098	0.901706	+
Q8BG95	Protein phosphatase 1 regulatory subunit 12B	Ppp1r12b	7.14617	1.41639e-06	1.55681	+
Q91VC7	Protein phosphatase 1 regulatory subunit 14A	Ppp1r14a	2.01609	0.0195836	-1.17566	+
Q60829	Protein phosphatase 1 regulatory subunit 1B	Ppp1r1b	2.16713	0.0144731	-0.76425	+
Q9JIG4	Protein phosphatase 1 regulatory subunit 3F	Ppp1r3f	5.17135	4.81239e-05	2.22529	+
Q9CW07	Protein phosphatase 1 regulatory subunit 3G	Ppp1r3g	1.811	0.0292047	-0.884857	+
Q8CGA0	Protein phosphatase 1F	Ppm1f	9.90505	2.31288e-08	1.14991	+
Q61074	Protein phosphatase 1G	Ppm1g	2.84374	0.00389064	-1.48974	+
Q9DCL8	Protein phosphatase inhibitor 2	Ppp1r2	4.60963	0.000135019	-1.21309	+
Q52KR3	Protein prune homolog 2	Prune2	6.31346	6.00282e-06	0.847478	+
Q9QYS9	Protein quaking	Qki	4.98895	6.66184e-05	0.673632	+
Q9Z1M8	Protein Red	Ik	3.40279	0.00131006	2.42153	+
P56565	Protein S100-A1	S100a1	6.03502	9.66002e-06	1.18518	+
Q9D708	Protein S100-A16	S100a16	1.99223	0.0205331	-0.660816	+
P50114	Protein S100-B	S100b	3.52041	0.00104423	1.04088	+
Q9D1M0	Protein SEC13 homolog	Sec13	6.34752	5.59578e-06	-1.38501	+
Q3U213	Protein SERAC1	Serac1	5.75679	1.60584e-05	0.984963	+
Q8CA71	Protein shisa-4	Shisa4	5.97215	1.08392e-05	-3.18957	+
Q9CZN4	Protein shisa-9	Shisa9	4.47917	0.000170934	-1.06388	+
Q6ZPY2	Protein SMG5	Smg5	2.98877	0.00291161	-1.64265	+
Q9QXV8	Protein sprouty homolog 2	Spry2	1.57544	0.0466208	-1.63155	+
E9QAT4	Protein transport protein Sec16A	Sec16a	2.83525	0.00395568	1.07738	+
Q01405	Protein transport protein Sec23A	Sec23a	3.19051	0.00197563	0.60514	+
Q3U2P1	Protein transport protein Sec24A	Sec24a	9.04427	8.71196e-08	2.16167	+
Q63739	Protein tyrosine phosphatase type IVA 1	Ptp4a1	7.06501	1.62651e-06	2.42142	+
O70274	Protein tyrosine phosphatase type IVA 2	Ptp4a2	4.36972	0.000208327	1.46565	+
Q4KUS2	Protein unc-13 homolog A	Unc13a	4.89034	8.00835e-05	0.677231	+
Q6NXJ0	Protein WWC2	Wwc2	4.01328	0.000407173	1.0179	+
Q3UFS0	Protein zyg-11 homolog B	Zyg11b	2.09523	0.0166648	0.841166	+
Q08642	Protein-arginine deiminase type-2	Padi2	2.40057	0.00922548	0.865114	+
P59913	Protein-L-isoaspartate O-methyltransferase domain-containing protein 1	Pcmtd1	6.48271	4.40636e-06	2.11095	+
Q91Y20	Protocadherin alpha-10	Pcdha10	3.48364	0.00112176	0.790831	+
Q91XY4	Protocadherin gamma-A4	Pcdhga4	3.41891	0.00127161	-1.41931	+
Q8K4D3	Proton-coupled amino acid transporter 1	Slc36a1	4.04918	0.000378733	2.77253	+
Q8CH36	Proton-coupled amino acid transporter 4	Slc36a4	5.79904	1.48186e-05	2.59278	+
Q80U78	Pumilio homolog 1	Pum1	2.98539	0.00293068	-1.10663	+
P23492	Purine nucleoside phosphorylase	Pnp	4.2994	0.00023625	-0.671522	+
Q8R4E6	Purine-rich element-binding protein gamma	Purg	4.58144	0.000141502	0.698417	+
Q6W8Q3	Purkinje cell protein 4-like protein 1	Pcp4l1	6.99438	1.79416e-06	-2.70701	+
Q6P5D3	Putative ATP-dependent RNA helicase DHX57	Dhx57	1.56789	0.0472458	0.816095	+
Q6P8M1	Putative deoxyribonuclease TATDN1	Tatdn1	3.66847	0.000787031	1.40638	+
Q5FWH2	Putative E3 ubiquitin-protein ligase UNKL	Unkl	5.87727	1.28244e-05	1.71475	+
O88851	Putative hydrolase RBBP9	Rbbp9	8.01323	4.11028e-07	-1.10336	+
Q922P9	Putative oxidoreductase GLYR1	Glyr1	2.72948	0.00484963	-0.719068	+
D3Z4S3	Putativeptidyl-tRNA hydrolase PTRHD1	Ptrhd1	4.71779	0.000110899	-0.880276	+
Q7TNC4	Putative RNA-binding protein Luc7-like 2	Luc7l2	6.6746	3.14043e-06	2.88515	+
Q8CAK1	Putative transferase CAF17 homolog, mitochondrial	Iba57	3.26008	0.00172278	-1.48913	+
Q8BX57	PX domain-containing protein kinase-like protein	Pxk	2.36485	0.0099198	-1.09244	+
Q8K183	Pyridoxal kinase	Pdxk	7.37485	1.03831e-06	1.26078	+
Q9Z2Y8	Pyridoxal phosphate homeostasis protein	Plpbp	3.36291	0.00141741	0.771678	+
P60487	Pyridoxal phosphate phosphatase	Pdxp	7.53821	8.20639e-07	-1.09329	+
Q91XF0	Pyridoxine-5'-phosphate oxidase	Pnpo	2.42464	0.00880008	1.13144	+
P47199	Quinone oxidoreductase	Cryz	2.28294	0.0116426	1.2351	+
Q921W4	Quinone oxidoreductase-like protein 1	Cryzl1	3.83398	0.000570389	2.35007	+
Q3UNZ8	Quinone oxidoreductase-like protein 2	Cryzl2	5.03836	6.07722e-05	1.37803	+
Q8BSI6	R3H and coiled-coil domain-containing protein 1	R3hcc1	2.205	0.0135378	1.45699	+
Q8K3I4	Rab effector MyRIP	Myrip	2.45408	0.00830479	2.13578	+
A2AWA9	Rab GTPase-activating protein 1	Rabgap1	1.97824	0.0211114	0.609647	+
A6H6A9	Rab GTPase-activating protein 1-like	Rabgap1l	8.58997	1.7623e-07	-1.54845	+
Q9QXG2	Rab proteins geranylgeranyltransferase component A 1	Chm	4.67642	0.000118944	-0.681356	+
G3XA57	Rab11 family-interacting protein 2	Rab11fip2	2.15531	0.0148098	0.952175	+
Q80UJ7	Rab3 GTPase-activating protein catalytic subunit	Rab3gap1	2.03661	0.0188318	0.637236	+
Q9JM13	Rab5 GDP/GTP exchange factor	Rabgef1	2.78094	0.00438502	-0.67559	+
Q80Y56	Rabenosyn-5	Rbsn	1.8357	0.0278105	1.89833	+
P47708	Rabphilin-3A	Rph3a	2.42303	0.00882829	-0.594792	+
P31750	RAC-alpha serine/threonine-protein kinase	Akt1	3.32603	0.00152	2.87128	+
Q60823	RAC-beta serine/threonine-protein kinase	Akt2	3.58601	0.000915316	2.76586	+
Q9CQ22	Ragulator complex protein LAMTOR1	Lamtor1	2.22596	0.0130205	0.718501	+
O88653	Ragulator complex protein LAMTOR3	Lamtor3	6.2322	6.88174e-06	1.20193	+
Q62172	RalA-binding protein 1	Ralbp1	3.90236	0.000502836	-1.02652	+
Q80XA6	RalBP1-associated Eps domain-containing protein 2	Reps2	3.06854	0.00249811	-0.58583	+
P46061	Ran GTPase-activating protein 1	Rangap1	7.10192	1.53225e-06	1.27702	+
P69566	Ran-binding protein 9	Ranbp9	3.64008	0.000822909	-0.81981	+
A2ALS5	Rap1 GTPase-activating protein 1	Rap1gap	5.78689	1.51766e-05	-0.623985	+
Q5SVL6	Rap1 GTPase-activating protein 2	Rap1gap2	2.25069	0.0124236	-0.630385	+
Q921Q7	Ras and Rab interactor 1	Rin1	3.28833	0.00163006	0.793775	+
P97855	Ras GTPase-activating protein-binding protein 1	G3bp1	3.87968	0.000523304	1.34866	+
P97379	Ras GTPase-activating protein-binding protein 2	G3bp2	3.55036	0.000983662	-0.830832	+
Q9JKF1	Ras GTPase-activating-like protein IQGAP1	Iqgap1	5.94899	1.11821e-05	2.5503	+
Q9Z1S3	RAS guanyl-releasing protein 1	Rasgrp1	3.72754	0.000703455	-0.860904	+
Q01730	Ras suppressor protein 1	Rsu1	5.72313	1.7189e-05	1.12065	+
Q80X95	Ras-related GTP-binding protein A	Rraga	3.438	0.0012218	0.831125	+
O08989	Ras-related protein M-Ras	Mras	3.33764	0.00148945	-0.653077	+
P61027	Ras-related protein Rab-10	Rab10	2.80703	0.004164	0.893359	+
P46638	Ras-related protein Rab-11B	Rab11b	5.50211	2.58953e-05	-0.692259	+
Q9D1G1	Ras-related protein Rab-1B	Rab1b	5.05974	5.8712e-05	-0.715304	+
P35282	Ras-related protein Rab-21	Rab21	2.47299	0.00799998	-0.646491	+
P35288	Ras-related protein Rab-23	Rab23	2.65804	0.00556664	0.911843	+
Q99P58	Ras-related protein Rab-27B	Rab27b	1.97851	0.0211076	1.81937	+
Q923S9	Ras-related protein Rab-30	Rab30	5.01994	6.33117e-05	-1.16143	+
Q921E2	Ras-related protein Rab-31	Rab31	2.63666	0.0057892	0.590964	+
P97950	Ras-related protein Rab-33A	Rab33a	6.24957	6.66363e-06	1.61083	+
Q6PHN9	Ras-related protein Rab-35	Rab35	3.02788	0.00269803	-0.830974	+
Q8BHC1	Ras-related protein Rab-39B	Rab39b	4.33106	0.00022183	-0.89677	+
P63011	Ras-related protein Rab-3A	Rab3a	7.38119	1.03e-06	-1.16822	+
P62823	Ras-related protein Rab-3C	Rab3c	2.2991	0.0112839	-0.746073	+
P56371	Ras-related protein Rab-4A	Rab4a	5.07889	5.64919e-05	-0.929237	+
P61294	Ras-related protein Rab-6B	Rab6b	4.34848	0.000215845	-0.62295	+
P51150	Ras-related protein Rab-7a	Rab7a	10.5806	9.1604e-09	-1.09538	+
P55258	Ras-related protein Rab-8A	Rab8a	2.31202	0.0110159	-0.994089	+
P61028	Ras-related protein Rab-8B	Rab8b	1.6012	0.0443826	-1.09282	+
Q9R0M6	Ras-related protein Rab-9A	Rab9a	1.87421	0.0258304	-0.800125	+
P63321	Ras-related protein Ral-A	Rala	7.85566	5.23666e-07	-1.14911	+
Q9JIW9	Ras-related protein Ral-B	Ralb	5.74683	1.63747e-05	3.23453	+
P62835	Ras-related protein Rap-1A	Rap1a	6.69734	3.01396e-06	-1.78215	+
Q80ZJ1	Ras-related protein Rap-2a	Rap2a	4.1184	0.000330341	0.685964	+
Q8BU31	Ras-related protein Rap-2c	Rap2c	8.97153	9.68243e-08	2.75996	+
P10833	Ras-related protein R-Ras	Rras	2.01357	0.0196623	1.73669	+
P27671	Ras-specific guanine nucleotide-releasing factor 1	Rasgrf1	3.9592	0.000450729	0.875087	+
Q9ESK9	RB1-inducible coiled-coil protein 1	Rb1cc1	2.03241	0.0189973	0.585024	+
P68040	Receptor of activated protein C kinase 1	Rack1	6.04265	9.53578e-06	-0.682184	+
A2A8L5	Receptor-type tyrosine-protein phosphatase F	Ptprf	4.35328	0.000214745	-1.68636	+
B0V2N1	Receptor-type tyrosine-protein phosphatase S	Ptprs	5.35589	3.43299e-05	-0.666408	+
Q60673	Receptor-type tyrosine-protein phosphatase-like N	Ptprn	5.14411	5.06007e-05	1.76095	+
Q9EQZ7	Regulating synaptic membrane exocytosis protein 2	Rims2	5.53799	2.41929e-05	1.12498	+
Q8VDS4	Regulation of nuclear pre-mRNA domain-containing protein 1A	Rprd1a	1.63048	0.0418488	0.867415	+
Q9CSU0	Regulation of nuclear pre-mRNA domain-containing protein 1B	Rprd1b	4.2182	0.000273517	0.61387	+
Q8VE37	Regulator of chromosome condensation	Rcc1	3.42433	0.00125676	-1.17221	+
Q9CQE5	Regulator of G-protein signaling 10	Rgs10	2.17862	0.0141884	1.98974	+
Q8BQP9	Regulator of G-protein signaling 7-binding protein	Rgs7bp	6.28377	6.30725e-06	-1.17999	+
Q3UJU9	Regulator of microtubule dynamics protein 3	Rmdn3	3.36192	0.0014196	1.27339	+
Q9EPU0	Regulator of nonsense transcripts 1	Upf1	4.44094	0.00018292	-0.614196	+
A2AT37	Regulator of nonsense transcripts 2	Upf2	2.82672	0.00400634	-1.65106	+
Q8BRJ3	RELT-like protein 2	Rell2	7.82464	5.37341e-07	-1.2635	+
Q9CYN9	Renin receptor	Atp6ap2	2.49841	0.00759792	0.895175	+
Q9WUK4	Replication factor C subunit 2	Rfc2	4.12008	0.000329381	1.5589	+
Q8K0S5	Reticulon-4 receptor-like 1	Rtn4rl1	1.88068	0.0255024	1.24388	+
Q924D0	Reticulon-4-interacting protein 1, mitochondrial	Rtn4ip1	3.37345	0.00138742	0.770823	+
P24549	Retinal dehydrogenase 1	Aldh1a1	2.02265	0.0193593	0.704378	+
O55057	Retinal rod rhodopsin-sensitive cGMP 3',5'-cyclic phosphodiesterase subunit delta	Pde6d	3.7038	0.000733853	-1.09841	+
Q9Z275	Retinaldehyde-binding protein 1	Rlbp1	6.11191	8.58846e-06	1.3489	+
Q68FE6	Rho family-interacting cell polarization regulator 1	Ripor1	4.32763	0.000223048	2.18282	+
Q61599	Rho GDP-dissociation inhibitor 2	Arhgdib	1.91389	0.023901	0.594625	+
Q3UIA2	Rho GTPase-activating protein 17	Arhgap17	3.66314	0.000793541	1.38418	+
Q69ZH9	Rho GTPase-activating protein 23	Arhgap23	2.29329	0.0114153	0.664617	+
Q8BYW1	Rho GTPase-activating protein 25	Arhgap25	7.91704	4.73133e-07	-1.41477	+
Q6ZQ82	Rho GTPase-activating protein 26	Arhgap26	1.75067	0.0328986	0.686236	+
Q811P8	Rho GTPase-activating protein 32	Arhgap32	6.58227	3.73061e-06	-0.691968	+
P70336	Rho-associated protein kinase 2	Rock2	7.05856	1.63723e-06	-0.961666	+
Q8VC82	Rhomboid-related protein 1	Rhbdl1	2.23154	0.0128831	0.934659	+
P62746	Rho-related GTP-binding protein RhoB	Rhob	3.63896	0.000824353	-0.827134	+
Q62159	Rho-related GTP-binding protein RhoC	Rhoc	4.2465	0.000258318	-1.81671	+
P84096	Rho-related GTP-binding protein RhoG	Rhog	5.77797	1.53966e-05	-1.02718	+
Q8CFV9	Riboflavin kinase	Rfk	3.50885	0.00106834	-1.47273	+
Q91VI7	Ribonuclease inhibitor	Rnh1	3.20813	0.0019113	0.674623	+
Q9CS42	Ribose-phosphate pyrophosphokinase 2	Prps2	5.4314	2.95616e-05	1.01658	+
Q8BLK9	Ribosomal protein S6 kinase delta-1	Rps6kc1	5.48749	2.66365e-05	2.13025	+
Q9JJA4	Ribosome biogenesis protein WDR12	Wdr12	1.92455	0.0234026	0.580742	+
P70122	Ribosome maturation protein SBDS	Sbds	1.93312	0.0230451	1.3855	+
Q99PL5	Ribosome-binding protein 1	Rrbp1	11.5661	1.75904e-09	3.69368	+
Q8R2Q4	Ribosome-releasing factor 2, mitochondrial	Gfm2	2.62592	0.00590802	0.968664	+
Q9JJC6	RILP-like protein 1	Rilpl1	2.26583	0.012045	1.08258	+
Q8BP71	RNA binding protein fox-1 homolog 2	Rbfox2	5.19878	4.53921e-05	-1.11726	+
Q8BIF2	RNA binding protein fox-1 homolog 3	Rbfox3	6.62256	3.4216e-06	-1.57155	+
Q8K224	RNA cytidine acetyltransferase	Nat10	2.85901	0.00376753	2.06199	+
Q1HFZ0	RNA cytosine C(5)-methyltransferase NSUN2	Nsun2	1.7372	0.0337009	1.03855	+
Q9CQE8	RNA transcription, translation and transport factor protein	RTRAF	2.76963	0.00448563	0.616261	+
Q9WV02	RNA-binding motif protein, X chromosome	Rbmx	4.35054	0.000215643	-1.48509	+
Q8VH51	RNA-binding protein 39	Rbm39	1.95993	0.0218658	-0.799227	+
Q9CWZ3	RNA-binding protein 8A	Rbm8a	2.63526	0.00580157	-0.893692	+
Q61545	RNA-binding protein EWS	Ewsr1	2.33133	0.0106027	-1.27433	+
P56959	RNA-binding protein FUS	Fus	9.21027	6.65213e-08	-1.70999	+
Q920Q6	RNA-binding protein Musashi homolog 2	Msi2	4.80188	9.42668e-05	-1.23015	+
Q7TPD3	Roundabout homolog 2	Robo2	3.8381	0.000565491	0.903242	+
P35550	rRNA 2'-O-methyltransferase fibrillarin	Fbl	2.18331	0.0140692	0.8584	+
Q6PDC0	RUN domain-containing protein 3B	Rundc3b	2.87365	0.00366022	1.15117	+
Q80SW1	S-adenosylhomocysteine hydrolase-like protein 1	Ahcyl1	9.89439	2.31288e-08	-1.04432	+
Q5U680	S-adenosylmethionine mitochondrial carrier protein	Slc25a26	1.87792	0.0256433	-0.985587	+
P59808	SAM and SH3 domain-containing protein 1	Sash1	2.19315	0.0138195	1.36609	+
Q99LB7	Sarcosine dehydrogenase, mitochondrial	Sardh	1.7615	0.0322202	-1.27251	+
D3YXK2	Scaffold attachment factor B1	Safb	4.00391	0.000415283	-1.09797	+
Q8CFE4	SCY1-like protein 2	Scyl2	4.27331	0.000246073	1.16448	+
Q9CZC8	Secernin-1	Scrn1	7.56108	8.03661e-07	-1.07822	+
Q8VCA8	Secernin-2	Scrn2	5.96545	1.09097e-05	2.23975	+
Q8C4U3	Secreted frizzled-related protein 1	Sfrp1	5.44863	2.86139e-05	4.45777	+
Q03517	Secretogranin-2	Scg2	4.33385	0.000220951	1.63572	+
P47867	Secretogranin-3	Scg3	3.88727	0.000516494	1.18821	+
Q9JKD3	Secretory carrier-associated membrane protein 5	Scamp5	1.8086	0.0293421	0.635863	+
Q4V9Z5	Seizure 6-like protein 2	Sez6l2	7.5204	8.39264e-07	-1.35525	+
P97364	Selenide, water dikinase 2	Sephs2	5.79109	1.50614e-05	-2.45519	+
Q9JLI6	Selenocysteine lyase	Scly	2.20432	0.0135522	-1.11066	+
O09126	Semaphorin-4D	Sema4d	3.10085	0.00234939	1.54593	+
Q8C1B7	Septin-11	Septin11	7.74098	6.23632e-07	-1.52913	+
P28661	Septin-4	Septin4	3.15691	0.00211035	-0.629004	+
O55131	Septin-7	Septin7	2.33227	0.0105923	0.599639	+
Q8CHH9	Septin-8	Septin8	4.12439	0.000327066	-0.762729	+
Q64337	Sequestosome-1	Sqstm1	2.83168	0.00398115	-0.905413	+
Q8R238	Serine dehydratase-like	Sdsl	3.07154	0.00248569	1.65709	+
Q9CZN7	Serine hydroxymethyltransferase, mitochondrial	Shmt2	3.22145	0.00186501	0.812909	+
Q9R118	Serine protease HTRA1	Htra1	6.79758	2.54052e-06	4.89788	+
Q91WP6	Serine protease inhibitor A3N	Serpina3n	6.18167	7.59308e-06	4.18825	+
P84104	Serine/arginine-rich splicing factor 3	Srsf3	2.2825	0.0116479	-0.794615	+
Q8VE97	Serine/arginine-rich splicing factor 4	Srsf4	5.07842	5.64919e-05	-1.28076	+
O35326	Serine/arginine-rich splicing factor 5	Srsf5	5.00659	6.46885e-05	-0.831214	+
Q8BL97	Serine/arginine-rich splicing factor 7	Srsf7	5.46793	2.76148e-05	-1.44116	+
Q99JT2	Serine/threonine-protein kinase 26	Stk26	3.26276	0.00171337	-1.24182	+
P04627	Serine/threonine-protein kinase A-Raf	Araf	3.75011	0.000673411	-0.91118	+
P28028	Serine/threonine-protein kinase B-raf	Braf	5.54672	2.38434e-05	-1.30241	+
Q8VHJ5	Serine/threonine-protein kinase MARK1	Mark1	6.79671	2.54052e-06	-1.19776	+
Q9JLN9	Serine/threonine-protein kinase mTOR	Mtor	4.80194	9.42668e-05	0.641642	+
P70268	Serine/threonine-protein kinase N1	Pkn1	5.28975	3.85846e-05	-2.12455	+
Q9ES74	Serine/threonine-protein kinase Nek7	Nek7	3.5577	0.000969426	-0.717219	+
Q8C015	Serine/threonine-protein kinase PAK 5	Pak5	4.36045	0.000211911	-0.817407	+
Q61136	Serine/threonine-protein kinase PRP4 homolog	Prpf4b	3.65338	0.000807667	2.05847	+
Q8BKX6	Serine/threonine-protein kinase SMG1	Smg1	2.09748	0.0166015	0.88624	+
Q9WTK7	Serine/threonine-protein kinase STK11	Stk11	3.32847	0.00151367	-0.592532	+
Q8C0V0	Serine/threonine-protein kinase tousled-like 1	Tlk1	3.10084	0.00234939	2.48619	+
O70405	Serine/threonine-protein kinase ULK1	Ulk1	5.27714	3.94598e-05	2.37052	+
Q3U3Q1	Serine/threonine-protein kinase ULK3	Ulk3	7.53394	8.23599e-07	1.74055	+
Q3UH66	Serine/threonine-protein kinase WNK2	Wnk2	10.0509	1.83305e-08	-1.50588	+
Q925E7	Serine/threonine-protein phosphatase 2A 55 kDa regulatory subunit B delta isoform	Ppp2r2d	2.19273	0.0138263	-0.661543	+
Q6PD03	Serine/threonine-protein phosphatase 2A 56 kDa regulatory subunit alpha isoform	Ppp2r5a	7.24122	1.21576e-06	1.15562	+
Q60996	Serine/threonine-protein phosphatase 2A 56 kDa regulatory subunit gamma isoform	Ppp2r5c	4.36921	0.000208348	0.644089	+
Q76MZ3	Serine/threonine-protein phosphatase 2A 65 kDa regulatory subunit A alpha isoform	Ppp2r1a	4.72117	0.000110322	0.590209	+
P62715	Serine/threonine-protein phosphatase 2A catalytic subunit beta isoform	Ppp2cb	7.72265	6.4563e-07	-0.999804	+
P63328	Serine/threonine-protein phosphatase 2B catalytic subunit alpha isoform	Ppp3ca	4.10933	0.000336029	-0.635212	+
P48453	Serine/threonine-protein phosphatase 2B catalytic subunit beta isoform	Ppp3cb	3.87701	0.000525618	-0.807253	+
P97470	Serine/threonine-protein phosphatase 4 catalytic subunit	Ppp4c	5.2504	4.13528e-05	-2.83736	+
Q8C0Y0	Serine/threonine-protein phosphatase 4 regulatory subunit 4	Ppp4r4	2.56495	0.00663771	1.6317	+
Q9CQR6	Serine/threonine-protein phosphatase 6 catalytic subunit	Ppp6c	7.4113	9.88007e-07	-0.900194	+
Q8BFS6	Serine/threonine-protein phosphatase CPPED1	Cpped1	6.77079	2.65029e-06	1.27817	+
P62141	Serine/threonine-protein phosphatase PP1-beta catalytic subunit	Ppp1cb	5.50305	2.58864e-05	0.592182	+
Q9Z1Z2	Serine-threonine kinase receptor-associated protein	Strap	5.95193	1.11313e-05	-0.816066	+
Q60854	Serpin B6	Serpinb6	5.73794	1.66459e-05	-0.962511	+
Q62086	Serum paraoxonase/arylesterase 2	Pon2	2.01195	0.019718	1.28412	+
Q8JZW5	SH2 domain-containing protein 5	Sh2d5	2.13152	0.015527	0.724782	+
Q91ZM2	SH2B adapter protein 1	Sh2b1	6.49184	4.37412e-06	-1.54116	+
D3YZU1	SH3 and multiple ankyrin repeat domains protein 1	Shank1	4.90511	7.80249e-05	-0.633885	+
Q9JJU8	SH3 domain-binding glutamic acid-rich-like protein	Sh3bgrl	5.08112	5.64784e-05	0.692841	+
Q8R550	SH3 domain-containing kinase-binding protein 1	Sh3kbp1	3.3165	0.00154934	0.752723	+
Q7TSG5	SH3 domain-containing protein 21	Sh3d21	1.99405	0.0204564	-0.798254	+
Q61120	SHC-transforming protein 3	Shc3	3.38437	0.0013569	-0.960617	+
Q78YZ6	Short coiled-coil protein	Scoc	1.87028	0.026043	0.828117	+
Q9DBL1	Short/branched chain specific acyl-CoA dehydrogenase, mitochondrial	Acadsb	6.20035	7.32942e-06	1.22572	+
Q07417	Short-chain specific acyl-CoA dehydrogenase, mitochondrial	Acads	6.82664	2.43984e-06	2.05977	+
Q91V61	Sideroflexin-3	Sfxn3	4.59039	0.000139612	0.759277	+
Q9R0P6	Signalptidase complex catalytic subunit SEC11A	Sec11a	1.66567	0.0389288	1.18902	+
Q9D8V7	Signalptidase complex catalytic subunit SEC11C	Sec11c	4.53103	0.000155764	3.03151	+
Q9CYN2	Signalptidase complex subunit 2	Spcs2	2.21572	0.0132774	0.858589	+
Q9D7A6	Signal recognition particle 19 kDa protein	Srp19	4.50139	0.000164277	1.06912	+
P14576	Signal recognition particle 54 kDa protein	Srp54	1.82969	0.0281384	0.584683	+
P49962	Signal recognition particle 9 kDa protein	Srp9	5.96595	1.09097e-05	-1.39477	+
P47758	Signal recognition particle receptor subunit beta	Srprb	5.26719	4.00439e-05	-0.979693	+
P42232	Signal transducer and activator of transcription 5B	Stat5b	3.04825	0.00258919	1.35576	+
Q9CYR0	Single-stranded DNA-binding protein, mitochondrial	Ssbp1	2.36984	0.0098214	0.704345	+
Q4VA53	Sister chromatid cohesion protein PDS5 homolog B	Pds5b	1.67173	0.038451	0.786324	+
Q810C0	SLIT and NTRK-like protein 2	Slitrk2	1.57934	0.0463291	0.991132	+
Q91Z69	SLIT-ROBO Rho GTPase-activating protein 1	Srgap1	5.15442	4.96453e-05	-1.06422	+
Q9R0P4	Small acidic protein	Smap	4.42075	0.000190145	-1.49956	+
P58390	Small conductance calcium-activated potassium channel protein 2	Kcnn2	4.07073	0.000361749	2.14547	+
Q8BPQ7	Small G protein signaling modulator 1	Sgsm1	2.09222	0.0167653	1.4913	+
Q8VD33	Small glutamine-rich tetratricopeptide repeat-containing protein beta	Sgtb	8.48764	2.00993e-07	-1.253	+
P62315	Small nuclear ribonucleoprotein Sm D1	Snrpd1	5.6128	2.11032e-05	-1.29293	+
P62320	Small nuclear ribonucleoprotein Sm D3	Snrpd3	6.16671	7.77995e-06	1.31791	+
P27048	Small nuclear ribonucleoprotein-associated protein B	Snrpb	1.8412	0.027553	0.616707	+
Q9Z266	SNARE-associated protein Snapin	Snapin	4.34891	0.000215845	3.90889	+
Q9CSN1	SNW domain-containing protein 1	Snw1	2.13024	0.0155522	-1.28002	+
P31648	Sodium- and chloride-dependent GABA transporter 1	Slc6a1	2.21423	0.0133166	0.909246	+
P31650	Sodium- and chloride-dependent GABA transporter 3	Slc6a11	1.91065	0.0240175	1.62938	+
Q9WTU3	Sodium channel protein type 8 subunit alpha	Scn8a	3.22949	0.00183236	-0.747404	+
Q56A07	Sodium channel subunit beta-2	Scn2b	6.0091	1.01137e-05	-1.33796	+
Q8BHK2	Sodium channel subunit beta-3	Scn3b	2.30492	0.0111668	-1.65712	+
Q61165	Sodium/hydrogen exchanger 1	Slc9a1	6.12714	8.34221e-06	-1.1296	+
P14231	Sodium/potassium-transporting ATPase subunit beta-2	Atp1b2	7.03584	1.69023e-06	-1.4051	+
Q9DCP2	Sodium-coupled neutral amino acid transporter 3	Slc38a3	3.66435	0.000792617	-0.787042	+
Q8BJI1	Sodium-dependent neutral amino acid transporter SLC6A17	Slc6a17	7.55046	8.07918e-07	0.914138	+
Q61609	Sodium-dependent phosphate transporter 1	Slc20a1	6.36731	5.42102e-06	2.97476	+
Q80UP8	Sodium-dependent phosphate transporter 2	Slc20a2	2.45444	0.00830479	-1.85628	+
Q5DTL9	Sodium-driven chloride bicarbonate exchanger	Slc4a10	6.12667	8.34221e-06	0.797011	+
P55012	Solute carrier family 12 member 2	Slc12a2	4.55631	0.000147993	4.49632	+
Q924N4	Solute carrier family 12 member 6	Slc12a6	4.00558	0.000414073	-1.69404	+
Q67BT3	Solute carrier family 13 member 5	Slc13a5	7.32738	1.09976e-06	-2.40829	+
Q9ES07	Solute carrier family 15 member 2	Slc15a2	2.58074	0.00645622	-1.14161	+
P17809	Solute carrier family 2, facilitated glucose transporter member 1	Slc2a1	2.81781	0.00408605	0.878088	+
Q9Z306	Solute carrier family 22 member 4	Slc22a4	7.30954	1.12387e-06	2.14313	+
Q9EPR4	Solute carrier family 23 member 2	Slc23a2	2.96766	0.00302539	0.745842	+
Q5SWT3	Solute carrier family 25 member 35	Slc25a35	3.40355	0.00130873	1.22371	+
Q8BGP6	Solute carrier family 25 member 40	Slc25a40	2.55299	0.00680472	1.77261	+
Q5HZI9	Solute carrier family 25 member 51	Slc25a51	5.96187	1.09756e-05	1.36431	+
Q62245	Son of sevenless homolog 1	Sos1	1.93099	0.0231481	1.99908	+
Q6P069	Sorcin	Sri	3.52512	0.00103535	-0.919173	+
O70493	Sorting nexin-12	Snx12	8.17594	3.08545e-07	-1.69583	+
Q8C080	Sorting nexin-16	Snx16	4.44647	0.000181618	1.35361	+
Q8BVL3	Sorting nexin-17	Snx17	2.73664	0.00477848	1.18502	+
Q9CWK8	Sorting nexin-2	Snx2	2.64252	0.00573075	0.873933	+
Q3UHD6	Sorting nexin-27	Snx27	4.05964	0.000370404	-1.00081	+
Q91YJ2	Sorting nexin-4	Snx4	3.88542	0.000518253	-2.41569	+
Q9CY18	Sorting nexin-7	Snx7	6.26125	6.53983e-06	2.35486	+
Q8BGQ1	Spermatogenesis-defective protein 39 homolog	Vipas39	4.19157	0.00028737	-0.859538	+
Q9WTX5	S-phase kinase-associated protein 1	Skp1	4.29083	0.000238771	-0.615218	+
Q9DA37	Sphingomyelin synthase-related protein 1	Samd8	4.82346	9.06523e-05	2.04213	+
Q9JIA7	Sphingosine kinase 2	Sphk2	1.64224	0.0408756	-0.668175	+
Q8R0X7	Sphingosine-1-phosphate lyase 1	Sgpl1	2.20317	0.01357	1.10203	+
Q8K4Z5	Splicing factor 3A subunit 1	Sf3a1	4.16001	0.000303158	-0.701773	+
Q9D554	Splicing factor 3A subunit 3	Sf3a3	5.07254	5.70921e-05	-0.975663	+
Q99NB9	Splicing factor 3B subunit 1	Sf3b1	6.12859	8.34221e-06	0.774357	+
Q8QZY9	Splicing factor 3B subunit 4	Sf3b4	4.90631	7.79171e-05	1.01685	+
Q9D883	Splicing factor U2AF 35 kDa subunit	U2af1	3.0065	0.00280567	-0.967894	+
Q8VCC9	Spondin-1	Spon1	4.49875	0.000165087	2.16671	+
Q91WK1	SPRY domain-containing protein 4	Spryd4	4.12151	0.000328934	1.23151	+
Q60598	Src substrate cortactin	Cttn	2.97715	0.00297439	-0.652828	+
P54227	Stathmin	Stmn1	4.9912	6.63818e-05	-0.722391	+
Q3UUJ4	STE20-related kinase adapter protein alpha	Strada	5.69443	1.81449e-05	0.888509	+
Q9WUD1	STIP1 homology and U box-containing protein 1	Stub1	2.52926	0.00712957	-0.708557	+
Q62407	Striated muscle-specific serine/threonine-protein kinase	Speg	5.1967	4.54664e-05	1.91698	+
O55106	Striatin	Strn	6.95162	1.93448e-06	-1.03137	+
P58404	Striatin-4	Strn4	4.70364	0.000113269	-0.611242	+
Q9DCT5	Stromal cell-derived factor 2	Sdf2	2.13169	0.015527	1.15268	+
P70302	Stromal interaction molecule 1	Stim1	1.94791	0.022371	0.708771	+
Q9CU62	Structural maintenance of chromosomes protein 1A	Smc1a	2.88387	0.00358809	-0.952885	+
Q9CW03	Structural maintenance of chromosomes protein 3	Smc3	3.41721	0.00127541	1.90987	+
Q9CQA3	Succinate dehydrogenase [ubiquinone] iron-sulfur subunit, mitochondrial	Sdhb	4.17134	0.000298429	-0.714973	+
Q9CZB0	Succinate dehydrogenase cytochrome b560 subunit, mitochondrial	Sdhc	3.03842	0.0026417	1.16774	+
Q9Z2I8	Succinate--CoA ligase [GDP-forming] subunit beta, mitochondrial	Suclg2	7.76179	6.08276e-07	-0.887491	+
Q7TNE1	Succinate--hydroxymethylglutarate CoA-transferase	Sugct	5.6168	2.09498e-05	2.28853	+
Q9D0K2	Succinyl-CoA:3-ketoacid coenzyme A transferase 1, mitochondrial	Oxct1	6.74982	2.72501e-06	-0.837064	+
Q8R086	Sulfite oxidase, mitochondrial	Suox	3.74919	0.000674273	-0.954379	+
P63046	Sulfotransferase 4A1	Sult4a1	4.85991	8.43655e-05	0.718101	+
Q9R1T2	SUMO-activating enzyme subunit 1	Sae1	6.08915	8.81624e-06	-1.16018	+
Q9Z1F9	SUMO-activating enzyme subunit 2	Uba2	5.23758	4.21802e-05	-0.692188	+
P63280	SUMO-conjugating enzyme UBC9	Ube2i	2.14119	0.0152283	-0.922967	+
Q8CH09	SURP and G-patch domain-containing protein 2	Sugp2	3.24891	0.00176036	0.737711	+
Q9DBX3	Sushi domain-containing protein 2	Susd2	2.66919	0.00544376	-1.05535	+
Q91ZW3	SWI/SNF-related matrix-associated actin-dependent regulator of chromatin subfamily A member 5	Smarca5	4.39439	0.000199182	-1.29874	+
O54941	SWI/SNF-related matrix-associated actin-dependent regulator of chromatin subfamily E member 1	Smarce1	2.19844	0.0137043	1.57566	+
Q80X82	Symplekin	Sympk	2.25152	0.0124119	1.37854	+
Q64332	Synapsin-2	Syn2	2.81087	0.00414203	0.754407	+
Q8JZP2	Synapsin-3	Syn3	2.95177	0.00312363	1.1938	+
Q8BFT9	Synaptic vesicle 2-related protein	Svop	4.7122	0.000111766	-0.935997	+
Q8BG39	Synaptic vesicle glycoprotein 2B	Sv2b	5.7814	1.53068e-05	-0.590106	+
Q80TB8	Synaptic vesicle membrane protein VAT-1 homolog-like	Vat1l	5.08611	5.59869e-05	0.86621	+
Q8BRU6	Synaptic vesicular amine transporter	Slc18a2	1.71797	0.0349996	0.756331	+
O55100	Synaptogyrin-1	Syngr1	2.63771	0.00577884	2.75248	+
Q62277	Synaptophysin	Syp	9.54233	3.82538e-08	-1.61648	+
O09044	Synaptosomal-associated protein 23	Snap23	2.96765	0.00302539	2.37607	+
Q9ERB0	Synaptosomal-associated protein 29	Snap29	2.04582	0.01847	-1.09684	+
Q8R570	Synaptosomal-associated protein 47	Snap47	6.01044	1.01058e-05	0.660556	+
Q9R0N3	Synaptotagmin-11	Syt11	10.4661	1.03342e-08	2.62083	+
Q920N7	Synaptotagmin-12	Syt12	2.67496	0.00538392	-0.657168	+
Q9EQT6	Synaptotagmin-13	Syt13	3.46997	0.00115003	1.99301	+
Q920M7	Synaptotagmin-17	Syt17	2.19157	0.0138434	0.862077	+
Q9D0I4	Syntaxin-17	Stx17	1.84934	0.0270982	1.45007	+
Q8VDS8	Syntaxin-18	Stx18	2.0903	0.016832	1.4029	+
Q60770	Syntaxin-binding protein 3	Stxbp3	2.89007	0.0035437	0.638652	+
Q5DQR4	Syntaxin-binding protein 5-like	Stxbp5l	5.6679	1.91003e-05	-0.640985	+
O08992	Syntenin-1	Sdcbp	5.48528	2.66765e-05	1.19244	+
P26039	Talin-1	Tln1	9.64265	3.62557e-08	1.11103	+
Q9R233	Tapasin	Tapbp	5.27598	3.94828e-05	1.78178	+
Q9DCJ1	Target of rapamycin complex subunit LST8	Mlst8	6.29235	6.21712e-06	-1.54985	+
Q8BM85	TBC domain-containing protein kinase-like protein	Tbck	6.04707	9.5273e-06	3.16807	+
Q8R3D1	TBC1 domain family member 13	Tbc1d13	1.93969	0.0227189	1.14378	+
Q8BYH7	TBC1 domain family member 17	Tbc1d17	1.70681	0.0358238	0.603955	+
Q8R5A6	TBC1 domain family member 22A	Tbc1d22a	3.60385	0.000881207	2.52353	+
A1A5B6	TBC1 domain family member 25	Tbc1d25	4.3622	0.000211282	1.39936	+
Q5SVR0	TBC1 domain family member 9B	Tbc1d9b	2.10637	0.0163175	1.08165	+
Q64336	T-box brain protein 1	Tbr1	6.50459	4.31214e-06	-2.81167	+
Q66JZ4	T-cell activation inhibitor, mitochondrial	TCAIM	3.4446	0.00120565	1.58187	+
P80315	T-complex protein 1 subunit delta	Cct4	7.24597	1.21389e-06	-1.2012	+
P80316	T-complex protein 1 subunit epsilon	Cct5	5.15871	4.93122e-05	-0.584565	+
P80313	T-complex protein 1 subunit eta	Cct7	8.5505	1.84984e-07	-0.710838	+
Q8BTG3	T-complex protein 11-like protein 1	Tcp11l1	4.68079	0.000117902	1.17526	+
Q5SSZ5	Tensin-3	Tns3	8.41346	2.15039e-07	2.01543	+
Q62288	Testican-1	Spock1	4.32798	0.000223048	1.26725	+
Q9ER58	Testican-2	Spock2	4.10632	0.000338043	1.31659	+
Q3URQ0	Testis-expressed protein 10	Tex10	2.49571	0.00764114	1.62065	+
Q8VD63	Testis-specific Y-encoded-like protein 4	Tspyl4	1.57717	0.0465076	-0.988103	+
Q8VBT9	Tether containing UBX domain for GLUT4	Aspscr1	7.87316	5.14566e-07	2.05332	+
Q91Z38	Tetratricopeptide repeat protein 1	Ttc1	4.18342	0.000291093	-0.911873	+
Q8CD92	Tetratricopeptide repeat protein 27	Ttc27	6.07281	9.06431e-06	2.57688	+
Q9D6E4	Tetratricopeptide repeat protein 9B	Ttc9b	3.48339	0.00112176	-0.65946	+
O55060	Thiopurine S-methyltransferase	Tpmt	2.0107	0.0197661	-0.752003	+
Q9CQU0	Thioredoxin domain-containing protein 12	Txndc12	1.87106	0.0260074	-0.707782	+
Q9CQ79	Thioredoxin domain-containing protein 9	Txndc9	2.63073	0.00585584	2.35539	+
P10639	Thioredoxin	Txn	1.58716	0.0456441	-1.38858	+
P62342	Thioredoxin reductase-like selenoprotein T	Selenot	7.15522	1.41527e-06	1.1935	+
Q8VBT0	Thioredoxin-related transmembrane protein 1	Tmx1	2.2273	0.0129969	-0.730575	+
P52196	Thiosulfate sulfurtransferase	Tst	3.26915	0.00169305	1.37086	+
Q8BLY2	Threonine--tRNA ligase 2, cytoplasmic	Tars3	3.31323	0.00155602	-1.3804	+
Q9Z1T2	Thrombospondin-4	Thbs4	1.76009	0.0323112	1.10311	+
Q99J36	THUMP domain-containing protein 1	Thumpd1	2.17387	0.0143004	-0.91847	+
P01831	Thy-1 membrane glycoprotein	Thy1	7.15115	1.41527e-06	-0.966668	+
Q569Z6	Thyroid hormone receptor-associated protein 3	Thrap3	4.08167	0.000354743	-1.25094	+
P39447	Tight junction protein ZO-1	Tjp1	5.00721	6.46885e-05	1.24715	+
Q9Z0U1	Tight junction protein ZO-2	Tjp2	4.98841	6.66184e-05	1.10609	+
Q8BH58	TIP41-like protein	Tiprl	3.34465	0.00146979	0.863495	+
P20352	Tissue factor	F3	1.60041	0.0444287	1.23689	+
A2ASS6	Titin	Ttn	9.98058	2.06144e-08	6.28494	+
Q6ZPF3	T-lymphoma invasion and metastasis-inducing protein 2	Tiam2	4.02101	0.000401848	1.21033	+
Q60803	TNF receptor-associated factor 3	Traf3	3.89818	0.000506806	-1.26533	+
Q6PFE7	Tomoregulin-1	Tmeff1	4.66409	0.000122066	-2.53644	+
Q9ER39	Torsin-1A	Tor1a	2.46582	0.00811282	-1.55509	+
Q8R1J9	Torsin-2A	Tor2a	6.78182	2.6063e-06	2.44036	+
Q3TIR1	Trafficking protein particle complex subunit 13	Trappc13	3.19098	0.00197487	1.18606	+
Q9CQP2	Trafficking protein particle complex subunit 2	Trappc2	4.39953	0.0001977	1.58096	+
Q9ES56	Trafficking protein particle complex subunit 4	Trappc4	6.14384	8.13921e-06	0.817714	+
Q9D289	Trafficking protein particle complex subunit 6B	Trappc6b	4.23661	0.000263215	-1.66884	+
Q3U0M1	Trafficking protein particle complex subunit 9	Trappc9	1.91283	0.0239387	-0.910007	+
Q9DBB8	Trans-1,2-dihydrobenzene-1,2-diol dehydrogenase	Dhdh	2.53269	0.00708472	1.28966	+
Q9JIX0	Transcription and mRNA export factor ENY2	Eny2	2.47281	0.00799998	0.837386	+
O55201	Transcription elongation factor SPT5	Supt5h	2.76173	0.00455479	-0.942297	+
Q62318	Transcription intermediary factor 1-beta	Trim28	5.86448	1.31201e-05	-1.28835	+
O35295	Transcriptional activator protein Pur-beta	Purb	3.62222	0.000850701	-0.63876	+
Q61164	Transcriptional repressor CTCF	Ctcf	8.63464	1.69608e-07	3.94772	+
Q8C4J7	Transducin beta-like protein 3	Tbl3	4.19752	0.0002843	1.24269	+
Q62351	Transferrin receptor protein 1	Tfrc	3.43786	0.0012218	0.686121	+
Q6PFR5	Transformer-2 protein homolog alpha	Tra2a	2.80123	0.00420519	-1.43503	+
P62996	Transformer-2 protein homolog beta	Tra2b	3.07248	0.00248195	-0.896645	+
Q62219	Transforming growth factor beta-1-induced transcript 1 protein	Tgfb1i1	7.9762	4.354e-07	2.38817	+
Q9QUI0	Transforming protein RhoA	Rhoa	3.59995	0.000887773	-0.615797	+
Q9WVA4	Transgelin-2	Tagln2	7.44122	9.43432e-07	1.39818	+
Q9WTR1	Transient receptor potential cation channel subfamily V member 2	Trpv2	2.30237	0.0112218	0.743702	+
Q99LC8	Translation initiation factor eIF-2B subunit alpha	Eif2b1	5.27474	3.94828e-05	-2.97321	+
Q91YJ5	Translation initiation factor IF-2, mitochondrial	Mtif2	3.35569	0.00143911	-1.38569	+
Q8K0Z7	Translational activator of cytochrome c oxidase 1	Taco1	2.64777	0.00567437	-0.771189	+
P63028	Translationally-controlled tumor protein	Tpt1	6.10949	8.59428e-06	-0.745197	+
Q62186	Translocon-associated protein subunit delta	Ssr4	3.32909	0.00151365	-0.935329	+
Q9ET30	Transmembrane 9 superfamily member 3	Tm9sf3	3.14968	0.00214103	-0.766504	+
Q69ZZ6	Transmembrane and coiled-coil domains protein 1	Tmcc1	1.80133	0.0297999	0.875053	+
Q80W04	Transmembrane and coiled-coil domains protein 2	Tmcc2	7.98528	4.30301e-07	1.36255	+
Q9R0Q3	Transmembrane emp24 domain-containing protein 2	Tmed2	5.99441	1.03908e-05	1.2378	+
Q8R1V4	Transmembrane emp24 domain-containing protein 4	Tmed4	2.39551	0.00931922	-1.20807	+
Q9CXE7	Transmembrane emp24 domain-containing protein 5	Tmed5	4.81743	9.15554e-05	1.90099	+
Q3UBX0	Transmembrane protein 109	Tmem109	6.36915	5.41316e-06	2.53905	+
Q8BK08	Transmembrane protein 11, mitochondrial	Tmem11	4.29814	0.000236493	2.14728	+
Q99MX7	Transmembrane protein 121B	Tmem121b	6.42216	4.91464e-06	1.49305	+
Q9D8Y1	Transmembrane protein 126A	Tmem126a	1.69737	0.0365099	-0.697329	+
Q9D938	Transmembrane protein 160	Tmem160	5.88231	1.27037e-05	1.11638	+
Q8C996	Transmembrane protein 163	Tmem163	7.65069	7.08687e-07	-1.40023	+
Q8BPE4	Transmembrane protein 177	Tmem177	5.01623	6.37625e-05	2.4971	+
A2A8U2	Transmembrane protein 201	Tmem201	6.34283	5.64102e-06	-1.54914	+
Q8BVA2	Transmembrane protein 222	Tmem222	6.48879	4.39182e-06	-2.80163	+
Q5F285	Transmembrane protein 256	Tmem256	4.29614	0.000236754	-0.804768	+
Q9DAM7	Transmembrane protein 263	Tmem263	3.75463	0.000668105	1.61846	+
Q9CR67	Transmembrane protein 33	Tmem33	1.79474	0.030187	0.674414	+
Q9D328	Transmembrane protein 35A	Tmem35a	4.44142	0.00018292	1.33922	+
Q8BXN9	Transmembrane protein 87A	Tmem87a	4.86857	8.34885e-05	1.90624	+
Q7TSH8	Transmembrane protein 94	Tmem94	3.61986	0.000853996	1.86267	+
Q8BI84	Transport and Golgi organization protein 1 homolog	Mia3	2.22265	0.0130925	1.36613	+
Q6P2B1	Transportin-3	Tnpo3	6.65378	3.24594e-06	0.759071	+
Q8BMS1	Trifunctional enzyme subunit alpha, mitochondrial	Hadha	7.6548	7.08687e-07	0.892273	+
Q99JY0	Trifunctional enzyme subunit beta, mitochondrial	Hadhb	3.24944	0.00175946	0.694667	+
Q3TMP8	Trimeric intracellular cation channel type A	Tmem38a	2.93609	0.00322262	0.774523	+
O89023	Tripeptidyl-peptidase 1	Tpp1	5.44462	2.87767e-05	2.38845	+
Q3UFY8	tRNA methyltransferase 10 homolog C	Trmt10c	2.24603	0.0125453	1.06023	+
Q923K4	tRNA modification GTPase GTPBP3, mitochondrial	Gtpbp3	2.29146	0.0114389	-0.775379	+
A2ADA5	tRNA pseudouridine synthase-like 1	Pusl1	5.89992	1.23002e-05	3.48893	+
Q91XI1	tRNA-dihydrouridine(47) synthase [NAD(P)(+)]-like	Dus3l	1.7264	0.0344155	1.15336	+
P58771	Tropomyosin alpha-1 chain	Tpm1	2.23366	0.0128265	0.631874	+
Q8CGV2	Tryptophan 5-hydroxylase 2	Tph2	1.59318	0.0450865	0.959534	+
Q9CYK1	Tryptophan--tRNA ligase, mitochondrial	Wars2	1.97022	0.0214323	-1.17793	+
P62500	TSC22 domain family protein 1	Tsc22d1	1.79464	0.030187	-1.43759	+
Q61037	Tuberin	Tsc2	2.57568	0.00651066	0.603937	+
Q3UX10	Tubulin alpha chain-like 3	Tubal3	10.3194	1.18536e-08	-1.62239	+
P68373	Tubulin alpha-1C chain	Tuba1c	6.90168	2.11371e-06	1.46713	+
P68368	Tubulin alpha-4A chain	Tuba4a	5.10031	5.46118e-05	-1.09009	+
Q7TMM9	Tubulin beta-2A chain	Tubb2a	3.3919	0.00134135	-0.753238	+
Q9D6F9	Tubulin beta-4A chain	Tubb4a	3.96654	0.000445194	0.72589	+
P83887	Tubulin gamma-1 chain	Tubg1	4.99561	6.60898e-05	-0.84911	+
Q9D1E6	Tubulin-folding cofactor B	Tbcb	4.72061	0.000110322	-1.57367	+
P48428	Tubulin-specific chaperone A	Tbca	1.54451	0.0494821	0.595855	+
Q8C5W3	Tubulin-specific chaperone cofactor E-like protein	Tbcel	7.33889	1.08782e-06	1.52994	+
Q8BYA0	Tubulin-specific chaperone D	Tbcd	2.9256	0.00328724	1.45775	+
Q99JR5	Tubulointerstitial nephritis antigen-like	Tinagl1	2.27276	0.0118892	1.13889	+
Q8VHN8	Tudor-interacting repair regulator protein	Nudt16l1	2.5013	0.0075515	1.69791	+
Q9ERA6	Tuftelin-interacting protein 11	Tfip11	2.17292	0.0143219	1.11605	+
Q3TBL6	Tumor necrosis factor alpha-induced protein 8-like protein 3	Tnfaip8l3	7.94301	4.49547e-07	1.40296	+
Q9EPU5	Tumor necrosis factor receptor superfamily member 21	Tnfrsf21	4.65055	0.000125	2.03109	+
O54818	Tumor protein D53	Tpd52l1	2.15744	0.0147512	-0.857738	+
Q9CYZ2	Tumor protein D54	Tpd52l2	2.5503	0.00683601	1.64861	+
Q9WVF8	Tumor suppressor candidate 2	Tusc2	4.34763	0.000215944	-0.895237	+
Q61187	Tumor susceptibility gene 101 protein	Tsg101	9.6414	3.62557e-08	-1.73114	+
Q9Z0P5	Twinfilin-2	Twf2	9.09463	7.92675e-08	0.867252	+
Q9CZX7	Type 2 phosphatidylinositol 4,5-bisphosphate 4-phosphatase	Pip4p2	6.25817	6.55201e-06	1.81485	+
Q4JIM5	Tyrosine-protein kinase ABL2	Abl2	1.74567	0.0331713	1.67387	+
P41241	Tyrosine-protein kinase CSK	Csk	3.8131	0.000593757	1.87117	+
P39688	Tyrosine-protein kinase Fyn	Fyn	3.82551	0.000580631	-1.02001	+
P55144	Tyrosine-protein kinase receptor TYRO3	Tyro3	2.3293	0.010642	1.0051	+
Q04736	Tyrosine-protein kinase Yes	Yes1	2.86766	0.0037021	-1.00228	+
P35831	Tyrosine-protein phosphatase non-receptor type 12	Ptpn12	1.60914	0.0436468	0.678866	+
A2ALK8	Tyrosine-protein phosphatase non-receptor type 3	Ptpn3	3.05254	0.00257195	1.57711	+
P54830	Tyrosine-protein phosphatase non-receptor type 5	Ptpn5	7.38267	1.03e-06	-1.62987	+
P29351	Tyrosine-protein phosphatase non-receptor type 6	Ptpn6	7.29358	1.14736e-06	1.71919	+
O35239	Tyrosine-protein phosphatase non-receptor type 9	Ptpn9	2.66474	0.00548744	-1.03777	+
Q62376	U1 small nuclear ribonucleoprotein 70 kDa	Snrnp70	5.33091	3.56878e-05	-1.11406	+
Q62189	U1 small nuclear ribonucleoprotein A	Snrpa	2.94681	0.0031537	-1.67949	+
Q8CCF0	U4/U6 small nuclear ribonucleoprotein Prp31	Prpf31	7.00335	1.77831e-06	2.58447	+
Q9Z315	U4/U6.U5 tri-snRNP-associated protein 1	Sart1	2.37056	0.00981024	-1.37919	+
Q6PE01	U5 small nuclear ribonucleoprotein 40 kDa protein	Snrnp40	1.60126	0.0443826	-0.655089	+
P62311	U6 snRNA-associated Sm-like protein LSm3	Lsm3	2.95946	0.0030783	1.6288	+
Q9CQQ8	U6 snRNA-associated Sm-like protein LSm7	Lsm7	1.82506	0.0284043	0.656933	+
Q6P3D0	U8 snoRNA-decapping enzyme	Nudt16	1.69656	0.0365615	1.41117	+
Q8BMS4	Ubiquinone biosynthesis O-methyltransferase, mitochondrial	Coq3	4.91134	7.71275e-05	1.76543	+
Q99K46	Ubiquitin carboxyl-terminal hydrolase 11	Usp11	1.62167	0.0426562	-0.73439	+
Q8R5H1	Ubiquitin carboxyl-terminal hydrolase 15	Usp15	7.28302	1.15269e-06	-0.939316	+
B1AY13	Ubiquitin carboxyl-terminal hydrolase 24	Usp24	5.82723	1.40607e-05	1.04796	+
P35123	Ubiquitin carboxyl-terminal hydrolase 4	Usp4	2.52689	0.00716484	0.923564	+
Q8BY87	Ubiquitin carboxyl-terminal hydrolase 47	Usp47	4.16271	0.000302354	2.33782	+
Q80TQ2	Ubiquitin carboxyl-terminal hydrolase CYLD	Cyld	4.26848	0.000248064	-1.13423	+
Q9R0P9	Ubiquitin carboxyl-terminal hydrolase isozyme L1	Uchl1	4.63458	0.000128416	1.67723	+
Q9WUP7	Ubiquitin carboxyl-terminal hydrolase isozyme L5	Uchl5	3.3285	0.00151367	-0.728489	+
E9Q735	Ubiquitin conjugation factor E4 A	Ube4a	2.8275	0.00400634	2.78846	+
Q78JW9	Ubiquitin domain-containing protein UBFD1	Ubfd1	1.85266	0.0269341	1.05498	+
Q7TQI3	Ubiquitin thioesterase OTUB1	Otub1	4.89158	8.00835e-05	1.48219	+
P63147	Ubiquitin-conjugating enzyme E2 B	Ube2b	1.86897	0.0260974	-0.718575	+
P61079	Ubiquitin-conjugating enzyme E2 D3	Ube2d3	3.5581	0.000969276	-0.699408	+
P61087	Ubiquitin-conjugating enzyme E2 K	Ube2k	7.24161	1.21576e-06	-1.22356	+
P68037	Ubiquitin-conjugating enzyme E2 L3	Ube2l3	4.201	0.00028259	0.870966	+
P61089	Ubiquitin-conjugating enzyme E2 N	Ube2n	8.1631	3.11442e-07	-0.818766	+
Q9CZY3	Ubiquitin-conjugating enzyme E2 variant 1	Ube2v1	9.00921	9.20182e-08	-1.7245	+
Q3UE37	Ubiquitin-conjugating enzyme E2 Z	Ube2z	1.64897	0.0403431	0.664398	+
P61961	Ubiquitin-fold modifier 1	Ufm1	7.03084	1.69605e-06	1.67699	+
Q9CR09	Ubiquitin-fold modifier-conjugating enzyme 1	Ufc1	3.21859	0.00187345	1.82415	+
Q8BGR9	Ubiquitin-like domain-containing CTD phosphatase 1	Ublcp1	4.65698	0.000123773	-1.07522	+
O08759	Ubiquitin-protein ligase E3A	Ube3a	5.59032	2.19122e-05	-0.795709	+
Q8VCH8	UBX domain-containing protein 4	Ubxn4	4.73089	0.000108856	-0.778037	+
O70475	UDP-glucose 6-dehydrogenase	Ugdh	5.39092	3.1999e-05	2.12793	+
Q91YN5	UDP-N-acetylhexosamine pyrophosphorylase	Uap1	9.62844	3.62557e-08	2.55099	+
Q3TW96	UDP-N-acetylhexosamine pyrophosphorylase-like protein 1	Uap1l1	9.34339	5.31182e-08	2.5121	+
Q9CX66	Uncharacterized protein C12orf45 homolog	D10Wsu102e	3.88339	0.000519768	1.07869	+
Q8C3W1	Uncharacterized protein C1orf198 homolog	1 SV	1.79947	0.0299034	-0.649028	+
Q9CYS6	Uncharacterized protein C2orf72 homolog	1 SV	5.67807	1.87675e-05	3.17638	+
Q8BRV5	Uncharacterized protein KIAA1671	Kiaa1671	5.30618	3.73381e-05	-1.32718	+
Q9WTI7	Unconventional myosin-Ic	Myo1c	2.45537	0.00829312	0.673049	+
Q5SUA5	Unconventional myosin-Ig	Myo1g	4.74411	0.000106141	1.2824	+
P21271	Unconventional myosin-Vb	Myo5b	7.85881	5.23666e-07	-1.49843	+
Q9D9H8	UPF0565 protein C2orf69 homolog	2 SV	3.9717	0.000441767	2.8889	+
Q8VE95	UPF0598 protein C8orf82 homolog	1 SV	6.37976	5.31217e-06	-2.04954	+
Q8BR90	UPF0600 protein C5orf51 homolog	1 SV	4.77506	9.96763e-05	1.94829	+
Q68FD9	UPF0606 protein KIAA1549	Kiaa1549	1.60181	0.0443552	-0.586732	+
Q8VD62	UPF0696 protein C11orf68 homolog	Bles03	5.94067	1.13736e-05	-1.29687	+
Q811S7	Upstream-binding protein 1	Ubp1	2.18223	0.0140844	0.874062	+
B1AVZ0	Uracil phosphoribosyltransferase homolog	Uprt	4.62423	0.000131193	2.24086	+
Q8VHL0	Urea transporter 1	Slc14a1	2.75656	0.00459329	1.69296	+
P13439	Uridine 5'-monophosphate synthase	Umps	2.29727	0.0113261	0.613225	+
Q91YL3	Uridine-cytidine kinase-like 1	Uckl1	2.05326	0.0181891	1.17044	+
P51163	Uroporphyrinogen-III synthase	Uros	8.60226	1.7623e-07	-1.24641	+
Q8C1Y8	Vacuolar fusion protein CCZ1 homolog	Ccz1	1.81992	0.0287069	-1.17466	+
Q8BMQ8	Vacuolar fusion protein MON1 homolog B	Mon1b	7.94869	4.47596e-07	3.47025	+
Q91W86	Vacuolar protein sorting-associated protein 11 homolog	Vps11	8.58789	1.7623e-07	1.96665	+
Q5H8C4	Vacuolar protein sorting-associated protein 13A	Vps13a	5.70722	1.77237e-05	0.642618	+
Q8R307	Vacuolar protein sorting-associated protein 18 homolog	Vps18	4.29708	0.00023663	0.734003	+
Q9QZ88	Vacuolar protein sorting-associated protein 29	Vps29	5.86368	1.31201e-05	0.879795	+
Q9EQH3	Vacuolar protein sorting-associated protein 35	Vps35	5.15332	4.96936e-05	0.747318	+
Q8R0J7	Vacuolar protein sorting-associated protein 37B	Vps37b	3.37013	0.00139605	0.885223	+
Q5KU39	Vacuolar protein sorting-associated protein 41 homolog	Vps41	1.92083	0.023563	1.25048	+
Q8VEJ9	Vacuolar protein sorting-associated protein 4A	Vps4a	3.05943	0.00253794	0.893547	+
Q91XD6	Vacuolar protein-sorting-associated protein 36	Vps36	2.2603	0.0121848	1.60946	+
P70460	Vasodilator-stimulated phosphoprotein	Vasp	5.62246	2.0718e-05	1.89013	+
O35488	Very long-chain acyl-CoA synthetase	Slc27a2	5.45224	2.84342e-05	1.37586	+
Q8K2C9	Very-long-chain (3R)-3-hydroxyacyl-CoA dehydratase 3	Hacd3	3.70525	0.000733817	0.836593	+
Q9CY27	Very-long-chain enoyl-CoA reductase	Tecr	6.75475	2.70341e-06	3.12146	+
Q9CR60	Vesicle transport protein GOT1B	Golt1b	10.3111	1.18536e-08	2.68644	+
O89116	Vesicle transport through interaction with t-SNAREs homolog 1A	Vti1a	8.72358	1.42807e-07	2.46387	+
O88384	Vesicle transport through interaction with t-SNAREs homolog 1B	Vti1b	2.02243	0.0193606	1.64135	+
Q62442	Vesicle-associated membrane protein 1	Vamp1	3.48032	0.00112715	-0.79808	+
O70480	Vesicle-associated membrane protein 4	Vamp4	4.41786	0.000190991	-0.763648	+
Q9WV55	Vesicle-associated membrane protein-associated protein A	Vapa	1.86882	0.0260974	0.641841	+
Q9QY76	Vesicle-associated membrane protein-associated protein B	Vapb	1.91212	0.0239673	1.11607	+
P46460	Vesicle-fusing ATPase	Nsf	3.21764	0.00187631	0.998729	+
Q8BLE7	Vesicular glutamate transporter 2	Slc17a6	7.21491	1.27382e-06	-1.42046	+
O35633	Vesicular inhibitory amino acid transporter	Slc32a1	5.49209	2.64037e-05	-1.35173	+
Q3ZK22	Vezatin	Vezt	6.15837	7.91094e-06	2.06232	+
P20152	Vimentin	Vim	9.34017	5.31182e-08	1.92757	+
Q64727	Vinculin	Vcl	6.19607	7.3642e-06	0.60642	+
Q6TEK5	Vitamin K epoxide reductase complex subunit 1-like protein 1	Vkorc1l1	3.84016	0.000563565	2.21064	+
[truncated: 44 more rows]
