# Supplementary material for: Investigating the impact of environmental enrichment on proteome and neurotransmitter‐related profiles in an animal model of Alzheimer's disease
Source: Aging Cell. 2024 Jul 1;23(9):e14231. doi: 10.1111/acel.14231 (PMC11488327; doi:10.1111/acel.14231)
Supplement: Supplementary file 4 — Table S4. [file ACEL-23-e14231-s002.xlsx]

## Sheet: Cluster 1
Supplementary table 4. Four clusters of 323 DEPs overlapping between WT and 5XFAD mice
Accession No	Description	Gene Name
Q61282	Aggrecan core protein	Acan
Q9QUJ7	Long-chain-fatty-acid--CoA ligase 4	Acsl4
P84091	AP-2 complex subunit mu	Ap2m1
Q78IK2	ATP synthase membrane subunit DAPIT, mitochondrial	Atp5md
Q3UI43	BRISC and BRCA1-A complex member 1	Babam1
D3Z6Q9	Bridging integrator 2	Bin2
Q64152	Transcription factor BTF3	Btf3
Q8BLQ9	Cell adhesion molecule 2	Cadm2
P83917	Chromobox protein homolog 1	Cbx1
P40240	CD9 antigen	Cd9
P30275	Creatine kinase U-type, mitochondrial	Ckmt1
Q64735	Complement component receptor 1-like protein	Cr1l
P23927	Alpha-crystallin B chain	Cryab
P61963	DDB1- and CUL4-associated factor 7	Dcaf7
Q80YA3	Phospholipase DDHD1	Ddhd1
Q6PFD5	Disks large-associated protein 3	Dlgap3
O70194	Eukaryotic translation initiation factor 3 subunit D	Eif3d
P17183	Gamma-enolase	Eno2
Q9JI19	Acidic fibroblast growth factor intracellular-binding protein	Fibp
P60521	Gamma-aminobutyric acid receptor-associated protein-like 2	Gabarapl2
Q91WK5	Glycine cleavage system H protein, mitochondrial	Gcsh
Q99JG2	G-protein coupled receptor 37-like 1	Gpr37l1
P43274	Histone H1.4	H1-4
P51859	Hepatoma-derived growth factor	Hdgf
Q91VF2	Histamine N-methyltransferase	Hnmt
P70404	Isocitrate dehydrogenase [NAD] subunit gamma 1, mitochondrial	Idh3g
Q9Z1X4	Interleukin enhancer-binding factor 3	Ilf3
Q9JHI5	Isovaleryl-CoA dehydrogenase, mitochondrial	Ivd
Q6PHZ8	Kv channel-interacting protein 4	Kcnip4
O88448	Kinesin light chain 2	Klc2
Q8R404	MICOS complex subunit MIC13	Micos13
Q5SYD0	Unconventional myosin-Id	Myo1d
P09405	Nucleolin	Ncl
Q59J78	NADH dehydrogenase [ubiquinone] 1 alpha subcomplex assembly factor 2	Ndufaf2
Q9DCS9	NADH dehydrogenase [ubiquinone] 1 beta subcomplex subunit 10	Ndufb10
Q9CQJ8	NADH dehydrogenase [ubiquinone] 1 beta subcomplex subunit 9	Ndufb9
Q810U3	Neurofascin	Nfasc
P50580	Proliferation-associated protein 2G4	Pa2g4
Q9D051	Pyruvate dehydrogenase E1 component subunit beta, mitochondrial	Pdhb
Q8CAA7	Glucose 1,6-bisphosphate synthase	Pgm2l1
P60202	Myelin proteolipid protein	Plp1
Q80UG2	Plexin-A4	Plxna4
Q8CJH3	Plexin-B1	Plxnb1
P56371	Ras-related protein Rab-4A	Rab4a
P63321	Ras-related protein Ral-A	Rala
Q8BQP9	Regulator of G-protein signaling 7-binding protein	Rgs7bp
Q80U57	Regulating synaptic membrane exocytosis protein 3	Rims3
P35979	60S ribosomal protein L12	Rpl12
Q9D154	Leukocyte elastase inhibitor A	Serpinb1a
Q9CZN4	Protein shisa-9	Shisa9
P51881	ADP/ATP translocase 2	Slc25a5
Q61165	Sodium/hydrogen exchanger 1	Slc9a1
Q62376	U1 small nuclear ribonucleoprotein 70 kDa	Snrnp70
P84104	Serine/arginine-rich splicing factor 3	Srsf3
Q9Z2I8	Succinate--CoA ligase [GDP-forming] subunit beta, mitochondrial	Suclg2
Q99KF1	Transmembrane emp24 domain-containing protein 9	Tmed9
P58871	182 kDa tankyrase-1-binding protein	Tnks1bp1
P63028	Translationally-controlled tumor protein	Tpt1
Q91Z38	Tetratricopeptide repeat protein 1	Ttc1
Q9D883	Splicing factor U2AF 35 kDa subunit	U2af1
P63044	Vesicle-associated membrane protein 2	Vamp2

## Sheet: Cluster 2
Accession No	Description	Gene Name
Q3UH66	Serine/threonine-protein kinase WNK2	Wnk2
Q60930	Voltage-dependent anion-selective channel protein 2	Vdac2
Q8R5H1	Ubiquitin carboxyl-terminal hydrolase 15	Usp15
Q8R317	Ubiquilin-1	Ubqln1
P10639	Thioredoxin	Txn
Q9CQN1	Heat shock protein 75 kDa, mitochondrial	Trap1
Q6PFR5	Transformer-2 protein homolog alpha	Tra2a
Q9CZR3	Mitochondrial import receptor subunit TOM40B	Tomm40l
Q9WV98	Mitochondrial import inner membrane translocase subunit Tim9	Timm9
P01831	Thy-1 membrane glycoprotein	Thy1
Q99J36	THUMP domain-containing protein 1	Thumpd1
Q64336	T-box brain protein 1	Tbr1
Q62277	Synaptophysin	Syp
Q9CX34	Protein SGT1 homolog	Sugt1
O35526	Syntaxin-1A	Stx1a
Q9Z1W9	STE20/SPS1-related proline-alanine-rich protein kinase	Stk39
Q6P069	Sorcin	Sri
Q9R0P4	Small acidic protein	Smap
Q8K596	Sodium/calcium exchanger 2	Slc8a2
Q8BLE7	Vesicular glutamate transporter 2	Slc17a6
Q9EQU5-2	Isoform 2 of Protein SET	Set
Q9D1M0	Protein SEC13 homolog	Sec13
Q9CZC8	Secernin-1	Scrn1
D3YXK2	Scaffold attachment factor B1	Safb
Q8K0T0	Reticulon-1	Rtn1
P60867	40S ribosomal protein S20	Rps20
P51410	60S ribosomal protein L9	Rpl9
Q3U319	E3 ubiquitin-protein ligase BRE1B	Rnf40
Q99NE5-7	Isoform 7 of Regulating synaptic membrane exocytosis protein 1	Rims1
P35282	Ras-related protein Rab-21	Rab21
Q9R0Q7	Prostaglandin E synthase 3	Ptges3
Q9CX56	26S proteasome non-ATPase regulatory subunit 8	Psmd8
Q5DTT2	PH and SEC7 domain-containing protein 1	Psd
Q8C167	Prolyl endopeptidase-like	Prepl
Q9DCL8	Protein phosphatase inhibitor 2	Ppp1r2
Q99KR7	Peptidyl-prolyl cis-trans isomerase F, mitochondrial	Ppif
Q91VM9	Inorganic pyrophosphatase 2, mitochondrial	Ppa2
Q8BZH4	Pogo transposable element with ZNF domain	Pogz
Q7TME0	Phospholipid phosphatase-related protein type 4	Plppr4
O70172	Phosphatidylinositol 5-phosphate 4-kinase type-2 alpha	Pip4k2a
Q3TIU4	2',5'-phosphodiesterase 12	Pde12
P12815	Programmed cell death protein 6	Pdcd6
Q8VE70	Programmed cell death protein 10	Pdcd10
Q8BVU5	ADP-ribose pyrophosphatase, mitochondrial	Nudt9
P97300	Neuroplastin	Nptn
O55126	Protein NipSnap homolog 2	Nipsnap2
Q9JLB9	Nectin-3	Nectin3
Q9CR95	Adaptin ear-binding coat-associated protein 1	Necap1
Q9DCT2	NADH dehydrogenase [ubiquinone] iron-sulfur protein 3, mitochondrial	Ndufs3
Q80U63	Mitofusin-2	Mfn2
P04370-4	Isoform 4 of Myelin basic protein	Mbp
Q3THS6	S-adenosylmethionine synthase isoform type-2	Mat2a
P10637	Microtubule-associated protein tau	Mapt
Q8BW75	Amine oxidase [flavin-containing] B	Maob
P14733	Lamin-B1	Lmnb1
Q8JZS0	Protein lin-7 homolog A	Lin7a
Q8VED9	Galectin-related protein	Lgalsl
Q60960	Importin subunit alpha-5	Kpna1
Q80UY2	E3 ubiquitin-protein ligase KCMF1	Kcmf1
E9PZ19	Protein turtle homolog B	Igsf9b
Q8R366	Immunoglobulin superfamily member 8	Igsf8
Q8CAK1	Putative transferase CAF17 homolog, mitochondrial	Iba57
Q8VEK3	Heterogeneous nuclear ribonucleoprotein U	Hnrnpu
Q60631	Growth factor receptor-bound protein 2	Grb2
Q8BUV3	Gephyrin	Gphn
P08752	Guanine nucleotide-binding protein G(i) subunit alpha-2	Gnai2
P15105	Glutamine synthetase	Glul
P06837	Neuromodulin	Gap43
P56959	RNA-binding protein FUS	Fus
Q7TPM6	Fibronectin type III and SPRY domain-containing protein 1	Fsd1
P61329	Fibroblast growth factor 12	Fgf12
Q9D7X3	Dual specificity protein phosphatase 3	Dusp3
Q9QXB9	Developmentally-regulated GTP-binding protein 2	Drg2
P63037	DnaJ homolog subfamily A member 1	Dnaja1
P97315	Cysteine and glycine-rich protein 1	Csrp1
Q71M36	Chondroitin sulfate proteoglycan 5	Cspg5
P67871	Casein kinase II subunit beta	Csnk2b
P12787	Cytochrome c oxidase subunit 5A, mitochondrial	Cox5a
Q9WUM4	Coronin-1C	Coro1c
Q8R1T1	Charged multivesicular body protein 7	Chmp7
Q9QXG2	Rab proteins geranylgeranyltransferase component A 1	Chm
P80313	T-complex protein 1 subunit eta	Cct7
Q9D024	Coiled-coil domain-containing protein 47	Ccdc47
O54724	Caveolae-associated protein 1	Cavin1
P49070	Calcium signal-modulating cyclophilin ligand	Camlg
P08414	Calcium/calmodulin-dependent protein kinase type IV	Camk4
P11798	Calcium/calmodulin-dependent protein kinase type II subunit alpha	Camk2a
Q9D6P8	Calmodulin-like protein 3	Calml3
Q8R464	Cell adhesion molecule 4	Cadm4
Q8VHV1	Brain and acute leukemia cytoplasmic protein	Baalc
P51863	V-type proton ATPase subunit d 1	Atp6v0d1
Q925I1	ATPase family AAA domain-containing protein 3	Atad3
Q9D5T0	ATPase family AAA domain-containing protein 1	Atad1
Q9DBT5	AMP deaminase 2	Ampd2
Q80SW1	S-adenosylhomocysteine hydrolase-like protein 1	Ahcyl1
Q9D358-2	Isoform 2 of Low molecular weight phosphotyrosine protein phosphatase	Acp1
Q3UHJ0	AP2-associated protein kinase 1	Aak1

## Sheet: Cluster 3
Accession No	Description	Gene Name
P41234	ATP-binding cassette sub-family A member 2	Abca2
Q8VHQ9	Acyl-coenzyme A thioesterase 11	Acot11
P54822	Adenylosuccinate lyase	Adsl
Q3TPE9	Ankyrin repeat and MYND domain-containing protein 2	Ankmy2
Q9D7N9	Adipocyte plasma membrane-associated protein	Apmap
P08030	Adenine phosphoribosyltransferase	Aprt
O35153	BET1-like protein	Bet1l
Q01815	Voltage-dependent L-type calcium channel subunit alpha-1C	Cacna1c
Q62192	CD180 antigen	Cd180
Q8K327	Chromosome alignment-maintaining phosphoprotein 1	Champ1
Q8BQZ5	Cleavage and polyadenylation specificity factor subunit 4	Cpsf4
Q9D8X1	Copper homeostasis protein cutC homolog	Cutc
P53395	Lipoamide acyltransferase component of branched-chain alpha-keto acid dehydrogenase complex, mitochondrial	Dbt
Q810A7	ATP-dependent RNA helicase DDX42	Ddx42
Q69Z23	Dynein heavy chain 17, axonemal	Dnah17
Q8BUR4	Dedicator of cytokinesis protein 1	Dock1
Q91WK2	Eukaryotic translation initiation factor 3 subunit H	Eif3h
P10630	Eukaryotic initiation factor 4A-II	Eif4a2
Q9WUZ9	Ectonucleoside triphosphate diphosphohydrolase 5	Entpd5
O35382	Exocyst complex component 4	Exoc4
Q9ES89	Exostosin-like 2	Extl2
Q6P9N1	Hyccin	Fam126a
Q8BFR4	N-acetylglucosamine-6-sulfatase	Gns
Q8BQM4	HEAT repeat-containing protein 3	Heatr3
O88569	Heterogeneous nuclear ribonucleoproteins A2/B1	Hnrnpa2b1
P61979	Heterogeneous nuclear ribonucleoprotein K	Hnrnpk
Q8BUK6	Protein Hook homolog 3	Hook3
Q9EQ06	Estradiol 17-beta-dehydrogenase 11	Hsd17b11
Q9JHR7	Insulin-degrading enzyme	Ide
Q6P9J5	KN motif and ankyrin repeat domain-containing protein 4	Kank4
Q03717	Potassium voltage-gated channel subfamily B member 1	Kcnb1
P06151	L-lactate dehydrogenase A chain	Ldha
Q5DU41	Volume-regulated anion channel subunit LRRC8B	Lrrc8b
P05533	Lymphocyte antigen 6A-2/6E-1	Ly6a
Q9D0E3	LysM and putativeptidoglycan-binding domain-containing protein 1	Lysmd1
Q6PCP5	Mitochondrial fission factor	Mff
Q9CQX8	28S ribosomal protein S36, mitochondrial	Mrps36
Q99N87	28S ribosomal protein S5, mitochondrial	Mrps5
A2APY7	Arginine-hydroxylase NDUFAF5, mitochondrial	Ndufaf5
Q8K3J1	NADH dehydrogenase [ubiquinone] iron-sulfur protein 8, mitochondrial	Ndufs8
P19246	Neurofilament heavy polypeptide	Nefh
Q80TM9	Nischarin	Nisch
Q9CQF3	Cleavage and polyadenylation specificity factor subunit 5	Nudt21
E9Q7G0	Nuclear mitotic apparatus protein 1	Numa1
Q8VHQ3	Protein phosphatase 1 regulatory inhibitor subunit 16B	Ppp1r16b
Q8BWM0	Prostaglandin E synthase 2	Ptges2
Q9QVP9	Protein-tyrosine kinase 2-beta	Ptk2b
Q8R2Y8	Peptidyl-tRNA hydrolase 2, mitochondrial	Ptrh2
Q9QYS9	Protein quaking	Qki
P53994	Ras-related protein Rab-2A	Rab2a
Q9Z268	RasGAP-activating-like protein 1	Rasal1
Q80Y56	Rabenosyn-5	Rbsn
Q8VC82	Rhomboid-related protein 1	Rhbdl1
Q9EQZ7	Regulating synaptic membrane exocytosis protein 2	Rims2
Q9QZR0	E3 ubiquitin-protein ligase RNF25	Rnf25
Q9JKD3	Secretory carrier-associated membrane protein 5	Scamp5
Q9D8V7	Signalptidase complex catalytic subunit SEC11C	Sec11c
Q9CZN7	Serine hydroxymethyltransferase, mitochondrial	Shmt2
Q8BGP6	Solute carrier family 25 member 40	Slc25a40
Q8K4D3	Proton-coupled amino acid transporter 1	Slc36a1
Q9WTR6	Cystine/glutamate transporter	Slc7a11
P58242	Acid sphingomyelinase-like phosphodiesterase 3b	Smpdl3b
P42232	Signal transducer and activator of transcription 5B	Stat5b
Q8QZV4	Serine/threonine-protein kinase 32C	Stk32c
Q6P8M1	Putative deoxyribonuclease TATDN1	Tatdn1
Q8BYA0	Tubulin-specific chaperone D	Tbcd
Q8CIV8	Tubulin-specific chaperone E	Tbce
Q9Z1T2	Thrombospondin-4	Thbs4
O35857	Mitochondrial import inner membrane translocase subunit TIM44	Timm44
Q9CR67	Transmembrane protein 33	Tmem33
Q04750	DNA topoisomerase 1	Top1
Q99PP7	E3 ubiquitin-protein ligase TRIM33	Trim33
Q91YL3	Uridine-cytidine kinase-like 1	Uckl1
B1AY13	Ubiquitin carboxyl-terminal hydrolase 24	Usp24
Q9QZ88	Vacuolar protein sorting-associated protein 29	Vps29
O88384	Vesicle transport through interaction with t-SNAREs homolog 1B	Vti1b
P68510	14-3-3 protein eta	Ywhah

## Sheet: Cluster 4
Supplementary table 4. Pair-wise comparison analysis between standard housing WT and standard housing 5XFAD groups
Accession No	Description	Gene Name
P57780	Alpha-actinin-4	Actn4
O35639	Annexin A3	Anxa3
O54754	Aldehyde oxidase 1	Aox1
O35841	Apoptosis inhibitor 5	Api5
Q8BKX1	Brain-specific angiogenesis inhibitor 1-associated protein 2	Baiap2
P14106	Complement C1q subcomponent subunit B	C1qb
P12658	Calbindin	Calb1
Q78WH7	Calcium/calmodulin-dependent protein kinase II inhibitor 2	Camk2n2
Q3UHL1	CaM kinase-like vesicle-associated protein	Camkv
Q8K1A6	Coiled-coil and C2 domain-containing protein 1A	Cc2d1a
Q6PDQ2	Chromodomain-helicase-DNA-binding protein 4	Chd4
Q8CGZ0	Calcium homeostasis endoplasmic reticulum protein	Cherp
Q9JHS4	ATP-dependent Clp protease ATP-binding subunit clpX-like, mitochondrial	Clpx
Q8BG94	COMM domain-containing protein 7	Commd7
Q9CZ04	COP9 signalosome complex subunit 7a	Cops7a
P19536	Cytochrome c oxidase subunit 5B, mitochondrial	Cox5b
P26231	Catenin alpha-1	Ctnna1
P10605	Cathepsin B	Ctsb
Q9CX80	Cytoglobin	Cygb
Q501J6	Probable ATP-dependent RNA helicase DDX17	Ddx17
O08808	Protein diaphanous homolog 1	Diaph1
Q9D832	DnaJ homolog subfamily B member 4	Dnajb4
Q8BL66	Early endosome antigen 1	Eea1
Q9JLJ5	Elongation of very long chain fatty acids protein 1	Elovl1
Q9EP72	ER membrane protein complex subunit 7	Emc7
Q8C522	Endonuclease domain-containing 1 protein	Endod1
Q05816	Fatty acid-binding protein 5	Fabp5
Q3TY60	Isoform 2 of Protein FAM131B	Fam131b
P35550	rRNA 2'-O-methyltransferase fibrillarin	Fbl
Q8VDH1	F-box only protein 21	Fbxo21
Q68FH4	N-acetylgalactosamine kinase	Galk2
B2RSH2	Guanine nucleotide-binding protein G(i) subunit alpha-1	Gnai1
P62881	Guanine nucleotide-binding protein subunit beta-5	Gnb5
Q3UN16	Probable G-protein coupled receptor 162	Gpr162
O70325	Phospholipid hydroperoxide glutathioneroxidase	Gpx4
Q9Z2W8	Glutamate receptor 4	Gria4
P84244	Histone H3.3	H3-3a
Q9Z2X1	Heterogeneous nuclear ribonucleoprotein F	Hnrnpf
P07901	Heat shock protein HSP 90-alpha	Hsp90aa1
Q9R118	Serine protease HTRA1	Htra1
Q8CDA1	Phosphatidylinositide phosphatase SAC2	Inpp5f
Q99MN1	Lysine--tRNA ligase	Kars1
P42703	Leukemia inhibitory factor receptor	Lifr
P62311	U6 snRNA-associated Sm-like protein LSm3	Lsm3
Q9CQQ8	U6 snRNA-associated Sm-like protein LSm7	Lsm7
Q61831	Mitogen-activated protein kinase 10	Mapk10
Q3UMR5	Calcium uniporter protein, mitochondrial	Mcu
P34884	Macrophage migration inhibitory factor	Mif
P47802	Metaxin-1	Mtx1
O35682	Myeloid-associated differentiation marker	Myadm
Q9DCJ5	NADH dehydrogenase [ubiquinone] 1 alpha subcomplex subunit 8	Ndufa8
Q91YP2	Neurolysin, mitochondrial	Nln
P15532	Nucleoside diphosphate kinase A	Nme1
Q9CZ30	Obg-like ATPase 1	Ola1
P29341	Polyadenylate-binding protein 1	Pabpc1
O70591	Prefoldin subunit 2	Pfdn2
O35405	5'-3' exonuclease PLD3	Pld3
O35621	Phosphomannomutase 1	Pmm1
Q8CAE9	Podocalyxin-like protein 2	Podxl2
P17742	Peptidyl-prolyl cis-trans isomerase A	Ppia
P62141	Serine/threonine-protein phosphatase PP1-beta catalytic subunit	Ppp1cb
Q61207	Prosaposin	Psap
O70435	Proteasome subunit alpha type-3	Psma3
O70274	Protein tyrosine phosphatase type IVA 2	Ptp4a2
P47963	60S ribosomal protein L13	Rpl13
P62751	60S ribosomal protein L23a	Rpl23a
P14115	60S ribosomal protein L27a	Rpl27a
Q9CZX8	40S ribosomal protein S19	Rps19
P62754	40S ribosomal protein S6	Rps6
Q80X95	Ras-related GTP-binding protein A	Rraga
Q9DCT5	Stromal cell-derived factor 2	Sdf2
Q91V61	Sideroflexin-3	Sfxn3
Q8R0X7	Sphingosine-1-phosphate lyase 1	Sgpl1
Q8BPQ7	Small G protein signaling modulator 1	Sgsm1
Q8JZW5	SH2 domain-containing protein 5	Sh2d5
Q8VHL0	Urea transporter 1	Slc14a1
Q3TDQ1	Dolichyl-diphosphooligosaccharide--protein glycosyltransferase subunit STT3B	Stt3b
Q9R0N3	Synaptotagmin-11	Syt11
Q9R1Q8	Transgelin-3	Tagln3
Q8R5A6	TBC1 domain family member 22A	Tbc1d22a
Q9CY27	Very-long-chain enoyl-CoA reductase	Tecr
Q9JJR8	Transmembrane protein 9B	Tmem9b
P58771	Tropomyosin alpha-1 chain	Tpm1
P52196	Thiosulfate sulfurtransferase	Tst
Q9CY34	NEDD8-conjugating enzyme UBE2F	Ube2f
Q9QY76	Vesicle-associated membrane protein-associated protein B	Vapb
Q64727	Vinculin	Vcl
Q8CC88	von Willebrand factor A domain-containing protein 8	Vwa8
